# Supplementary material for: Bromodomain-containing factor GTE4 regulates Arabidopsis immune response
Source: BMC Biol. 2022 Nov 13;20:256. doi: 10.1186/s12915-022-01454-5 (PMC9655792; doi:10.1186/s12915-022-01454-5)
Supplement: Supplementary file 2 — Additional file 2: Table S1. List of peaks and geneswith GTE4 enrichment. [file 12915_2022_1454_MOESM2_ESM.xlsx]

## Sheet: Peaks
Table S1. List of peaks and genes with GTE4 enrichment
seqnames	Peak information			annotation
	start	end	width
Chr1	23105	23573	469	Promoter (<=1kb)
Chr1	75707	76084	378	Promoter (<=1kb)
Chr1	97459	97908	450	Promoter (<=1kb)
Chr1	117824	118085	262	Promoter (<=1kb)
Chr1	162243	162604	362	Promoter (<=1kb)
Chr1	163345	163569	225	Promoter (<=1kb)
Chr1	185214	185806	593	Promoter (<=1kb)
Chr1	187148	187643	496	Promoter (<=1kb)
Chr1	199811	200191	381	Promoter (<=1kb)
Chr1	237580	237862	283	Promoter (<=1kb)
Chr1	262873	263113	241	Promoter (<=1kb)
Chr1	270882	271371	490	Promoter (<=1kb)
Chr1	278233	279116	884	Promoter (<=1kb)
Chr1	305928	306275	348	Promoter (<=1kb)
Chr1	315713	315937	225	Promoter (<=1kb)
Chr1	316133	316348	216	Promoter (<=1kb)
Chr1	322575	323005	431	Promoter (<=1kb)
Chr1	337434	337760	327	Promoter (<=1kb)
Chr1	343951	344169	219	Promoter (<=1kb)
Chr1	346023	346245	223	Promoter (<=1kb)
Chr1	347935	348208	274	Promoter (<=1kb)
Chr1	354143	354895	753	Promoter (<=1kb)
Chr1	362516	363153	638	Promoter (<=1kb)
Chr1	389469	390195	727	Promoter (<=1kb)
Chr1	392892	393452	561	Promoter (<=1kb)
Chr1	395586	396083	498	Promoter (<=1kb)
Chr1	401536	401941	406	Promoter (<=1kb)
Chr1	404232	405024	793	Promoter (<=1kb)
Chr1	408643	409157	515	Promoter (<=1kb)
Chr1	410631	410993	363	Promoter (<=1kb)
Chr1	411783	412203	421	Promoter (<=1kb)
Chr1	445921	446132	212	Promoter (<=1kb)
Chr1	474591	474880	290	Promoter (<=1kb)
Chr1	490906	491331	426	Promoter (<=1kb)
Chr1	592010	592920	911	Promoter (<=1kb)
Chr1	609166	609435	270	Promoter (<=1kb)
Chr1	621584	621849	266	Promoter (<=1kb)
Chr1	626720	627085	366	Promoter (<=1kb)
Chr1	657762	658194	433	Promoter (<=1kb)
Chr1	669499	669834	336	Promoter (<=1kb)
Chr1	692222	692541	320	Promoter (<=1kb)
Chr1	726709	727112	404	Promoter (<=1kb)
Chr1	737792	738042	251	Promoter (<=1kb)
Chr1	753786	754146	361	Promoter (<=1kb)
Chr1	755914	756549	636	Promoter (<=1kb)
Chr1	790855	791099	245	Promoter (<=1kb)
Chr1	795125	795386	262	Promoter (<=1kb)
Chr1	803046	803272	227	Promoter (<=1kb)
Chr1	819099	819417	319	Promoter (<=1kb)
Chr1	823774	824400	627	Promoter (<=1kb)
Chr1	826573	826804	232	Promoter (<=1kb)
Chr1	830692	831071	380	Promoter (<=1kb)
Chr1	835812	836205	394	Promoter (<=1kb)
Chr1	843903	844195	293	Promoter (<=1kb)
Chr1	846962	847635	674	Promoter (<=1kb)
Chr1	870831	871236	406	Promoter (<=1kb)
Chr1	877281	877637	357	Promoter (<=1kb)
Chr1	892023	892444	422	Promoter (<=1kb)
Chr1	898840	899230	391	Promoter (<=1kb)
Chr1	910887	911270	384	Promoter (<=1kb)
Chr1	917665	917890	226	Promoter (<=1kb)
Chr1	918304	918520	217	Promoter (<=1kb)
Chr1	931133	931680	548	Promoter (<=1kb)
Chr1	933741	934062	322	Promoter (<=1kb)
Chr1	991202	991676	475	Promoter (<=1kb)
Chr1	996028	996586	559	Promoter (<=1kb)
Chr1	1004987	1005419	433	Promoter (<=1kb)
Chr1	1018165	1018777	613	Promoter (<=1kb)
Chr1	1028027	1028809	783	Promoter (<=1kb)
Chr1	1050811	1051165	355	Promoter (<=1kb)
Chr1	1080288	1080567	280	Promoter (<=1kb)
Chr1	1114399	1114755	357	Promoter (<=1kb)
Chr1	1125446	1125793	348	Promoter (<=1kb)
Chr1	1140968	1141399	432	Promoter (<=1kb)
Chr1	1154318	1154618	301	Promoter (<=1kb)
Chr1	1164545	1164802	258	Promoter (<=1kb)
Chr1	1188037	1188307	271	Promoter (<=1kb)
Chr1	1191124	1191332	209	Promoter (<=1kb)
Chr1	1191513	1191808	296	Promoter (<=1kb)
Chr1	1216142	1216470	329	Promoter (<=1kb)
Chr1	1242747	1243093	347	Promoter (<=1kb)
Chr1	1286325	1286572	248	Promoter (<=1kb)
Chr1	1290840	1291060	221	Promoter (<=1kb)
Chr1	1313592	1313979	388	Promoter (<=1kb)
Chr1	1333245	1333478	234	Promoter (<=1kb)
Chr1	1343210	1343633	424	Promoter (<=1kb)
Chr1	1344985	1345337	353	Promoter (<=1kb)
Chr1	1350274	1350491	218	Promoter (<=1kb)
Chr1	1361628	1361969	342	Promoter (<=1kb)
Chr1	1368579	1368829	251	Promoter (<=1kb)
Chr1	1372845	1373074	230	Promoter (<=1kb)
Chr1	1390892	1391106	215	Promoter (<=1kb)
Chr1	1398798	1399294	497	Promoter (<=1kb)
Chr1	1400947	1401204	258	Promoter (<=1kb)
Chr1	1410457	1410861	405	Promoter (<=1kb)
Chr1	1411142	1411576	435	Promoter (<=1kb)
Chr1	1418197	1418460	264	Promoter (<=1kb)
Chr1	1450557	1450868	312	Promoter (<=1kb)
Chr1	1453920	1454242	323	Promoter (<=1kb)
Chr1	1463158	1463449	292	Promoter (<=1kb)
Chr1	1482653	1482929	277	Promoter (<=1kb)
Chr1	1486290	1486775	486	Promoter (<=1kb)
Chr1	1501536	1501783	248	Promoter (<=1kb)
Chr1	1533841	1534418	578	Promoter (<=1kb)
Chr1	1625146	1625392	247	Promoter (<=1kb)
Chr1	1635353	1635740	388	Promoter (<=1kb)
Chr1	1645819	1646074	256	Promoter (<=1kb)
Chr1	1671974	1672218	245	Promoter (<=1kb)
Chr1	1721487	1721898	412	Promoter (<=1kb)
Chr1	1744852	1745137	286	Promoter (<=1kb)
Chr1	1754192	1754729	538	Promoter (<=1kb)
Chr1	1765863	1766276	414	Promoter (<=1kb)
Chr1	1768441	1768984	544	Promoter (<=1kb)
Chr1	1779376	1779601	226	Promoter (<=1kb)
Chr1	1803728	1803981	254	Promoter (<=1kb)
Chr1	1817144	1817401	258	Promoter (<=1kb)
Chr1	1829372	1829848	477	Promoter (<=1kb)
Chr1	1854654	1854967	314	Promoter (<=1kb)
Chr1	1896623	1897079	457	Promoter (<=1kb)
Chr1	1899923	1900315	393	Promoter (<=1kb)
Chr1	1907027	1907461	435	Promoter (<=1kb)
Chr1	1922339	1922820	482	Promoter (<=1kb)
Chr1	1944624	1945389	766	Promoter (<=1kb)
Chr1	1946852	1947063	212	Promoter (<=1kb)
Chr1	1969116	1969438	323	Promoter (<=1kb)
Chr1	1969736	1970041	306	Promoter (<=1kb)
Chr1	1992009	1992911	903	Promoter (<=1kb)
Chr1	2001553	2001924	372	Promoter (<=1kb)
Chr1	2015602	2016162	561	Promoter (<=1kb)
Chr1	2027711	2028179	469	Promoter (<=1kb)
Chr1	2036000	2036261	262	Promoter (<=1kb)
Chr1	2047831	2048195	365	Promoter (<=1kb)
Chr1	2054884	2055269	386	Promoter (<=1kb)
Chr1	2059905	2060219	315	Promoter (<=1kb)
Chr1	2067552	2067849	298	Promoter (<=1kb)
Chr1	2087174	2087381	208	Promoter (<=1kb)
Chr1	2090242	2090925	684	Promoter (<=1kb)
Chr1	2095805	2096340	536	Promoter (<=1kb)
Chr1	2103115	2103380	266	Promoter (<=1kb)
Chr1	2114161	2114566	406	Promoter (<=1kb)
Chr1	2120636	2121442	807	Promoter (<=1kb)
Chr1	2135286	2136076	791	Promoter (<=1kb)
Chr1	2151994	2152206	213	Promoter (<=1kb)
Chr1	2160288	2160667	380	Promoter (<=1kb)
Chr1	2183713	2184100	388	Promoter (<=1kb)
Chr1	2193421	2193752	332	Promoter (<=1kb)
Chr1	2211654	2212313	660	Promoter (<=1kb)
Chr1	2222367	2222882	516	Promoter (<=1kb)
Chr1	2224254	2224501	248	Promoter (<=1kb)
Chr1	2226017	2226321	305	Promoter (<=1kb)
Chr1	2226558	2227042	485	Promoter (<=1kb)
Chr1	2227799	2228467	669	Promoter (<=1kb)
Chr1	2244543	2244921	379	Promoter (<=1kb)
Chr1	2248217	2249407	1191	Promoter (<=1kb)
Chr1	2262565	2262856	292	Promoter (<=1kb)
Chr1	2277927	2278168	242	Promoter (<=1kb)
Chr1	2343963	2344331	369	Promoter (<=1kb)
Chr1	2349783	2350096	314	Promoter (<=1kb)
Chr1	2379666	2379943	278	Promoter (<=1kb)
Chr1	2395347	2396190	844	Promoter (<=1kb)
Chr1	2443870	2444324	455	Promoter (<=1kb)
Chr1	2446089	2446405	317	Promoter (<=1kb)
Chr1	2465248	2465485	238	Promoter (<=1kb)
Chr1	2472151	2472690	540	Promoter (<=1kb)
Chr1	2474603	2474885	283	Promoter (<=1kb)
Chr1	2477180	2477491	312	Promoter (<=1kb)
Chr1	2484680	2485034	355	Promoter (<=1kb)
Chr1	2487673	2488013	341	Promoter (<=1kb)
Chr1	2567573	2567849	277	Promoter (<=1kb)
Chr1	2589292	2589968	677	Promoter (<=1kb)
Chr1	2620544	2621532	989	Promoter (<=1kb)
Chr1	2638269	2638569	301	Promoter (<=1kb)
Chr1	2642167	2642442	276	Promoter (<=1kb)
Chr1	2645796	2646020	225	Promoter (<=1kb)
Chr1	2646216	2646549	334	Promoter (<=1kb)
Chr1	2649779	2650298	520	Promoter (<=1kb)
Chr1	2672379	2673105	727	Promoter (<=1kb)
Chr1	2684267	2684613	347	Promoter (<=1kb)
Chr1	2688299	2688644	346	Promoter (<=1kb)
Chr1	2696542	2696836	295	Promoter (<=1kb)
Chr1	2706987	2707212	226	Promoter (<=1kb)
Chr1	2715981	2716415	435	Promoter (<=1kb)
Chr1	2721460	2722048	589	Promoter (<=1kb)
Chr1	2736888	2737127	240	Promoter (<=1kb)
Chr1	2759308	2759851	544	Promoter (<=1kb)
Chr1	2771730	2772060	331	Promoter (<=1kb)
Chr1	2773988	2774372	385	Promoter (<=1kb)
Chr1	2801091	2801380	290	Promoter (<=1kb)
Chr1	2808828	2809375	548	Promoter (<=1kb)
Chr1	2810793	2811182	390	Promoter (<=1kb)
Chr1	2824714	2825170	457	Promoter (<=1kb)
Chr1	2838673	2838924	252	Promoter (<=1kb)
Chr1	2879706	2880157	452	Promoter (<=1kb)
Chr1	2904429	2904851	423	Promoter (<=1kb)
Chr1	2941918	2942375	458	Promoter (<=1kb)
Chr1	2946257	2946490	234	Promoter (<=1kb)
Chr1	2970971	2971510	540	Promoter (<=1kb)
Chr1	2994305	2994909	605	Promoter (<=1kb)
Chr1	3000915	3001433	519	Promoter (<=1kb)
Chr1	3003610	3003967	358	Promoter (<=1kb)
Chr1	3009235	3009590	356	Promoter (<=1kb)
Chr1	3015430	3015672	243	Promoter (<=1kb)
Chr1	3038114	3038321	208	Promoter (<=1kb)
Chr1	3041577	3042448	872	Promoter (<=1kb)
Chr1	3071717	3072094	378	Promoter (<=1kb)
Chr1	3106470	3106901	432	Promoter (<=1kb)
Chr1	3116423	3116630	208	Promoter (<=1kb)
Chr1	3119859	3120073	215	Promoter (<=1kb)
Chr1	3137127	3137494	368	Promoter (<=1kb)
Chr1	3154037	3154493	457	Promoter (<=1kb)
Chr1	3161914	3162130	217	Promoter (<=1kb)
Chr1	3172055	3172399	345	Promoter (<=1kb)
Chr1	3173498	3173935	438	Promoter (<=1kb)
Chr1	3224351	3224585	235	Promoter (<=1kb)
Chr1	3264028	3264336	309	Promoter (<=1kb)
Chr1	3271593	3271896	304	Promoter (<=1kb)
Chr1	3295741	3296020	280	Promoter (<=1kb)
Chr1	3300088	3300522	435	Promoter (<=1kb)
Chr1	3363466	3363869	404	Promoter (<=1kb)
Chr1	3370529	3370965	437	Promoter (<=1kb)
Chr1	3383686	3383894	209	Promoter (<=1kb)
Chr1	3388072	3388671	600	Promoter (<=1kb)
Chr1	3394395	3395053	659	Promoter (<=1kb)
Chr1	3412532	3412825	294	Promoter (<=1kb)
Chr1	3430196	3430562	367	Promoter (<=1kb)
Chr1	3461007	3461793	787	Promoter (<=1kb)
Chr1	3503638	3504085	448	Promoter (<=1kb)
Chr1	3562928	3563491	564	Promoter (<=1kb)
Chr1	3607213	3607463	251	Promoter (<=1kb)
Chr1	3609964	3610521	558	Promoter (<=1kb)
Chr1	3615858	3616252	395	Promoter (<=1kb)
Chr1	3623483	3623754	272	Promoter (<=1kb)
Chr1	3659184	3659498	315	Promoter (<=1kb)
Chr1	3664300	3664636	337	Promoter (<=1kb)
Chr1	3676695	3676946	252	Promoter (<=1kb)
Chr1	3684711	3685055	345	Promoter (<=1kb)
Chr1	3745042	3745534	493	Promoter (<=1kb)
Chr1	3793721	3793974	254	Promoter (<=1kb)
Chr1	3803712	3804003	292	Promoter (<=1kb)
Chr1	3822350	3822996	647	Promoter (<=1kb)
Chr1	3837372	3837632	261	Promoter (<=1kb)
Chr1	3837900	3838188	289	Promoter (<=1kb)
Chr1	3849164	3849432	269	Promoter (<=1kb)
Chr1	3866734	3866962	229	Promoter (<=1kb)
Chr1	3896656	3896940	285	Promoter (<=1kb)
Chr1	3913950	3914487	538	Promoter (<=1kb)
Chr1	3914767	3915231	465	Promoter (<=1kb)
Chr1	3946010	3946274	265	Promoter (<=1kb)
Chr1	3967492	3967735	244	Promoter (<=1kb)
Chr1	3973084	3973292	209	Promoter (<=1kb)
Chr1	3978827	3979272	446	Promoter (<=1kb)
Chr1	4003806	4004081	276	Promoter (<=1kb)
Chr1	4010173	4010463	291	Promoter (<=1kb)
Chr1	4014372	4014613	242	Promoter (<=1kb)
Chr1	4028694	4029084	391	Promoter (<=1kb)
Chr1	4072841	4073102	262	Promoter (<=1kb)
Chr1	4076413	4076647	235	Promoter (<=1kb)
Chr1	4172132	4172384	253	Promoter (<=1kb)
Chr1	4185942	4186219	278	Promoter (<=1kb)
Chr1	4201021	4201374	354	Promoter (<=1kb)
Chr1	4242754	4242996	243	Promoter (<=1kb)
Chr1	4268419	4268939	521	Promoter (<=1kb)
Chr1	4305256	4306165	910	Promoter (<=1kb)
Chr1	4353730	4354085	356	Promoter (<=1kb)
Chr1	4365004	4365422	419	Promoter (<=1kb)
Chr1	4375443	4375944	502	Promoter (<=1kb)
Chr1	4381199	4381572	374	Promoter (<=1kb)
Chr1	4395883	4396299	417	Promoter (<=1kb)
Chr1	4397768	4398209	442	Promoter (<=1kb)
Chr1	4443116	4443875	760	Promoter (<=1kb)
Chr1	4478080	4478407	328	Promoter (1-2kb)
Chr1	4480693	4481088	396	Promoter (<=1kb)
Chr1	4495084	4495303	220	Promoter (<=1kb)
Chr1	4498868	4499191	324	Promoter (<=1kb)
Chr1	4577178	4577939	762	Promoter (<=1kb)
Chr1	4641808	4642125	318	Promoter (<=1kb)
Chr1	4693315	4693584	270	Promoter (<=1kb)
Chr1	4748826	4749408	583	Promoter (<=1kb)
Chr1	4761101	4761511	411	Promoter (<=1kb)
Chr1	4797300	4797928	629	Promoter (<=1kb)
Chr1	4807222	4807518	297	Promoter (<=1kb)
Chr1	4827076	4827495	420	Promoter (<=1kb)
Chr1	4839287	4839681	395	Promoter (<=1kb)
Chr1	4861297	4861697	401	Promoter (<=1kb)
Chr1	4888217	4888481	265	Promoter (<=1kb)
Chr1	4928141	4928726	586	Promoter (<=1kb)
Chr1	4934714	4935293	580	Promoter (<=1kb)
Chr1	4947294	4947602	309	Promoter (<=1kb)
Chr1	5000336	5000638	303	Promoter (<=1kb)
Chr1	5036234	5036497	264	Promoter (<=1kb)
Chr1	5037593	5037838	246	Promoter (<=1kb)
Chr1	5048062	5048463	402	Promoter (<=1kb)
Chr1	5077018	5077314	297	Promoter (<=1kb)
Chr1	5077486	5077830	345	Promoter (<=1kb)
Chr1	5149675	5149931	257	Promoter (<=1kb)
Chr1	5150093	5150312	220	Promoter (<=1kb)
Chr1	5211396	5212293	898	Promoter (<=1kb)
Chr1	5219887	5220179	293	Promoter (<=1kb)
Chr1	5230767	5231070	304	Promoter (<=1kb)
Chr1	5241112	5241543	432	Promoter (<=1kb)
Chr1	5242911	5243294	384	Promoter (<=1kb)
Chr1	5243458	5243686	229	Promoter (<=1kb)
Chr1	5249075	5249490	416	Promoter (<=1kb)
Chr1	5277208	5277500	293	Promoter (<=1kb)
Chr1	5287063	5287343	281	Promoter (<=1kb)
Chr1	5294639	5294880	242	Promoter (<=1kb)
Chr1	5303152	5303373	222	Promoter (<=1kb)
Chr1	5309258	5309568	311	Promoter (<=1kb)
Chr1	5332292	5332676	385	Exon (AT1G15520.1/AT1G15520, exon 21 of 22)
Chr1	5341538	5342025	488	Promoter (<=1kb)
Chr1	5404393	5404770	378	Promoter (<=1kb)
Chr1	5444452	5444724	273	Promoter (<=1kb)
Chr1	5460565	5460916	352	Promoter (<=1kb)
Chr1	5469595	5469837	243	Promoter (<=1kb)
Chr1	5497347	5497709	363	Promoter (<=1kb)
Chr1	5498109	5498360	252	Promoter (<=1kb)
Chr1	5511135	5511563	429	Promoter (2-3kb)
Chr1	5514336	5514784	449	Promoter (<=1kb)
Chr1	5543105	5543430	326	Promoter (<=1kb)
Chr1	5547167	5547524	358	Promoter (<=1kb)
Chr1	5556419	5557111	693	Promoter (<=1kb)
Chr1	5570113	5570575	463	Promoter (<=1kb)
Chr1	5580842	5581298	457	Promoter (<=1kb)
Chr1	5590986	5591214	229	Promoter (<=1kb)
Chr1	5622373	5622656	284	Promoter (<=1kb)
Chr1	5629183	5629450	268	Promoter (<=1kb)
Chr1	5665596	5665925	330	Promoter (2-3kb)
Chr1	5668377	5668637	261	Promoter (<=1kb)
Chr1	5673227	5673798	572	Promoter (<=1kb)
Chr1	5678354	5678805	452	Promoter (<=1kb)
Chr1	5697357	5697564	208	Promoter (<=1kb)
Chr1	5709680	5710233	554	Promoter (<=1kb)
Chr1	5714100	5714435	336	Promoter (<=1kb)
Chr1	5723210	5723540	331	Promoter (<=1kb)
Chr1	5727654	5727881	228	Promoter (<=1kb)
Chr1	5744565	5745075	511	Promoter (<=1kb)
Chr1	5755621	5755894	274	Promoter (<=1kb)
Chr1	5763536	5764104	569	Promoter (<=1kb)
Chr1	5767454	5767712	259	Promoter (<=1kb)
Chr1	5778155	5778421	267	Promoter (<=1kb)
Chr1	5786715	5787088	374	Promoter (<=1kb)
Chr1	5837519	5838090	572	Promoter (<=1kb)
Chr1	5844725	5845035	311	Promoter (<=1kb)
Chr1	5845209	5845479	271	Promoter (<=1kb)
Chr1	5851955	5852452	498	Promoter (<=1kb)
Chr1	5867685	5868295	611	Promoter (<=1kb)
Chr1	5911365	5911588	224	Promoter (<=1kb)
Chr1	5919694	5920187	494	Promoter (<=1kb)
Chr1	5922716	5923069	354	Promoter (<=1kb)
Chr1	5929851	5930066	216	Promoter (<=1kb)
Chr1	5987466	5987790	325	Promoter (<=1kb)
Chr1	5996500	5996883	384	Promoter (<=1kb)
Chr1	5997274	5997654	381	Promoter (<=1kb)
Chr1	6002875	6003176	302	Promoter (<=1kb)
Chr1	6024012	6024317	306	Promoter (<=1kb)
Chr1	6027603	6028152	550	Promoter (<=1kb)
Chr1	6034426	6034851	426	Promoter (<=1kb)
Chr1	6062344	6062948	605	Promoter (<=1kb)
Chr1	6068904	6069333	430	Promoter (<=1kb)
Chr1	6074019	6074525	507	Promoter (<=1kb)
Chr1	6075940	6076408	469	Promoter (<=1kb)
Chr1	6098008	6098329	322	Promoter (<=1kb)
Chr1	6099151	6099431	281	Promoter (<=1kb)
Chr1	6168308	6168894	587	Promoter (<=1kb)
Chr1	6191331	6191740	410	Promoter (<=1kb)
Chr1	6195423	6196022	600	Promoter (<=1kb)
Chr1	6200347	6200639	293	Promoter (<=1kb)
Chr1	6204313	6204634	322	Promoter (<=1kb)
Chr1	6218096	6218312	217	Promoter (<=1kb)
Chr1	6222270	6222652	383	Promoter (<=1kb)
Chr1	6247422	6247747	326	Promoter (<=1kb)
Chr1	6254278	6254538	261	Promoter (<=1kb)
Chr1	6281584	6282159	576	Promoter (<=1kb)
Chr1	6345464	6345681	218	Promoter (<=1kb)
Chr1	6345929	6346296	368	Promoter (<=1kb)
Chr1	6348048	6348503	456	Promoter (<=1kb)
Chr1	6369252	6369528	277	Promoter (<=1kb)
Chr1	6385248	6385587	340	Promoter (<=1kb)
Chr1	6400499	6401024	526	Promoter (<=1kb)
Chr1	6418467	6418688	222	Promoter (<=1kb)
Chr1	6433001	6433826	826	Promoter (<=1kb)
Chr1	6437554	6437811	258	Promoter (<=1kb)
Chr1	6459474	6459803	330	Promoter (<=1kb)
Chr1	6546387	6546846	460	Promoter (<=1kb)
Chr1	6568785	6569125	341	Promoter (<=1kb)
Chr1	6602254	6602513	260	Promoter (<=1kb)
Chr1	6608093	6608351	259	Promoter (<=1kb)
Chr1	6650144	6650453	310	Promoter (<=1kb)
Chr1	6666084	6666459	376	Promoter (<=1kb)
Chr1	6671829	6672213	385	Promoter (<=1kb)
Chr1	6677428	6677654	227	Promoter (<=1kb)
Chr1	6694538	6694768	231	Promoter (<=1kb)
Chr1	6744329	6745018	690	Promoter (<=1kb)
Chr1	6746771	6747102	332	Promoter (<=1kb)
Chr1	6760007	6760491	485	Promoter (<=1kb)
Chr1	6774856	6775234	379	Promoter (<=1kb)
Chr1	6805383	6805676	294	Promoter (<=1kb)
Chr1	6809304	6809536	233	Promoter (<=1kb)
Chr1	6824378	6824802	425	Promoter (<=1kb)
Chr1	6894507	6894714	208	Promoter (<=1kb)
Chr1	6913282	6913678	397	Promoter (<=1kb)
Chr1	6949006	6949430	425	Promoter (<=1kb)
Chr1	7016704	7017048	345	Promoter (<=1kb)
Chr1	7039643	7040034	392	Promoter (<=1kb)
Chr1	7091205	7091441	237	Promoter (<=1kb)
Chr1	7098617	7098876	260	Promoter (<=1kb)
Chr1	7117757	7117964	208	Promoter (<=1kb)
Chr1	7121467	7121823	357	Promoter (<=1kb)
Chr1	7176846	7177302	457	Promoter (<=1kb)
Chr1	7209462	7209804	343	Promoter (<=1kb)
Chr1	7216426	7216694	269	Promoter (<=1kb)
Chr1	7309884	7310258	375	Promoter (<=1kb)
Chr1	7382148	7382405	258	Promoter (<=1kb)
Chr1	7412431	7412752	322	Promoter (<=1kb)
Chr1	7412932	7413476	545	Promoter (<=1kb)
Chr1	7420690	7420958	269	Promoter (<=1kb)
Chr1	7478775	7479055	281	Promoter (<=1kb)
Chr1	7573341	7574397	1057	Promoter (<=1kb)
Chr1	7581123	7581614	492	Promoter (<=1kb)
Chr1	7588643	7588952	310	Promoter (<=1kb)
Chr1	7603755	7604255	501	Promoter (<=1kb)
Chr1	7605674	7606109	436	Promoter (<=1kb)
Chr1	7611194	7611471	278	Promoter (<=1kb)
Chr1	7612995	7613264	270	Promoter (<=1kb)
Chr1	7619259	7619677	419	Promoter (<=1kb)
Chr1	7624406	7624912	507	Promoter (<=1kb)
Chr1	7651872	7652335	464	Promoter (<=1kb)
Chr1	7692145	7692401	257	Promoter (<=1kb)
Chr1	7865452	7865787	336	Promoter (<=1kb)
Chr1	7882905	7883755	851	Promoter (<=1kb)
Chr1	7925319	7925592	274	Promoter (<=1kb)
Chr1	7954107	7954455	349	Promoter (<=1kb)
Chr1	8002215	8002938	724	Promoter (<=1kb)
Chr1	8017344	8017632	289	Promoter (<=1kb)
Chr1	8067935	8068294	360	Promoter (<=1kb)
Chr1	8071894	8072352	459	Promoter (<=1kb)
Chr1	8079300	8079522	223	Promoter (<=1kb)
Chr1	8083248	8083810	563	Promoter (<=1kb)
Chr1	8089362	8089799	438	Promoter (<=1kb)
Chr1	8097379	8097602	224	Promoter (1-2kb)
Chr1	8122406	8122747	342	Promoter (<=1kb)
Chr1	8130019	8130470	452	Promoter (<=1kb)
Chr1	8262872	8263339	468	Promoter (<=1kb)
Chr1	8296637	8296889	253	Promoter (<=1kb)
Chr1	8408223	8408486	264	Promoter (<=1kb)
Chr1	8429065	8429292	228	Promoter (<=1kb)
Chr1	8506956	8507189	234	Promoter (<=1kb)
Chr1	8550122	8550467	346	Promoter (<=1kb)
Chr1	8562957	8563467	511	Promoter (<=1kb)
Chr1	8613923	8614261	339	Promoter (<=1kb)
Chr1	8620423	8620649	227	Promoter (<=1kb)
Chr1	8624243	8624467	225	Promoter (<=1kb)
Chr1	8635109	8635537	429	Promoter (<=1kb)
Chr1	8682264	8682583	320	Promoter (<=1kb)
Chr1	8722353	8722745	393	Promoter (<=1kb)
Chr1	8767545	8768062	518	Promoter (<=1kb)
Chr1	8769747	8770124	378	Promoter (<=1kb)
Chr1	8781922	8782493	572	Promoter (1-2kb)
Chr1	8784072	8784466	395	Promoter (<=1kb)
Chr1	8804420	8804859	440	Promoter (1-2kb)
Chr1	8806617	8807258	642	Promoter (<=1kb)
Chr1	8818816	8819243	428	Promoter (<=1kb)
Chr1	8820975	8821374	400	Promoter (<=1kb)
Chr1	8833198	8833651	454	Promoter (<=1kb)
Chr1	8835361	8835831	471	Promoter (<=1kb)
Chr1	8903571	8903945	375	Promoter (<=1kb)
Chr1	8916013	8916368	356	Promoter (<=1kb)
Chr1	9027385	9027790	406	Promoter (<=1kb)
Chr1	9030937	9031467	531	Promoter (<=1kb)
Chr1	9054493	9055007	515	Promoter (<=1kb)
Chr1	9071363	9071683	321	Promoter (<=1kb)
Chr1	9151716	9152097	382	Promoter (<=1kb)
Chr1	9165375	9165760	386	Promoter (<=1kb)
Chr1	9211737	9211971	235	Promoter (<=1kb)
Chr1	9214133	9214342	210	Promoter (<=1kb)
Chr1	9215813	9216276	464	Promoter (<=1kb)
Chr1	9225531	9225785	255	Promoter (<=1kb)
Chr1	9295653	9296090	438	Promoter (<=1kb)
Chr1	9373976	9374324	349	Promoter (<=1kb)
Chr1	9448463	9448712	250	Promoter (<=1kb)
Chr1	9481864	9482276	413	Promoter (<=1kb)
Chr1	9526875	9527201	327	Promoter (<=1kb)
Chr1	9532023	9532501	479	Promoter (<=1kb)
Chr1	9544057	9544284	228	Promoter (<=1kb)
Chr1	9558007	9558943	937	Promoter (<=1kb)
Chr1	9563562	9563969	408	Promoter (<=1kb)
Chr1	9592126	9592548	423	Promoter (<=1kb)
Chr1	9605612	9606208	597	Promoter (<=1kb)
Chr1	9614533	9614863	331	Promoter (<=1kb)
Chr1	9636597	9637000	404	Promoter (<=1kb)
Chr1	9638973	9639384	412	Promoter (<=1kb)
Chr1	9641549	9641901	353	Promoter (<=1kb)
Chr1	9657249	9657648	400	Promoter (<=1kb)
Chr1	9662000	9662633	634	Promoter (<=1kb)
Chr1	9732075	9732518	444	Promoter (<=1kb)
Chr1	9746914	9747257	344	Promoter (<=1kb)
Chr1	9779146	9779626	481	Promoter (<=1kb)
Chr1	9834013	9834551	539	Promoter (<=1kb)
Chr1	9835636	9835844	209	Promoter (<=1kb)
Chr1	9851985	9852247	263	Promoter (<=1kb)
Chr1	9874197	9874614	418	Promoter (<=1kb)
Chr1	10035332	10035927	596	Promoter (<=1kb)
Chr1	10078223	10078813	591	Promoter (<=1kb)
Chr1	10103086	10103394	309	Promoter (<=1kb)
Chr1	10133928	10134428	501	Promoter (<=1kb)
Chr1	10212233	10212743	511	Promoter (<=1kb)
Chr1	10224952	10225248	297	Promoter (<=1kb)
Chr1	10273418	10273759	342	Promoter (<=1kb)
Chr1	10275476	10275755	280	Promoter (<=1kb)
Chr1	10282857	10283201	345	Promoter (<=1kb)
Chr1	10287686	10288031	346	Promoter (<=1kb)
Chr1	10289141	10289476	336	Promoter (<=1kb)
Chr1	10381724	10382016	293	Promoter (<=1kb)
Chr1	10387513	10387913	401	Promoter (<=1kb)
Chr1	10407402	10408140	739	Promoter (1-2kb)
Chr1	10422239	10422816	578	Promoter (<=1kb)
Chr1	10428731	10429129	399	Promoter (<=1kb)
Chr1	10430022	10430449	428	Promoter (<=1kb)
Chr1	10430711	10431035	325	Promoter (<=1kb)
Chr1	10437249	10437586	338	Promoter (<=1kb)
Chr1	10462513	10462841	329	Promoter (<=1kb)
Chr1	10501219	10501515	297	Promoter (<=1kb)
Chr1	10625070	10625644	575	Promoter (<=1kb)
Chr1	10672528	10672777	250	Promoter (<=1kb)
Chr1	10762786	10763008	223	Promoter (<=1kb)
Chr1	10775057	10775394	338	Promoter (<=1kb)
Chr1	10779185	10779581	397	Promoter (<=1kb)
Chr1	10790241	10790886	646	Promoter (<=1kb)
Chr1	10821644	10822025	382	Promoter (1-2kb)
Chr1	10835397	10835608	212	Promoter (<=1kb)
Chr1	10839698	10840018	321	Promoter (<=1kb)
Chr1	10840232	10840658	427	Promoter (<=1kb)
Chr1	10909297	10909546	250	Promoter (<=1kb)
Chr1	10967141	10967354	214	Promoter (<=1kb)
Chr1	11000809	11001354	546	Promoter (<=1kb)
Chr1	11043413	11043656	244	Promoter (<=1kb)
Chr1	11057003	11057452	450	Promoter (<=1kb)
Chr1	11115664	11115931	268	Promoter (<=1kb)
Chr1	11133444	11133686	243	Promoter (<=1kb)
Chr1	11140600	11140980	381	Promoter (<=1kb)
Chr1	11156898	11157243	346	Promoter (<=1kb)
Chr1	11232267	11232583	317	Promoter (<=1kb)
Chr1	11248949	11249689	741	Promoter (<=1kb)
Chr1	11359593	11360058	466	Promoter (<=1kb)
Chr1	11391247	11391562	316	Promoter (<=1kb)
Chr1	11414173	11414438	266	Promoter (<=1kb)
Chr1	11436775	11437058	284	Promoter (<=1kb)
Chr1	11561714	11561945	232	Promoter (<=1kb)
Chr1	11612153	11612589	437	Promoter (<=1kb)
Chr1	11660166	11660470	305	Promoter (<=1kb)
Chr1	11676984	11677216	233	Promoter (<=1kb)
Chr1	11749485	11749797	313	Promoter (<=1kb)
Chr1	11845594	11845980	387	Promoter (<=1kb)
Chr1	11955776	11956041	266	Promoter (<=1kb)
Chr1	12023377	12023614	238	Promoter (<=1kb)
Chr1	12058905	12059540	636	Promoter (<=1kb)
Chr1	12074050	12074347	298	Promoter (<=1kb)
Chr1	12084818	12085542	725	Promoter (<=1kb)
Chr1	12091894	12092517	624	Promoter (<=1kb)
Chr1	12109184	12109422	239	Promoter (<=1kb)
Chr1	12366867	12367075	209	Promoter (<=1kb)
Chr1	12417285	12417698	414	3' UTR
Chr1	12418426	12418763	338	Promoter (2-3kb)
Chr1	12426776	12427002	227	Promoter (<=1kb)
Chr1	12429913	12430120	208	Promoter (<=1kb)
Chr1	12435898	12436307	410	Promoter (<=1kb)
Chr1	12451366	12451667	302	Promoter (<=1kb)
Chr1	12455787	12456056	270	Promoter (<=1kb)
Chr1	12494150	12494472	323	Promoter (<=1kb)
Chr1	12503454	12503787	334	Promoter (<=1kb)
Chr1	12530892	12531302	411	Promoter (<=1kb)
Chr1	12650578	12651129	552	Promoter (1-2kb)
Chr1	12840464	12841042	579	Promoter (<=1kb)
Chr1	12867201	12867461	261	Promoter (<=1kb)
Chr1	12977711	12978112	402	Promoter (<=1kb)
Chr1	13208720	13208954	235	Promoter (<=1kb)
Chr1	13450142	13450542	401	Promoter (<=1kb)
Chr1	14025099	14025354	256	Promoter (<=1kb)
Chr1	15977072	15977365	294	Promoter (<=1kb)
Chr1	16230910	16231215	306	Promoter (<=1kb)
Chr1	16310388	16310932	545	Promoter (<=1kb)
Chr1	16412271	16412698	428	Promoter (<=1kb)
Chr1	16643276	16643483	208	Promoter (1-2kb)
Chr1	16909080	16909478	399	Promoter (<=1kb)
Chr1	16975627	16975967	341	Promoter (<=1kb)
Chr1	16983988	16984447	460	Promoter (<=1kb)
Chr1	17090233	17090567	335	Promoter (<=1kb)
Chr1	17090942	17091462	521	Promoter (<=1kb)
Chr1	17171007	17171458	452	Promoter (<=1kb)
Chr1	17179339	17179700	362	Promoter (<=1kb)
Chr1	17277076	17277801	726	Promoter (<=1kb)
Chr1	17306623	17306886	264	Promoter (<=1kb)
Chr1	17342942	17343640	699	Promoter (<=1kb)
Chr1	17424710	17425132	423	Promoter (<=1kb)
Chr1	17457130	17457417	288	Promoter (<=1kb)
Chr1	17562661	17562876	216	Promoter (<=1kb)
Chr1	17569813	17570205	393	Promoter (<=1kb)
Chr1	17687229	17687481	253	Promoter (<=1kb)
Chr1	17781961	17782290	330	Promoter (<=1kb)
Chr1	17788436	17789020	585	Promoter (<=1kb)
Chr1	17798085	17798458	374	Promoter (<=1kb)
Chr1	17829721	17830423	703	Promoter (<=1kb)
Chr1	17847062	17847590	529	Promoter (<=1kb)
Chr1	17878824	17879224	401	Promoter (<=1kb)
Chr1	17892211	17892557	347	Promoter (<=1kb)
Chr1	17906969	17907312	344	Promoter (<=1kb)
Chr1	17928215	17928811	597	Promoter (<=1kb)
Chr1	17939990	17940602	613	Promoter (<=1kb)
Chr1	17945463	17945730	268	Promoter (<=1kb)
Chr1	17976051	17976333	283	Promoter (<=1kb)
Chr1	17983826	17984067	242	Promoter (<=1kb)
Chr1	18039013	18039283	271	Promoter (<=1kb)
Chr1	18047330	18047749	420	Promoter (<=1kb)
Chr1	18061052	18061412	361	Promoter (<=1kb)
Chr1	18080601	18080866	266	Promoter (<=1kb)
Chr1	18087607	18087870	264	Promoter (<=1kb)
Chr1	18106831	18107285	455	Promoter (<=1kb)
Chr1	18148731	18148955	225	Promoter (<=1kb)
Chr1	18150632	18150876	245	Promoter (<=1kb)
Chr1	18218746	18219010	265	Promoter (<=1kb)
Chr1	18264956	18265177	222	Promoter (<=1kb)
Chr1	18269186	18269396	211	Promoter (<=1kb)
Chr1	18276844	18277161	318	Promoter (<=1kb)
Chr1	18375033	18375375	343	Promoter (<=1kb)
Chr1	18378044	18378495	452	Promoter (<=1kb)
Chr1	18456210	18456640	431	Promoter (<=1kb)
Chr1	18496761	18497293	533	Promoter (<=1kb)
Chr1	18504268	18504572	305	Promoter (<=1kb)
Chr1	18504880	18505115	236	Promoter (<=1kb)
Chr1	18539449	18539750	302	Promoter (<=1kb)
Chr1	18578982	18579194	213	Promoter (<=1kb)
Chr1	18582020	18582409	390	Promoter (<=1kb)
Chr1	18598013	18598293	281	Promoter (<=1kb)
Chr1	18616675	18616899	225	Promoter (<=1kb)
Chr1	18631760	18631971	212	Promoter (<=1kb)
Chr1	18639251	18639599	349	Promoter (<=1kb)
Chr1	18658611	18659136	526	Promoter (<=1kb)
Chr1	18662287	18662578	292	Promoter (<=1kb)
Chr1	18685493	18686058	566	Promoter (<=1kb)
Chr1	18692583	18692834	252	Promoter (<=1kb)
Chr1	18715584	18716355	772	Promoter (<=1kb)
Chr1	18757770	18758034	265	Promoter (<=1kb)
Chr1	18771038	18771306	269	Promoter (<=1kb)
Chr1	18787371	18787681	311	Promoter (<=1kb)
Chr1	18795173	18795470	298	Promoter (<=1kb)
Chr1	18807781	18808074	294	Promoter (<=1kb)
Chr1	18839148	18839392	245	Promoter (<=1kb)
Chr1	19021321	19021755	435	Promoter (<=1kb)
Chr1	19050302	19050652	351	Promoter (<=1kb)
Chr1	19052063	19052505	443	Promoter (<=1kb)
Chr1	19118916	19119386	471	Promoter (<=1kb)
Chr1	19125640	19126013	374	Promoter (<=1kb)
Chr1	19132406	19132728	323	Promoter (<=1kb)
Chr1	19136496	19136843	348	Promoter (<=1kb)
Chr1	19166059	19166358	300	Promoter (<=1kb)
Chr1	19188462	19189185	724	Promoter (<=1kb)
Chr1	19313771	19314112	342	Promoter (<=1kb)
Chr1	19454866	19455101	236	Promoter (<=1kb)
Chr1	19499160	19499433	274	Promoter (<=1kb)
Chr1	19565707	19565988	282	Promoter (<=1kb)
Chr1	19573768	19573981	214	Promoter (<=1kb)
Chr1	19603252	19603515	264	Promoter (<=1kb)
Chr1	19603749	19604112	364	Promoter (<=1kb)
Chr1	19608265	19608646	382	Promoter (<=1kb)
Chr1	19645343	19645550	208	Promoter (<=1kb)
Chr1	19737425	19737680	256	Promoter (<=1kb)
Chr1	19746817	19747222	406	Promoter (<=1kb)
Chr1	19792747	19792954	208	Promoter (<=1kb)
Chr1	19850865	19851125	261	Promoter (<=1kb)
Chr1	19856645	19856873	229	Promoter (<=1kb)
Chr1	19871327	19871734	408	Promoter (<=1kb)
Chr1	20028127	20028685	559	Promoter (<=1kb)
Chr1	20056135	20056598	464	Promoter (<=1kb)
Chr1	20073217	20073830	614	Promoter (<=1kb)
Chr1	20078475	20079041	567	Promoter (<=1kb)
Chr1	20081573	20081900	328	Promoter (<=1kb)
Chr1	20135241	20135480	240	Promoter (<=1kb)
Chr1	20180769	20181371	603	Promoter (<=1kb)
Chr1	20201816	20202195	380	Promoter (<=1kb)
Chr1	20215037	20215680	644	Promoter (<=1kb)
Chr1	20286800	20287483	684	Promoter (<=1kb)
Chr1	20290535	20290853	319	Promoter (<=1kb)
Chr1	20296696	20297269	574	Promoter (<=1kb)
Chr1	20300517	20300944	428	Promoter (<=1kb)
Chr1	20323050	20323323	274	Promoter (<=1kb)
Chr1	20357160	20357716	557	Promoter (<=1kb)
Chr1	20363502	20363981	480	Promoter (<=1kb)
Chr1	20412996	20413381	386	Promoter (<=1kb)
Chr1	20470838	20471403	566	Promoter (<=1kb)
Chr1	20514644	20514946	303	Promoter (<=1kb)
Chr1	20553778	20554514	737	Promoter (<=1kb)
Chr1	20574379	20574778	400	Promoter (<=1kb)
Chr1	20577907	20578249	343	Promoter (<=1kb)
Chr1	20578493	20579006	514	Promoter (<=1kb)
Chr1	20588434	20588861	428	Promoter (<=1kb)
Chr1	20607027	20607267	241	Promoter (<=1kb)
Chr1	20630051	20630295	245	Promoter (<=1kb)
Chr1	20713732	20714134	403	Promoter (<=1kb)
Chr1	20733654	20733926	273	Promoter (<=1kb)
Chr1	20771453	20771864	412	Promoter (<=1kb)
Chr1	20782483	20782899	417	Promoter (1-2kb)
Chr1	20790826	20791135	310	Promoter (<=1kb)
Chr1	20803007	20803366	360	Promoter (<=1kb)
Chr1	20807667	20807886	220	Promoter (<=1kb)
Chr1	20859001	20859422	422	Promoter (<=1kb)
Chr1	20870004	20870309	306	Promoter (<=1kb)
Chr1	20893085	20893319	235	Promoter (<=1kb)
Chr1	20895517	20895978	462	Promoter (<=1kb)
Chr1	20900844	20901666	823	Promoter (<=1kb)
Chr1	20918629	20919233	605	Promoter (<=1kb)
Chr1	20940190	20940739	550	Promoter (1-2kb)
Chr1	20944065	20944558	494	Promoter (<=1kb)
Chr1	20971399	20971687	289	Promoter (<=1kb)
Chr1	20976057	20976321	265	Promoter (<=1kb)
Chr1	21028340	21028628	289	Promoter (<=1kb)
Chr1	21030788	21031066	279	Promoter (<=1kb)
Chr1	21215164	21215371	208	Promoter (<=1kb)
Chr1	21355593	21355873	281	Promoter (<=1kb)
Chr1	21377573	21377851	279	Promoter (<=1kb)
Chr1	21430494	21430854	361	Promoter (<=1kb)
Chr1	21501527	21501792	266	Promoter (<=1kb)
Chr1	21507220	21507461	242	Promoter (<=1kb)
Chr1	21513507	21514017	511	Promoter (<=1kb)
Chr1	21553593	21553893	301	Promoter (<=1kb)
Chr1	21562439	21562946	508	Promoter (<=1kb)
Chr1	21566121	21566438	318	Promoter (<=1kb)
Chr1	21580345	21580569	225	Promoter (<=1kb)
Chr1	21601379	21601687	309	Promoter (<=1kb)
Chr1	21616529	21616759	231	Promoter (2-3kb)
Chr1	21689077	21689342	266	Promoter (<=1kb)
Chr1	21771020	21771268	249	Promoter (<=1kb)
Chr1	21807207	21807471	265	Promoter (<=1kb)
Chr1	21843502	21843791	290	Promoter (<=1kb)
Chr1	21884042	21884292	251	Promoter (<=1kb)
Chr1	21891681	21891988	308	Promoter (<=1kb)
Chr1	21893230	21893646	417	Promoter (<=1kb)
Chr1	21941489	21941702	214	Promoter (<=1kb)
Chr1	22011347	22011725	379	Promoter (<=1kb)
Chr1	22022006	22022452	447	Promoter (<=1kb)
Chr1	22051264	22051846	583	Promoter (<=1kb)
Chr1	22056774	22057015	242	Promoter (<=1kb)
Chr1	22149134	22149437	304	Promoter (<=1kb)
Chr1	22204954	22205245	292	Promoter (<=1kb)
Chr1	22208292	22208648	357	Promoter (<=1kb)
Chr1	22214002	22214364	363	Promoter (<=1kb)
Chr1	22265781	22266023	243	Promoter (<=1kb)
Chr1	22289982	22290321	340	Promoter (<=1kb)
Chr1	22296860	22297290	431	Promoter (<=1kb)
Chr1	22301112	22301363	252	Promoter (<=1kb)
Chr1	22302400	22302694	295	Promoter (<=1kb)
Chr1	22331108	22331428	321	Promoter (<=1kb)
Chr1	22342648	22342995	348	Promoter (<=1kb)
Chr1	22343702	22343990	289	Promoter (<=1kb)
Chr1	22371731	22371985	255	Promoter (<=1kb)
Chr1	22400056	22400333	278	Promoter (<=1kb)
Chr1	22409616	22410223	608	Promoter (<=1kb)
Chr1	22470456	22470813	358	Promoter (<=1kb)
Chr1	22477781	22478426	646	Promoter (<=1kb)
Chr1	22491267	22491488	222	Promoter (<=1kb)
Chr1	22573055	22573317	263	Promoter (<=1kb)
Chr1	22658133	22658471	339	Promoter (<=1kb)
Chr1	22689296	22689570	275	Promoter (1-2kb)
Chr1	22737526	22737831	306	Promoter (<=1kb)
Chr1	22814296	22814705	410	Promoter (<=1kb)
Chr1	22904473	22904855	383	Promoter (<=1kb)
Chr1	22908130	22908478	349	Promoter (<=1kb)
Chr1	22915722	22916211	490	Promoter (<=1kb)
Chr1	22931841	22932223	383	Promoter (<=1kb)
Chr1	22949912	22950354	443	Promoter (<=1kb)
Chr1	22961429	22961746	318	Promoter (<=1kb)
Chr1	22999531	22999823	293	Promoter (<=1kb)
Chr1	23178953	23179296	344	Promoter (<=1kb)
Chr1	23179494	23180057	564	Promoter (<=1kb)
Chr1	23182672	23183034	363	Promoter (<=1kb)
Chr1	23209675	23209957	283	Promoter (<=1kb)
Chr1	23264045	23264321	277	Promoter (<=1kb)
Chr1	23273920	23274313	394	Promoter (<=1kb)
Chr1	23298904	23299304	401	Promoter (<=1kb)
Chr1	23378017	23378249	233	Promoter (<=1kb)
Chr1	23404746	23405231	486	Promoter (<=1kb)
Chr1	23419266	23419649	384	Promoter (<=1kb)
Chr1	23450579	23450841	263	Promoter (<=1kb)
Chr1	23473453	23473767	315	Promoter (<=1kb)
Chr1	23506525	23506952	428	Promoter (<=1kb)
Chr1	23507229	23507441	213	Promoter (<=1kb)
Chr1	23585381	23585729	349	Promoter (<=1kb)
Chr1	23697046	23697333	288	Promoter (<=1kb)
Chr1	23760174	23760570	397	Promoter (<=1kb)
Chr1	23789328	23789644	317	Promoter (<=1kb)
Chr1	23826680	23827094	415	Promoter (<=1kb)
Chr1	23855000	23855501	502	Promoter (<=1kb)
Chr1	23881480	23881983	504	Promoter (<=1kb)
Chr1	23886091	23886455	365	Promoter (<=1kb)
Chr1	23933429	23933779	351	Promoter (<=1kb)
Chr1	23955955	23956566	612	Promoter (<=1kb)
Chr1	23968722	23968983	262	Promoter (<=1kb)
Chr1	23978628	23978884	257	Promoter (<=1kb)
Chr1	23988406	23988780	375	Promoter (<=1kb)
Chr1	24019580	24019825	246	Promoter (<=1kb)
Chr1	24022521	24022828	308	Promoter (<=1kb)
Chr1	24036024	24036239	216	Promoter (<=1kb)
Chr1	24081816	24082061	246	Promoter (<=1kb)
Chr1	24139034	24139324	291	Promoter (<=1kb)
Chr1	24145611	24146049	439	Promoter (<=1kb)
Chr1	24159252	24159656	405	Promoter (<=1kb)
Chr1	24175929	24176325	397	Promoter (<=1kb)
Chr1	24229082	24229382	301	Promoter (<=1kb)
Chr1	24236174	24236564	391	Promoter (<=1kb)
Chr1	24241752	24242099	348	Promoter (<=1kb)
Chr1	24245243	24245625	383	Promoter (<=1kb)
Chr1	24298323	24298552	230	Promoter (<=1kb)
Chr1	24298872	24299278	407	Promoter (<=1kb)
Chr1	24361255	24361473	219	Promoter (<=1kb)
Chr1	24366266	24366473	208	Promoter (<=1kb)
Chr1	24383572	24383951	380	Promoter (<=1kb)
Chr1	24417316	24417600	285	Promoter (<=1kb)
Chr1	24737836	24738112	277	Promoter (<=1kb)
Chr1	24775395	24775812	418	Promoter (<=1kb)
Chr1	24818549	24818775	227	Promoter (<=1kb)
Chr1	24822135	24822342	208	Promoter (<=1kb)
Chr1	24863134	24863351	218	Promoter (<=1kb)
Chr1	24957694	24958034	341	Promoter (<=1kb)
Chr1	24959314	24959581	268	Promoter (<=1kb)
Chr1	24963408	24963914	507	Promoter (<=1kb)
Chr1	25001687	25001920	234	Promoter (<=1kb)
Chr1	25127249	25127524	276	Promoter (<=1kb)
Chr1	25132575	25132896	322	Promoter (<=1kb)
Chr1	25190319	25190660	342	Promoter (<=1kb)
Chr1	25196719	25197004	286	Promoter (<=1kb)
Chr1	25262127	25262338	212	Promoter (<=1kb)
Chr1	25286402	25286621	220	Promoter (<=1kb)
Chr1	25312638	25313103	466	Promoter (<=1kb)
Chr1	25331083	25331364	282	Promoter (<=1kb)
Chr1	25340511	25340867	357	Promoter (<=1kb)
Chr1	25374256	25374615	360	Promoter (<=1kb)
Chr1	25394692	25394989	298	Promoter (<=1kb)
Chr1	25416717	25417187	471	Promoter (<=1kb)
Chr1	25417530	25418151	622	Promoter (<=1kb)
Chr1	25423095	25423340	246	Promoter (<=1kb)
Chr1	25476408	25477334	927	Promoter (<=1kb)
Chr1	25486106	25486407	302	Promoter (<=1kb)
Chr1	25508673	25509139	467	Promoter (<=1kb)
Chr1	25514085	25514311	227	Promoter (<=1kb)
Chr1	25521200	25521642	443	Promoter (<=1kb)
Chr1	25541361	25541767	407	Promoter (<=1kb)
Chr1	25599099	25599387	289	Promoter (<=1kb)
Chr1	25810820	25811151	332	Promoter (<=1kb)
Chr1	25839076	25839402	327	Promoter (<=1kb)
Chr1	25910661	25911114	454	Promoter (<=1kb)
Chr1	25932977	25933285	309	Promoter (<=1kb)
Chr1	25946903	25947122	220	Promoter (<=1kb)
Chr1	26025653	26026210	558	Promoter (<=1kb)
Chr1	26070011	26070427	417	Promoter (<=1kb)
Chr1	26112815	26113252	438	Promoter (<=1kb)
Chr1	26179080	26179386	307	Promoter (<=1kb)
Chr1	26189890	26190136	247	Promoter (<=1kb)
Chr1	26330159	26330488	330	Promoter (<=1kb)
Chr1	26342584	26343109	526	Promoter (<=1kb)
Chr1	26346191	26346431	241	Promoter (<=1kb)
Chr1	26393883	26394170	288	Promoter (<=1kb)
Chr1	26416760	26417169	410	Promoter (<=1kb)
Chr1	26420095	26420330	236	Promoter (<=1kb)
Chr1	26501364	26501686	323	Promoter (<=1kb)
Chr1	26502981	26503472	492	Promoter (<=1kb)
Chr1	26508072	26508587	516	Promoter (<=1kb)
Chr1	26513307	26513534	228	Promoter (1-2kb)
Chr1	26561880	26562102	223	Promoter (<=1kb)
Chr1	26618688	26618914	227	Promoter (<=1kb)
Chr1	26621401	26621739	339	Promoter (<=1kb)
Chr1	26626541	26626989	449	Promoter (<=1kb)
Chr1	26792944	26793186	243	Promoter (<=1kb)
Chr1	26814926	26815528	603	Promoter (<=1kb)
Chr1	26822952	26823371	420	Promoter (<=1kb)
Chr1	26830667	26831206	540	Promoter (<=1kb)
Chr1	26832640	26832975	336	Promoter (<=1kb)
Chr1	26834819	26835068	250	Promoter (<=1kb)
Chr1	26840830	26842290	1461	Promoter (<=1kb)
Chr1	26855491	26855725	235	Promoter (<=1kb)
Chr1	26917121	26917813	693	Promoter (<=1kb)
Chr1	26920339	26921040	702	Promoter (<=1kb)
Chr1	26923973	26924409	437	Promoter (<=1kb)
Chr1	26936084	26936383	300	Promoter (<=1kb)
Chr1	26988982	26989241	260	Promoter (<=1kb)
Chr1	27009602	27010238	637	Promoter (<=1kb)
Chr1	27022351	27022576	226	Promoter (<=1kb)
Chr1	27026715	27027150	436	Promoter (<=1kb)
Chr1	27078724	27078965	242	Promoter (<=1kb)
Chr1	27100401	27100741	341	Promoter (<=1kb)
Chr1	27148600	27149612	1013	Promoter (<=1kb)
Chr1	27157829	27158045	217	Promoter (<=1kb)
Chr1	27210859	27211139	281	Promoter (<=1kb)
Chr1	27236899	27237392	494	Promoter (<=1kb)
Chr1	27244621	27245385	765	Promoter (<=1kb)
Chr1	27284308	27284883	576	Promoter (<=1kb)
Chr1	27395927	27396162	236	Promoter (1-2kb)
Chr1	27407367	27407852	486	Promoter (<=1kb)
Chr1	27416196	27416781	586	Promoter (<=1kb)
Chr1	27473771	27474366	596	Promoter (<=1kb)
Chr1	27478909	27479242	334	Promoter (<=1kb)
Chr1	27505723	27506236	514	Promoter (<=1kb)
Chr1	27514472	27514719	248	Promoter (<=1kb)
Chr1	27517914	27518178	265	Promoter (<=1kb)
Chr1	27544472	27544831	360	Promoter (<=1kb)
Chr1	27566793	27567281	489	Promoter (<=1kb)
Chr1	27589023	27589628	606	Promoter (<=1kb)
Chr1	27611336	27611687	352	Promoter (<=1kb)
Chr1	27613514	27613849	336	Promoter (<=1kb)
Chr1	27619638	27619898	261	Promoter (<=1kb)
Chr1	27625144	27625681	538	Promoter (<=1kb)
Chr1	27650987	27651260	274	Promoter (<=1kb)
Chr1	27691502	27691808	307	Promoter (<=1kb)
Chr1	27721199	27721435	237	Promoter (<=1kb)
Chr1	27734234	27734891	658	Promoter (<=1kb)
Chr1	27744694	27745008	315	Promoter (<=1kb)
Chr1	27766045	27766305	261	Promoter (<=1kb)
Chr1	27780999	27781421	423	Promoter (<=1kb)
Chr1	27786855	27787252	398	Promoter (<=1kb)
Chr1	27799306	27799654	349	Promoter (<=1kb)
Chr1	27804254	27804644	391	Promoter (<=1kb)
Chr1	27816701	27817236	536	Promoter (<=1kb)
Chr1	27824331	27824800	470	Promoter (<=1kb)
Chr1	27842122	27842594	473	Promoter (<=1kb)
Chr1	27848392	27848801	410	Promoter (<=1kb)
Chr1	27851086	27851448	363	Promoter (<=1kb)
Chr1	27901636	27901962	327	Promoter (<=1kb)
Chr1	27909823	27910092	270	Promoter (<=1kb)
Chr1	27914686	27915091	406	Promoter (<=1kb)
Chr1	27940679	27940886	208	Promoter (<=1kb)
Chr1	27958882	27959394	513	Promoter (<=1kb)
Chr1	27959590	27960151	562	Promoter (<=1kb)
Chr1	28011854	28012095	242	Promoter (<=1kb)
Chr1	28076309	28076556	248	Promoter (1-2kb)
Chr1	28078931	28079181	251	Promoter (<=1kb)
Chr1	28122046	28122555	510	Promoter (<=1kb)
Chr1	28133974	28134314	341	Promoter (<=1kb)
Chr1	28193524	28193731	208	Promoter (<=1kb)
Chr1	28201514	28201839	326	Promoter (<=1kb)
Chr1	28234318	28234849	532	Promoter (<=1kb)
Chr1	28257012	28257308	297	Promoter (<=1kb)
Chr1	28268156	28268381	226	Promoter (<=1kb)
Chr1	28400614	28400878	265	Promoter (<=1kb)
Chr1	28516738	28517006	269	Promoter (<=1kb)
Chr1	28518853	28519670	818	Promoter (<=1kb)
Chr1	28526419	28526670	252	Promoter (<=1kb)
Chr1	28530597	28530826	230	Promoter (<=1kb)
Chr1	28533305	28533633	329	Promoter (<=1kb)
Chr1	28540837	28541174	338	Promoter (<=1kb)
Chr1	28543527	28543912	386	Promoter (<=1kb)
Chr1	28549037	28549351	315	Promoter (<=1kb)
Chr1	28571218	28571452	235	Promoter (<=1kb)
Chr1	28586924	28587479	556	Promoter (<=1kb)
Chr1	28590336	28590669	334	Promoter (<=1kb)
Chr1	28616361	28616568	208	Promoter (<=1kb)
Chr1	28759656	28760072	417	Promoter (<=1kb)
Chr1	28774446	28774778	333	Promoter (<=1kb)
Chr1	28784896	28785104	209	Promoter (1-2kb)
Chr1	28804291	28804782	492	Promoter (<=1kb)
Chr1	28815040	28815253	214	Promoter (1-2kb)
Chr1	28836408	28836674	267	Promoter (<=1kb)
Chr1	28847978	28848423	446	Promoter (<=1kb)
Chr1	28892124	28892848	725	Promoter (<=1kb)
Chr1	28981485	28981819	335	Promoter (<=1kb)
Chr1	28983987	28984364	378	Promoter (<=1kb)
Chr1	28999045	28999407	363	Promoter (<=1kb)
Chr1	29001855	29002139	285	Promoter (<=1kb)
Chr1	29026440	29026975	536	Promoter (<=1kb)
Chr1	29049118	29049356	239	Promoter (<=1kb)
Chr1	29070245	29070590	346	Promoter (<=1kb)
Chr1	29073616	29074130	515	Promoter (<=1kb)
Chr1	29093532	29093872	341	Promoter (<=1kb)
Chr1	29117527	29117997	471	Promoter (<=1kb)
Chr1	29122365	29122601	237	Promoter (<=1kb)
Chr1	29137860	29138270	411	Promoter (<=1kb)
Chr1	29172526	29172880	355	Promoter (<=1kb)
Chr1	29253452	29253717	266	Promoter (<=1kb)
Chr1	29301222	29301528	307	Promoter (<=1kb)
Chr1	29333501	29333994	494	Promoter (<=1kb)
Chr1	29400022	29400268	247	Promoter (<=1kb)
Chr1	29450778	29451350	573	Promoter (<=1kb)
Chr1	29452623	29452972	350	Promoter (<=1kb)
Chr1	29548428	29548860	433	Promoter (<=1kb)
Chr1	29575340	29576136	797	Promoter (<=1kb)
Chr1	29590963	29591233	271	Promoter (<=1kb)
Chr1	29630154	29630510	357	Promoter (<=1kb)
Chr1	29655579	29655896	318	Promoter (<=1kb)
Chr1	29660185	29660476	292	Promoter (<=1kb)
Chr1	29665040	29665605	566	Promoter (<=1kb)
Chr1	29671515	29671914	400	Promoter (<=1kb)
Chr1	29692762	29693224	463	Promoter (1-2kb)
Chr1	29715945	29716232	288	Promoter (<=1kb)
Chr1	29724296	29724595	300	Promoter (<=1kb)
Chr1	29726724	29727059	336	Promoter (<=1kb)
Chr1	29736053	29736307	255	Promoter (<=1kb)
Chr1	29739881	29740113	233	Promoter (<=1kb)
Chr1	29745668	29745893	226	Promoter (<=1kb)
Chr1	29748657	29749001	345	Promoter (<=1kb)
Chr1	29788508	29788908	401	Promoter (<=1kb)
Chr1	29798732	29799147	416	Promoter (<=1kb)
Chr1	29800759	29801005	247	Promoter (<=1kb)
Chr1	29842826	29843210	385	Promoter (<=1kb)
Chr1	29864089	29864392	304	Promoter (<=1kb)
Chr1	29900509	29900817	309	Promoter (<=1kb)
Chr1	29909080	29909292	213	Promoter (<=1kb)
Chr1	29911470	29911733	264	Promoter (1-2kb)
Chr1	29922622	29923055	434	Promoter (<=1kb)
Chr1	29975661	29975963	303	Promoter (<=1kb)
Chr1	29990497	29990850	354	Promoter (2-3kb)
Chr1	30006673	30007055	383	Promoter (<=1kb)
Chr1	30011212	30011519	308	Promoter (<=1kb)
Chr1	30017819	30018317	499	Promoter (<=1kb)
Chr1	30019775	30020106	332	Promoter (<=1kb)
Chr1	30033328	30033821	494	Promoter (<=1kb)
Chr1	30041631	30041951	321	Promoter (<=1kb)
Chr1	30062534	30062764	231	Promoter (<=1kb)
Chr1	30067243	30067494	252	Promoter (<=1kb)
Chr1	30069591	30069917	327	Promoter (<=1kb)
Chr1	30073584	30073853	270	Promoter (<=1kb)
Chr1	30084033	30084628	596	Promoter (<=1kb)
Chr1	30085631	30086121	491	Promoter (<=1kb)
Chr1	30092967	30093369	403	Promoter (<=1kb)
Chr1	30097429	30097783	355	Promoter (<=1kb)
Chr1	30104123	30104574	452	Promoter (<=1kb)
Chr1	30108753	30109013	261	Promoter (<=1kb)
Chr1	30110871	30111218	348	Promoter (<=1kb)
Chr1	30117921	30118315	395	Promoter (<=1kb)
Chr1	30157045	30157484	440	Promoter (<=1kb)
Chr1	30170731	30170990	260	Promoter (<=1kb)
Chr1	30174137	30174422	286	Promoter (<=1kb)
Chr1	30175769	30176077	309	Promoter (<=1kb)
Chr1	30197494	30197934	441	Promoter (<=1kb)
Chr1	30210529	30210800	272	Promoter (<=1kb)
Chr1	30260410	30260751	342	Promoter (<=1kb)
Chr1	30272870	30273394	525	Promoter (<=1kb)
Chr1	30286412	30286841	430	Promoter (<=1kb)
Chr1	30300173	30300569	397	Promoter (<=1kb)
Chr1	30305330	30305783	454	Promoter (<=1kb)
Chr1	30323599	30324307	709	Promoter (<=1kb)
Chr1	30331928	30332155	228	Promoter (<=1kb)
Chr1	30358155	30358853	699	Promoter (<=1kb)
Chr1	30392513	30392814	302	Promoter (<=1kb)
Chr1	30396489	30396771	283	Promoter (<=1kb)
Chr1	30400617	30401281	665	Promoter (<=1kb)
Chr1	30409280	30409663	384	Promoter (<=1kb)
Chr1	30414587	30415202	616	Promoter (<=1kb)
Chr2	74855	75849	995	Promoter (<=1kb)
Chr2	78139	78364	226	Promoter (<=1kb)
Chr2	81455	81703	249	Promoter (<=1kb)
Chr2	84739	85250	512	Promoter (<=1kb)
Chr2	104240	104454	215	Promoter (<=1kb)
Chr2	123159	123711	553	Promoter (<=1kb)
Chr2	139408	139662	255	Promoter (<=1kb)
Chr2	157771	158194	424	Promoter (<=1kb)
Chr2	160355	160874	520	Promoter (<=1kb)
Chr2	172438	172961	524	Promoter (<=1kb)
Chr2	214242	214459	218	Promoter (<=1kb)
Chr2	216831	217197	367	Promoter (<=1kb)
Chr2	315693	316582	890	Promoter (<=1kb)
Chr2	319796	320290	495	Promoter (<=1kb)
Chr2	324433	324847	415	Promoter (<=1kb)
Chr2	332305	332769	465	Promoter (<=1kb)
Chr2	555790	556068	279	Promoter (<=1kb)
Chr2	620610	620851	242	Promoter (<=1kb)
Chr2	628903	629182	280	Promoter (<=1kb)
Chr2	632140	632488	349	Promoter (<=1kb)
Chr2	673248	673498	251	Promoter (<=1kb)
Chr2	700690	700925	236	Promoter (<=1kb)
Chr2	767128	767484	357	Promoter (<=1kb)
Chr2	773589	774191	603	Promoter (<=1kb)
Chr2	832097	832516	420	Promoter (<=1kb)
Chr2	867605	868003	399	Promoter (<=1kb)
Chr2	900564	901143	580	Promoter (<=1kb)
Chr2	1006750	1007066	317	Promoter (<=1kb)
Chr2	1039605	1039905	301	Promoter (<=1kb)
Chr2	1041457	1041875	419	Promoter (<=1kb)
Chr2	1047349	1047699	351	Promoter (<=1kb)
Chr2	1114075	1114285	211	Promoter (<=1kb)
Chr2	1117427	1117857	431	Promoter (<=1kb)
Chr2	1122797	1123108	312	Promoter (<=1kb)
Chr2	1156653	1157154	502	Promoter (<=1kb)
Chr2	1179991	1180228	238	Promoter (<=1kb)
Chr2	1474726	1474992	267	Promoter (<=1kb)
Chr2	1481660	1482175	516	Promoter (<=1kb)
Chr2	1526275	1526586	312	Promoter (<=1kb)
Chr2	1534892	1535170	279	Promoter (<=1kb)
Chr2	1538552	1538844	293	Promoter (<=1kb)
Chr2	1575550	1575840	291	Promoter (<=1kb)
Chr2	1584387	1584712	326	Promoter (<=1kb)
Chr2	1612728	1612977	250	Promoter (<=1kb)
Chr2	1646871	1647346	476	Promoter (<=1kb)
Chr2	1657125	1657539	415	Promoter (<=1kb)
Chr2	1700955	1701385	431	Promoter (<=1kb)
Chr2	1703793	1704059	267	Promoter (<=1kb)
Chr2	1722294	1722700	407	Promoter (<=1kb)
Chr2	1869944	1870432	489	Promoter (<=1kb)
Chr2	1876875	1877089	215	Promoter (<=1kb)
Chr2	1895811	1896072	262	Promoter (<=1kb)
Chr2	2141487	2141745	259	Promoter (<=1kb)
Chr2	2170867	2171128	262	Promoter (<=1kb)
Chr2	2215354	2215596	243	Promoter (<=1kb)
Chr2	2329181	2329744	564	Promoter (<=1kb)
Chr2	2350103	2350488	386	Promoter (1-2kb)
Chr2	2361670	2361923	254	Promoter (<=1kb)
Chr2	2587824	2588211	388	Promoter (<=1kb)
Chr2	2894939	2895329	391	Promoter (<=1kb)
Chr2	2901451	2901740	290	Promoter (<=1kb)
Chr2	2924530	2924848	319	Promoter (<=1kb)
Chr2	2931057	2931375	319	Promoter (2-3kb)
Chr2	3045580	3045873	294	Promoter (<=1kb)
Chr2	3056750	3057261	512	Promoter (<=1kb)
Chr2	3672390	3672647	258	Promoter (<=1kb)
Chr2	3781432	3781834	403	Promoter (<=1kb)
Chr2	4006228	4006982	755	Promoter (<=1kb)
Chr2	4317500	4317850	351	Promoter (<=1kb)
Chr2	4347582	4347802	221	Promoter (<=1kb)
Chr2	4477847	4478152	306	Exon (AT2G11240.1/AT2G11240, exon 1 of 1)
Chr2	4802837	4803044	208	Promoter (<=1kb)
Chr2	5556259	5556526	268	Promoter (<=1kb)
Chr2	5597952	5598340	389	Promoter (<=1kb)
Chr2	5637000	5637211	212	Promoter (<=1kb)
Chr2	5692570	5692867	298	Promoter (<=1kb)
Chr2	5925232	5925651	420	Promoter (<=1kb)
Chr2	5959665	5960042	378	Promoter (<=1kb)
Chr2	6154580	6154815	236	Promoter (<=1kb)
Chr2	6362428	6362805	378	Promoter (<=1kb)
Chr2	6612602	6612858	257	Promoter (<=1kb)
Chr2	6618630	6618975	346	Promoter (<=1kb)
Chr2	6650856	6651390	535	Promoter (1-2kb)
Chr2	6836138	6836453	316	Promoter (<=1kb)
Chr2	6891030	6891357	328	Promoter (<=1kb)
Chr2	6927188	6927429	242	Promoter (<=1kb)
Chr2	6935207	6935472	266	Promoter (<=1kb)
Chr2	6952474	6952837	364	Promoter (<=1kb)
Chr2	6985176	6985449	274	Promoter (<=1kb)
Chr2	7108509	7108875	367	Promoter (<=1kb)
Chr2	7135384	7135632	249	Promoter (<=1kb)
Chr2	7144880	7145181	302	Promoter (<=1kb)
Chr2	7200808	7201043	236	Promoter (<=1kb)
Chr2	7314187	7314542	356	Promoter (<=1kb)
Chr2	7341126	7341381	256	Promoter (<=1kb)
Chr2	7347189	7347429	241	Promoter (<=1kb)
Chr2	7353883	7354198	316	Promoter (<=1kb)
Chr2	7398662	7398869	208	Promoter (<=1kb)
Chr2	7399085	7399453	369	Promoter (<=1kb)
Chr2	7462224	7462514	291	Promoter (<=1kb)
Chr2	7484781	7485288	508	Promoter (<=1kb)
Chr2	7498141	7498442	302	Promoter (<=1kb)
Chr2	7499503	7499764	262	Promoter (<=1kb)
Chr2	7545946	7546330	385	Promoter (<=1kb)
Chr2	7576781	7577208	428	Promoter (<=1kb)
Chr2	7617273	7617641	369	Promoter (<=1kb)
Chr2	7646402	7646647	246	Promoter (<=1kb)
Chr2	7666606	7666814	209	Promoter (<=1kb)
Chr2	7674465	7674725	261	Promoter (<=1kb)
Chr2	7692401	7692722	322	Promoter (<=1kb)
Chr2	7733578	7733842	265	Promoter (<=1kb)
Chr2	7764868	7765113	246	Promoter (<=1kb)
Chr2	7767159	7767578	420	Promoter (<=1kb)
Chr2	7823861	7824342	482	Promoter (<=1kb)
Chr2	7837139	7837426	288	Promoter (<=1kb)
Chr2	7840181	7840517	337	Promoter (<=1kb)
Chr2	7842242	7842577	336	Promoter (<=1kb)
Chr2	7937360	7937783	424	Promoter (<=1kb)
Chr2	7988197	7988414	218	Promoter (<=1kb)
Chr2	7996926	7997154	229	Promoter (<=1kb)
Chr2	8093475	8093692	218	Promoter (<=1kb)
Chr2	8122217	8122844	628	Promoter (<=1kb)
Chr2	8134559	8134849	291	Promoter (<=1kb)
Chr2	8158215	8158773	559	Promoter (<=1kb)
Chr2	8197112	8197489	378	Promoter (<=1kb)
Chr2	8262772	8263033	262	Promoter (<=1kb)
Chr2	8292041	8292366	326	Promoter (<=1kb)
Chr2	8353230	8353462	233	Promoter (<=1kb)
Chr2	8361718	8361987	270	Promoter (<=1kb)
Chr2	8370021	8370241	221	Promoter (<=1kb)
Chr2	8375329	8375963	635	Promoter (<=1kb)
Chr2	8376214	8376585	372	Promoter (<=1kb)
Chr2	8415107	8415446	340	Promoter (<=1kb)
Chr2	8479160	8479498	339	Promoter (<=1kb)
Chr2	8501310	8501569	260	Promoter (<=1kb)
Chr2	8511532	8511857	326	Promoter (<=1kb)
Chr2	8581477	8581726	250	Promoter (<=1kb)
Chr2	8612898	8613115	218	Promoter (<=1kb)
Chr2	8621166	8621516	351	Promoter (<=1kb)
Chr2	8689160	8689442	283	Promoter (<=1kb)
Chr2	8692149	8692449	301	Promoter (<=1kb)
Chr2	8692703	8692919	217	Promoter (<=1kb)
Chr2	8705747	8706030	284	Promoter (<=1kb)
Chr2	8718816	8719047	232	Promoter (<=1kb)
Chr2	8736742	8737109	368	Promoter (<=1kb)
Chr2	8775000	8775617	618	Promoter (<=1kb)
Chr2	8802264	8802570	307	Promoter (<=1kb)
Chr2	8831364	8831609	246	Promoter (<=1kb)
Chr2	8923364	8923793	430	Promoter (<=1kb)
Chr2	8944733	8945318	586	Promoter (<=1kb)
Chr2	8952432	8952784	353	Promoter (<=1kb)
Chr2	8964317	8964718	402	Promoter (<=1kb)
Chr2	8979501	8979879	379	Promoter (<=1kb)
Chr2	8987593	8988094	502	Promoter (<=1kb)
Chr2	8998692	8999044	353	Promoter (<=1kb)
Chr2	9040816	9041141	326	Promoter (<=1kb)
Chr2	9046949	9047655	707	Promoter (<=1kb)
Chr2	9054377	9054675	299	Promoter (<=1kb)
Chr2	9068373	9068583	211	Promoter (<=1kb)
Chr2	9102862	9103081	220	Promoter (<=1kb)
Chr2	9112606	9113146	541	Promoter (<=1kb)
Chr2	9119640	9119913	274	Promoter (<=1kb)
Chr2	9141729	9142114	386	Promoter (<=1kb)
Chr2	9152001	9152604	604	Promoter (<=1kb)
Chr2	9162596	9162877	282	Promoter (<=1kb)
Chr2	9242799	9243205	407	Promoter (<=1kb)
Chr2	9250335	9250849	515	Promoter (<=1kb)
Chr2	9271069	9271498	430	Promoter (<=1kb)
Chr2	9319776	9320068	293	Promoter (<=1kb)
Chr2	9322325	9322756	432	Promoter (<=1kb)
Chr2	9354094	9355180	1087	Promoter (<=1kb)
Chr2	9357333	9357887	555	Promoter (<=1kb)
Chr2	9393358	9393605	248	Promoter (<=1kb)
Chr2	9393796	9394269	474	Promoter (<=1kb)
Chr2	9406153	9406399	247	Promoter (<=1kb)
Chr2	9503475	9503751	277	Promoter (1-2kb)
Chr2	9530474	9530840	367	Promoter (<=1kb)
Chr2	9541466	9542036	571	Promoter (<=1kb)
Chr2	9545592	9545871	280	Promoter (<=1kb)
Chr2	9657417	9657847	431	Promoter (<=1kb)
Chr2	9696450	9696710	261	Promoter (<=1kb)
Chr2	9826577	9826848	272	Promoter (<=1kb)
Chr2	9917472	9918110	639	Promoter (<=1kb)
Chr2	9943070	9943459	390	Promoter (<=1kb)
Chr2	9954637	9955134	498	Promoter (<=1kb)
Chr2	9963214	9963672	459	Promoter (<=1kb)
Chr2	10026349	10026606	258	Promoter (2-3kb)
Chr2	10229417	10229722	306	Promoter (<=1kb)
Chr2	10281889	10282123	235	Promoter (<=1kb)
Chr2	10338635	10338852	218	Promoter (<=1kb)
Chr2	10349390	10349661	272	Promoter (<=1kb)
Chr2	10375329	10375833	505	Promoter (<=1kb)
Chr2	10380059	10380278	220	Promoter (<=1kb)
Chr2	10416312	10416613	302	Promoter (<=1kb)
Chr2	10449676	10449927	252	Promoter (<=1kb)
Chr2	10487296	10487696	401	Promoter (<=1kb)
Chr2	10566948	10567299	352	Promoter (<=1kb)
Chr2	10578953	10579218	266	Promoter (<=1kb)
Chr2	10625191	10625550	360	Promoter (<=1kb)
Chr2	10631589	10631920	332	Promoter (<=1kb)
Chr2	10753839	10754426	588	Promoter (<=1kb)
Chr2	10764581	10764836	256	Promoter (<=1kb)
Chr2	10778782	10779185	404	Promoter (<=1kb)
Chr2	10787674	10788149	476	Promoter (<=1kb)
Chr2	10860859	10861073	215	Promoter (<=1kb)
Chr2	10902266	10902642	377	Promoter (<=1kb)
Chr2	10955678	10956061	384	Promoter (<=1kb)
Chr2	10972429	10972881	453	Promoter (<=1kb)
Chr2	10980150	10980395	246	Promoter (<=1kb)
Chr2	10988303	10988600	298	Promoter (<=1kb)
Chr2	11009390	11009786	397	Promoter (<=1kb)
Chr2	11021997	11022216	220	Promoter (<=1kb)
Chr2	11030402	11030706	305	Promoter (<=1kb)
Chr2	11031095	11031317	223	Promoter (<=1kb)
Chr2	11059023	11059380	358	Promoter (<=1kb)
Chr2	11070781	11071042	262	Promoter (<=1kb)
Chr2	11071272	11071573	302	Promoter (<=1kb)
Chr2	11092955	11093167	213	Promoter (<=1kb)
Chr2	11117802	11118207	406	Promoter (<=1kb)
Chr2	11215284	11215629	346	Promoter (<=1kb)
Chr2	11220142	11220448	307	Promoter (<=1kb)
Chr2	11245792	11246091	300	Promoter (<=1kb)
Chr2	11258583	11258850	268	Promoter (<=1kb)
Chr2	11293280	11293519	240	Promoter (<=1kb)
Chr2	11345137	11345377	241	Promoter (<=1kb)
Chr2	11473821	11474218	398	Promoter (<=1kb)
Chr2	11488950	11489256	307	Promoter (<=1kb)
Chr2	11513021	11513426	406	Promoter (<=1kb)
Chr2	11572439	11572805	367	Promoter (<=1kb)
Chr2	11580579	11580809	231	Promoter (<=1kb)
Chr2	11595360	11595673	314	Promoter (<=1kb)
Chr2	11620540	11620881	342	Promoter (<=1kb)
Chr2	11630198	11630440	243	Promoter (<=1kb)
Chr2	11696275	11697126	852	Promoter (<=1kb)
Chr2	11740559	11740967	409	Promoter (<=1kb)
Chr2	11776703	11776986	284	Promoter (<=1kb)
Chr2	11780961	11781579	619	Promoter (<=1kb)
Chr2	11849217	11849627	411	Promoter (<=1kb)
Chr2	11852331	11852563	233	Promoter (<=1kb)
Chr2	11877513	11877851	339	Promoter (<=1kb)
Chr2	11903752	11904026	275	Promoter (<=1kb)
Chr2	11939383	11939723	341	Promoter (<=1kb)
Chr2	12056185	12056394	210	Promoter (<=1kb)
Chr2	12143082	12143560	479	Promoter (<=1kb)
Chr2	12178189	12178520	332	Promoter (<=1kb)
Chr2	12209938	12210180	243	Promoter (<=1kb)
Chr2	12289556	12289821	266	Promoter (1-2kb)
Chr2	12327156	12327523	368	Promoter (<=1kb)
Chr2	12478248	12478459	212	Promoter (<=1kb)
Chr2	12646528	12646766	239	Promoter (<=1kb)
Chr2	12667022	12667254	233	Promoter (<=1kb)
Chr2	12697371	12697820	450	Promoter (<=1kb)
Chr2	12776577	12777117	541	Promoter (<=1kb)
Chr2	12874658	12875085	428	Promoter (<=1kb)
Chr2	12881140	12881617	478	Promoter (<=1kb)
Chr2	12908723	12908957	235	Promoter (<=1kb)
Chr2	12929269	12929753	485	Promoter (<=1kb)
Chr2	12972867	12973133	267	Promoter (<=1kb)
Chr2	12984561	12984996	436	Promoter (<=1kb)
Chr2	13019876	13020199	324	Promoter (<=1kb)
Chr2	13084997	13085239	243	Promoter (<=1kb)
Chr2	13153228	13153685	458	Promoter (<=1kb)
Chr2	13172343	13172599	257	Promoter (<=1kb)
Chr2	13174291	13174503	213	Promoter (<=1kb)
Chr2	13210834	13211059	226	Promoter (<=1kb)
Chr2	13285338	13285681	344	Promoter (<=1kb)
Chr2	13293474	13293764	291	Promoter (<=1kb)
Chr2	13349754	13349961	208	Promoter (<=1kb)
Chr2	13368243	13368612	370	Promoter (<=1kb)
Chr2	13390114	13390669	556	Promoter (<=1kb)
Chr2	13392477	13392828	352	Promoter (<=1kb)
Chr2	13400687	13401009	323	Promoter (<=1kb)
Chr2	13411952	13412202	251	Promoter (<=1kb)
Chr2	13421077	13421417	341	Promoter (<=1kb)
Chr2	13446055	13446604	550	Promoter (<=1kb)
Chr2	13446923	13447186	264	Promoter (<=1kb)
Chr2	13449826	13450087	262	Promoter (<=1kb)
Chr2	13450343	13450780	438	Promoter (<=1kb)
Chr2	13464306	13464535	230	Promoter (<=1kb)
Chr2	13473089	13473532	444	Promoter (<=1kb)
Chr2	13494696	13495047	352	Promoter (<=1kb)
Chr2	13523401	13523813	413	Promoter (<=1kb)
Chr2	13524125	13524378	254	Promoter (<=1kb)
Chr2	13529836	13530097	262	Promoter (<=1kb)
Chr2	13612997	13613476	480	Promoter (<=1kb)
Chr2	13621439	13621732	294	Promoter (<=1kb)
Chr2	13635114	13635383	270	Promoter (<=1kb)
Chr2	13641388	13641614	227	Promoter (<=1kb)
Chr2	13641781	13642043	263	Promoter (<=1kb)
Chr2	13643606	13644177	572	Promoter (<=1kb)
Chr2	13666460	13666677	218	Promoter (<=1kb)
Chr2	13697542	13697963	422	Promoter (<=1kb)
Chr2	13827687	13828126	440	Promoter (<=1kb)
Chr2	13891826	13892275	450	Promoter (<=1kb)
Chr2	13925101	13925362	262	Promoter (<=1kb)
Chr2	13927989	13928293	305	Promoter (1-2kb)
Chr2	13953713	13954134	422	Promoter (<=1kb)
Chr2	13965189	13965548	360	Promoter (<=1kb)
Chr2	13977841	13978144	304	Promoter (<=1kb)
Chr2	14020830	14021229	400	Promoter (<=1kb)
Chr2	14043001	14043325	325	Promoter (<=1kb)
Chr2	14045045	14045514	470	Promoter (<=1kb)
Chr2	14050783	14051072	290	Promoter (<=1kb)
Chr2	14097572	14097781	210	Promoter (<=1kb)
Chr2	14110051	14110428	378	Promoter (<=1kb)
Chr2	14119556	14120518	963	Promoter (1-2kb)
Chr2	14155959	14156252	294	Promoter (<=1kb)
Chr2	14173485	14173851	367	Promoter (<=1kb)
Chr2	14189841	14190106	266	Promoter (<=1kb)
Chr2	14208463	14209001	539	Promoter (<=1kb)
Chr2	14210942	14211593	652	Promoter (<=1kb)
Chr2	14221447	14221826	380	Promoter (<=1kb)
Chr2	14238420	14238824	405	Promoter (<=1kb)
Chr2	14267697	14268003	307	Promoter (<=1kb)
Chr2	14269494	14269966	473	Promoter (<=1kb)
Chr2	14302008	14302429	422	Promoter (<=1kb)
Chr2	14317719	14317942	224	Promoter (<=1kb)
Chr2	14320263	14320576	314	Promoter (<=1kb)
Chr2	14324669	14325231	563	Promoter (<=1kb)
Chr2	14359566	14359929	364	Promoter (<=1kb)
Chr2	14382182	14382443	262	Promoter (<=1kb)
Chr2	14383905	14384220	316	Promoter (<=1kb)
Chr2	14426166	14426438	273	Promoter (<=1kb)
Chr2	14462000	14462404	405	Promoter (<=1kb)
Chr2	14512815	14513229	415	Promoter (<=1kb)
Chr2	14529252	14529560	309	Promoter (<=1kb)
Chr2	14533901	14534140	240	Promoter (<=1kb)
Chr2	14548368	14548750	383	Promoter (<=1kb)
Chr2	14564415	14564817	403	Promoter (<=1kb)
Chr2	14567990	14568589	600	Promoter (<=1kb)
Chr2	14665707	14666004	298	Promoter (<=1kb)
Chr2	14668394	14668670	277	Promoter (<=1kb)
Chr2	14708335	14708703	369	Promoter (<=1kb)
Chr2	14746323	14746614	292	Promoter (<=1kb)
Chr2	14754289	14754661	373	Promoter (<=1kb)
Chr2	14762739	14763045	307	Promoter (<=1kb)
Chr2	14768020	14768247	228	Promoter (<=1kb)
Chr2	14768830	14769082	253	Promoter (<=1kb)
Chr2	14794911	14795662	752	Promoter (<=1kb)
Chr2	14846041	14846308	268	Promoter (<=1kb)
Chr2	14849494	14849864	371	Promoter (<=1kb)
Chr2	14868788	14869125	338	Promoter (<=1kb)
Chr2	14890544	14890905	362	Promoter (<=1kb)
Chr2	14898302	14898509	208	Promoter (<=1kb)
Chr2	14927111	14927341	231	Promoter (<=1kb)
Chr2	14950846	14951247	402	Promoter (<=1kb)
Chr2	14998535	14999002	468	Promoter (<=1kb)
Chr2	15016710	15017012	303	Promoter (<=1kb)
Chr2	15042131	15042436	306	Promoter (<=1kb)
Chr2	15071298	15071651	354	Promoter (<=1kb)
Chr2	15166756	15166982	227	Promoter (<=1kb)
Chr2	15168555	15168826	272	Promoter (<=1kb)
Chr2	15172084	15172310	227	Promoter (<=1kb)
Chr2	15195736	15196042	307	Promoter (<=1kb)
Chr2	15213803	15214249	447	Promoter (<=1kb)
Chr2	15214467	15214864	398	Promoter (<=1kb)
Chr2	15229496	15229936	441	Promoter (<=1kb)
Chr2	15247339	15247787	449	Promoter (<=1kb)
Chr2	15307451	15307739	289	Promoter (<=1kb)
Chr2	15323498	15323927	430	Promoter (<=1kb)
Chr2	15406126	15406500	375	Promoter (<=1kb)
Chr2	15409474	15409850	377	Promoter (<=1kb)
Chr2	15451082	15451416	335	Promoter (<=1kb)
Chr2	15523120	15523356	237	Promoter (<=1kb)
Chr2	15546594	15546824	231	Promoter (<=1kb)
Chr2	15556332	15556845	514	Promoter (<=1kb)
Chr2	15619721	15620094	374	Promoter (<=1kb)
Chr2	15622800	15623097	298	Promoter (<=1kb)
Chr2	15636066	15636289	224	Promoter (<=1kb)
Chr2	15641948	15642329	382	Promoter (<=1kb)
Chr2	15756801	15757478	678	Promoter (<=1kb)
Chr2	15763136	15763446	311	Promoter (<=1kb)
Chr2	15764730	15765286	557	Promoter (<=1kb)
Chr2	15796545	15797063	519	Promoter (<=1kb)
Chr2	15805437	15805835	399	Promoter (<=1kb)
Chr2	15851823	15852210	388	Promoter (<=1kb)
Chr2	15863715	15863971	257	Promoter (<=1kb)
Chr2	15869574	15870087	514	Promoter (<=1kb)
Chr2	15874535	15874769	235	Promoter (1-2kb)
Chr2	15905010	15905410	401	Promoter (<=1kb)
Chr2	15914469	15914714	246	Promoter (<=1kb)
Chr2	15916409	15916837	429	Promoter (<=1kb)
Chr2	15917077	15917418	342	Promoter (<=1kb)
Chr2	15921759	15922251	493	Promoter (<=1kb)
Chr2	15980629	15981216	588	Promoter (<=1kb)
Chr2	16028269	16028679	411	Downstream (2-3kb)
Chr2	16028832	16029428	597	Downstream (1-2kb)
Chr2	16032814	16033094	281	Promoter (<=1kb)
Chr2	16064415	16064760	346	Promoter (<=1kb)
Chr2	16095269	16095721	453	Promoter (<=1kb)
Chr2	16132144	16132411	268	Promoter (<=1kb)
Chr2	16165121	16166141	1021	Promoter (<=1kb)
Chr2	16168834	16169248	415	Promoter (<=1kb)
Chr2	16175659	16176096	438	Promoter (<=1kb)
Chr2	16177901	16178121	221	Promoter (<=1kb)
Chr2	16210001	16210379	379	Promoter (<=1kb)
Chr2	16210873	16211134	262	Promoter (<=1kb)
Chr2	16227125	16227354	230	Promoter (<=1kb)
Chr2	16234579	16234916	338	Promoter (<=1kb)
Chr2	16238499	16238786	288	Promoter (<=1kb)
Chr2	16265291	16265767	477	Promoter (<=1kb)
Chr2	16287740	16288089	350	Promoter (<=1kb)
Chr2	16303535	16303891	357	Promoter (<=1kb)
Chr2	16312279	16312545	267	Promoter (<=1kb)
Chr2	16317323	16317895	573	Promoter (<=1kb)
Chr2	16321790	16322024	235	Promoter (<=1kb)
Chr2	16330291	16330529	239	Promoter (<=1kb)
Chr2	16335938	16336279	342	Promoter (<=1kb)
Chr2	16349963	16350424	462	Promoter (<=1kb)
Chr2	16399325	16400420	1096	Promoter (<=1kb)
Chr2	16430696	16431463	768	Promoter (1-2kb)
Chr2	16484500	16484973	474	Promoter (<=1kb)
Chr2	16501587	16501913	327	Promoter (<=1kb)
Chr2	16510346	16510775	430	Promoter (<=1kb)
Chr2	16524330	16524561	232	Promoter (<=1kb)
Chr2	16534164	16534462	299	Promoter (<=1kb)
Chr2	16537948	16538205	258	Promoter (<=1kb)
Chr2	16568465	16568704	240	Promoter (<=1kb)
Chr2	16581685	16582393	709	Promoter (<=1kb)
Chr2	16591216	16591463	248	Promoter (<=1kb)
Chr2	16597010	16597224	215	Promoter (<=1kb)
Chr2	16612753	16613036	284	Promoter (<=1kb)
Chr2	16627413	16627621	209	Promoter (<=1kb)
Chr2	16675537	16675756	220	Promoter (<=1kb)
Chr2	16679827	16680189	363	Promoter (<=1kb)
Chr2	16683285	16683640	356	Promoter (<=1kb)
Chr2	16699775	16700028	254	Promoter (<=1kb)
Chr2	16734523	16734754	232	Promoter (<=1kb)
Chr2	16828079	16828399	321	Promoter (<=1kb)
Chr2	16836108	16836583	476	Promoter (<=1kb)
Chr2	16865013	16865496	484	Promoter (<=1kb)
Chr2	16869448	16869782	335	Promoter (<=1kb)
Chr2	16873540	16873752	213	Promoter (<=1kb)
Chr2	16882013	16882413	401	Promoter (<=1kb)
Chr2	16912825	16913139	315	Promoter (<=1kb)
Chr2	16918453	16918684	232	Promoter (<=1kb)
Chr2	16940806	16941026	221	Promoter (<=1kb)
Chr2	16962925	16963175	251	Promoter (<=1kb)
Chr2	16976684	16976913	230	Promoter (<=1kb)
Chr2	16987381	16987615	235	Promoter (<=1kb)
Chr2	16995920	16996306	387	Promoter (<=1kb)
Chr2	17010017	17010485	469	Promoter (<=1kb)
Chr2	17012141	17012571	431	Promoter (<=1kb)
Chr2	17021691	17022150	460	Promoter (<=1kb)
Chr2	17026510	17027114	605	Promoter (<=1kb)
Chr2	17056616	17057673	1058	Promoter (<=1kb)
Chr2	17090164	17090410	247	Promoter (<=1kb)
Chr2	17132619	17132868	250	Promoter (<=1kb)
Chr2	17177648	17178053	406	Promoter (<=1kb)
Chr2	17285586	17285846	261	Promoter (<=1kb)
Chr2	17301617	17302112	496	Promoter (<=1kb)
Chr2	17317723	17317942	220	Promoter (<=1kb)
Chr2	17325190	17325587	398	Promoter (<=1kb)
Chr2	17346417	17346778	362	Promoter (<=1kb)
Chr2	17378615	17379079	465	Promoter (<=1kb)
Chr2	17402653	17402887	235	Promoter (<=1kb)
Chr2	17421879	17422554	676	Promoter (<=1kb)
Chr2	17426684	17427054	371	Promoter (<=1kb)
Chr2	17435861	17436168	308	Promoter (<=1kb)
Chr2	17459226	17459508	283	Promoter (<=1kb)
Chr2	17460945	17461449	505	Promoter (<=1kb)
Chr2	17472274	17472492	219	Promoter (<=1kb)
Chr2	17512715	17513203	489	Promoter (<=1kb)
Chr2	17519046	17519361	316	Promoter (<=1kb)
Chr2	17555129	17555638	510	Promoter (<=1kb)
Chr2	17582774	17583011	238	Promoter (<=1kb)
Chr2	17592065	17592374	310	Promoter (<=1kb)
Chr2	17596748	17597267	520	Promoter (<=1kb)
Chr2	17621542	17621896	355	Promoter (<=1kb)
Chr2	17652277	17652523	247	Promoter (<=1kb)
Chr2	17656531	17656782	252	Promoter (<=1kb)
Chr2	17701093	17701517	425	Promoter (<=1kb)
Chr2	17704841	17705074	234	Promoter (<=1kb)
Chr2	17778130	17778610	481	Promoter (<=1kb)
Chr2	17793209	17793706	498	Promoter (<=1kb)
Chr2	17799706	17800021	316	Promoter (<=1kb)
Chr2	17800390	17800688	299	Promoter (<=1kb)
Chr2	17844058	17844428	371	Promoter (<=1kb)
Chr2	17854845	17855311	467	Promoter (<=1kb)
Chr2	17858691	17859335	645	Promoter (<=1kb)
Chr2	17894882	17895097	216	Promoter (<=1kb)
Chr2	17914523	17914906	384	Promoter (<=1kb)
Chr2	17918946	17919253	308	Promoter (<=1kb)
Chr2	17948116	17948377	262	Promoter (<=1kb)
Chr2	17955468	17956186	719	Promoter (<=1kb)
Chr2	17960654	17961022	369	Promoter (<=1kb)
Chr2	17970398	17970891	494	Promoter (<=1kb)
Chr2	17977293	17977500	208	Promoter (<=1kb)
Chr2	17996027	17996453	427	Promoter (<=1kb)
Chr2	18012993	18013696	704	Promoter (<=1kb)
Chr2	18030696	18031300	605	Promoter (<=1kb)
Chr2	18034637	18035060	424	Promoter (<=1kb)
Chr2	18047112	18047465	354	Promoter (<=1kb)
Chr2	18049350	18049616	267	Promoter (<=1kb)
Chr2	18072346	18072917	572	Promoter (<=1kb)
Chr2	18115025	18115330	306	Promoter (<=1kb)
Chr2	18135726	18136053	328	Promoter (<=1kb)
Chr2	18138361	18138590	230	Promoter (<=1kb)
Chr2	18202410	18202720	311	Promoter (<=1kb)
Chr2	18207526	18208155	630	Promoter (<=1kb)
Chr2	18211513	18212198	686	Promoter (<=1kb)
Chr2	18218950	18219409	460	Promoter (<=1kb)
Chr2	18241661	18241895	235	Promoter (<=1kb)
Chr2	18250602	18250824	223	Promoter (<=1kb)
Chr2	18300005	18300332	328	Promoter (<=1kb)
Chr2	18309312	18309805	494	Promoter (<=1kb)
Chr2	18330402	18330782	381	Promoter (<=1kb)
Chr2	18334071	18334709	639	Promoter (<=1kb)
Chr2	18382007	18382442	436	Promoter (<=1kb)
Chr2	18383783	18384091	309	Promoter (<=1kb)
Chr2	18422521	18422878	358	Promoter (<=1kb)
Chr2	18432807	18433133	327	Promoter (<=1kb)
Chr2	18438016	18438839	824	Promoter (<=1kb)
Chr2	18469051	18469342	292	Promoter (<=1kb)
Chr2	18484265	18484600	336	Promoter (<=1kb)
Chr2	18498864	18499146	283	Promoter (<=1kb)
Chr2	18503152	18503457	306	Promoter (<=1kb)
Chr2	18548276	18548648	373	Promoter (<=1kb)
Chr2	18567923	18568163	241	Promoter (<=1kb)
Chr2	18571663	18571936	274	Promoter (<=1kb)
Chr2	18572400	18572672	273	Promoter (<=1kb)
Chr2	18586378	18586813	436	Promoter (<=1kb)
Chr2	18639501	18639875	375	Promoter (<=1kb)
Chr2	18661374	18661629	256	Promoter (<=1kb)
Chr2	18666379	18666808	430	Promoter (<=1kb)
Chr2	18683608	18683884	277	Promoter (<=1kb)
Chr2	18685838	18686341	504	Promoter (<=1kb)
Chr2	18701864	18702071	208	Promoter (<=1kb)
Chr2	18756485	18756760	276	Promoter (<=1kb)
Chr2	18772606	18772902	297	Promoter (<=1kb)
Chr2	18786893	18787106	214	Promoter (<=1kb)
Chr2	18792913	18793261	349	Promoter (<=1kb)
Chr2	18795921	18796525	605	Promoter (<=1kb)
Chr2	18826010	18826404	395	Promoter (<=1kb)
Chr2	18851228	18851480	253	Promoter (<=1kb)
Chr2	18882171	18882648	478	Promoter (<=1kb)
Chr2	18907561	18907851	291	Promoter (<=1kb)
Chr2	18912567	18913113	547	Promoter (1-2kb)
Chr2	18918903	18919542	640	Promoter (<=1kb)
Chr2	18922796	18923333	538	Promoter (<=1kb)
Chr2	18950746	18951172	427	Promoter (<=1kb)
Chr2	18996122	18996366	245	Promoter (<=1kb)
Chr2	19005149	19005552	404	Promoter (<=1kb)
Chr2	19015849	19016157	309	Promoter (<=1kb)
Chr2	19072239	19072611	373	Promoter (<=1kb)
Chr2	19079410	19079793	384	Promoter (<=1kb)
Chr2	19088748	19089029	282	Promoter (<=1kb)
Chr2	19090172	19090545	374	Promoter (<=1kb)
Chr2	19096748	19097108	361	Promoter (<=1kb)
Chr2	19125304	19125777	474	Promoter (<=1kb)
Chr2	19204505	19204882	378	Promoter (<=1kb)
Chr2	19243667	19243904	238	Promoter (<=1kb)
Chr2	19269468	19269851	384	Promoter (<=1kb)
Chr2	19283561	19283840	280	Promoter (<=1kb)
Chr2	19310117	19310644	528	Promoter (<=1kb)
Chr2	19322013	19322405	393	Promoter (<=1kb)
Chr2	19378895	19379211	317	Promoter (<=1kb)
Chr2	19383798	19384126	329	Promoter (<=1kb)
Chr2	19423709	19424029	321	Promoter (<=1kb)
Chr2	19431382	19431748	367	Promoter (<=1kb)
Chr2	19446840	19447247	408	Promoter (<=1kb)
Chr2	19457434	19458077	644	Promoter (<=1kb)
Chr2	19470626	19470838	213	Promoter (<=1kb)
Chr2	19498413	19498879	467	Promoter (<=1kb)
Chr2	19521941	19522296	356	Promoter (<=1kb)
Chr2	19529786	19530158	373	Promoter (<=1kb)
Chr2	19551218	19551628	411	Promoter (<=1kb)
Chr2	19554151	19554634	484	Promoter (<=1kb)
Chr2	19555778	19555997	220	Promoter (<=1kb)
Chr2	19567991	19568313	323	Promoter (<=1kb)
Chr2	19594553	19594961	409	Promoter (<=1kb)
Chr2	19595660	19595918	259	Promoter (<=1kb)
Chr2	19600230	19601438	1209	Promoter (<=1kb)
Chr2	19608214	19608690	477	Promoter (<=1kb)
Chr2	19614783	19615499	717	Promoter (<=1kb)
Chr2	19621995	19622271	277	Promoter (<=1kb)
Chr2	19625637	19625864	228	Promoter (<=1kb)
Chr2	19629551	19630047	497	Promoter (<=1kb)
Chr2	19631228	19631663	436	Promoter (<=1kb)
Chr2	19641469	19641966	498	Promoter (<=1kb)
Chr2	19662216	19663423	1208	Promoter (<=1kb)
Chr2	19670457	19670847	391	Promoter (<=1kb)
Chr2	19673325	19673699	375	Promoter (<=1kb)
Chr2	19679759	19680122	364	Promoter (<=1kb)
Chr3	9120	9540	421	Promoter (<=1kb)
Chr3	34275	34644	370	Promoter (<=1kb)
Chr3	45292	45616	325	Promoter (<=1kb)
Chr3	46685	47003	319	Promoter (<=1kb)
Chr3	51589	52038	450	Promoter (<=1kb)
Chr3	57028	58027	1000	Promoter (<=1kb)
Chr3	70996	71338	343	Promoter (<=1kb)
Chr3	101501	101974	474	Promoter (<=1kb)
Chr3	128671	129036	366	Promoter (<=1kb)
Chr3	138244	139417	1174	Promoter (<=1kb)
Chr3	149533	149884	352	Promoter (<=1kb)
Chr3	165712	166359	648	Promoter (<=1kb)
Chr3	167777	168343	567	Promoter (<=1kb)
Chr3	173450	173739	290	Promoter (<=1kb)
Chr3	188521	188746	226	Promoter (<=1kb)
Chr3	208375	208695	321	Promoter (<=1kb)
Chr3	219788	220228	441	Promoter (<=1kb)
Chr3	231616	232167	552	Promoter (<=1kb)
Chr3	239356	239721	366	Promoter (<=1kb)
Chr3	245471	245788	318	Promoter (<=1kb)
Chr3	256677	256948	272	Promoter (<=1kb)
Chr3	258157	258387	231	Promoter (<=1kb)
Chr3	265243	265877	635	Promoter (<=1kb)
Chr3	278487	278811	325	Promoter (<=1kb)
Chr3	279127	279552	426	Promoter (<=1kb)
Chr3	301753	302190	438	Promoter (<=1kb)
Chr3	317081	317982	902	Promoter (<=1kb)
Chr3	354444	354654	211	Promoter (<=1kb)
Chr3	358937	359152	216	Promoter (<=1kb)
Chr3	365000	365225	226	Promoter (<=1kb)
Chr3	406238	406797	560	Promoter (<=1kb)
Chr3	448113	448630	518	Promoter (<=1kb)
Chr3	453484	453961	478	Promoter (<=1kb)
Chr3	461081	461543	463	Promoter (<=1kb)
Chr3	476834	477578	745	Promoter (<=1kb)
Chr3	479091	479491	401	Promoter (<=1kb)
Chr3	484174	484579	406	Promoter (<=1kb)
Chr3	498412	498873	462	Promoter (<=1kb)
Chr3	504795	505104	310	Promoter (<=1kb)
Chr3	545099	545523	425	Promoter (<=1kb)
Chr3	556862	557412	551	Promoter (1-2kb)
Chr3	568026	568500	475	Promoter (<=1kb)
Chr3	572037	572368	332	Promoter (<=1kb)
Chr3	579633	580135	503	Promoter (<=1kb)
Chr3	582627	582902	276	Promoter (<=1kb)
Chr3	583148	583496	349	Promoter (<=1kb)
Chr3	586240	586560	321	Promoter (<=1kb)
Chr3	589235	589695	461	Promoter (<=1kb)
Chr3	590556	590821	266	Promoter (<=1kb)
Chr3	600142	600741	600	Promoter (<=1kb)
Chr3	627001	627373	373	Promoter (<=1kb)
Chr3	697898	698136	239	Promoter (<=1kb)
Chr3	707376	707750	375	Promoter (<=1kb)
Chr3	717264	717511	248	Promoter (<=1kb)
Chr3	723749	724483	735	Promoter (<=1kb)
Chr3	729783	730036	254	Promoter (<=1kb)
Chr3	733542	733768	227	Promoter (<=1kb)
Chr3	777871	778293	423	Promoter (<=1kb)
Chr3	781367	781751	385	Promoter (<=1kb)
Chr3	786055	786648	594	Promoter (<=1kb)
Chr3	815672	816007	336	Promoter (<=1kb)
Chr3	820187	820722	536	Promoter (<=1kb)
Chr3	850433	850832	400	Promoter (<=1kb)
Chr3	856813	857300	488	Promoter (<=1kb)
Chr3	866404	866705	302	Promoter (<=1kb)
Chr3	868010	868706	697	Promoter (<=1kb)
Chr3	880222	880434	213	Promoter (<=1kb)
Chr3	929479	929863	385	Promoter (<=1kb)
Chr3	939545	940508	964	Promoter (<=1kb)
Chr3	992279	992669	391	Promoter (<=1kb)
Chr3	995564	995938	375	Promoter (<=1kb)
Chr3	1002223	1002450	228	Promoter (<=1kb)
Chr3	1010234	1010459	226	Promoter (<=1kb)
Chr3	1018996	1019220	225	Promoter (<=1kb)
Chr3	1070696	1071221	526	Promoter (<=1kb)
Chr3	1073847	1074124	278	Promoter (<=1kb)
Chr3	1101401	1101628	228	Promoter (1-2kb)
Chr3	1127292	1127500	209	Promoter (<=1kb)
Chr3	1142223	1142689	467	Promoter (<=1kb)
Chr3	1167269	1167810	542	Promoter (<=1kb)
Chr3	1181663	1182021	359	Promoter (<=1kb)
Chr3	1186518	1186842	325	Promoter (<=1kb)
Chr3	1191977	1192539	563	Promoter (<=1kb)
Chr3	1200475	1200848	374	Promoter (<=1kb)
Chr3	1213442	1213874	433	Promoter (<=1kb)
Chr3	1225973	1226293	321	Promoter (<=1kb)
Chr3	1229114	1229445	332	Promoter (<=1kb)
Chr3	1241148	1241619	472	Promoter (<=1kb)
Chr3	1242951	1243308	358	Promoter (<=1kb)
Chr3	1293864	1294270	407	Promoter (<=1kb)
Chr3	1305408	1305820	413	Promoter (<=1kb)
Chr3	1313258	1313719	462	Promoter (<=1kb)
Chr3	1325748	1325995	248	Promoter (<=1kb)
Chr3	1326177	1326579	403	Promoter (<=1kb)
Chr3	1346701	1347439	739	Promoter (<=1kb)
Chr3	1347623	1347940	318	Promoter (<=1kb)
Chr3	1362862	1363489	628	Promoter (<=1kb)
Chr3	1371728	1371966	239	Promoter (<=1kb)
Chr3	1376198	1376569	372	Promoter (<=1kb)
Chr3	1388457	1388854	398	Promoter (<=1kb)
Chr3	1389449	1389747	299	Promoter (<=1kb)
Chr3	1424214	1424441	228	Promoter (<=1kb)
Chr3	1466710	1467125	416	Promoter (<=1kb)
Chr3	1479559	1479848	290	Promoter (<=1kb)
Chr3	1495529	1495832	304	Promoter (<=1kb)
Chr3	1505313	1505656	344	Promoter (<=1kb)
Chr3	1533654	1533968	315	Promoter (<=1kb)
Chr3	1561799	1562113	315	Promoter (<=1kb)
Chr3	1595332	1595782	451	Promoter (<=1kb)
Chr3	1598429	1598766	338	Promoter (<=1kb)
Chr3	1603438	1603683	246	Promoter (<=1kb)
Chr3	1609291	1609524	234	Promoter (<=1kb)
Chr3	1617079	1617464	386	Promoter (<=1kb)
Chr3	1619527	1619920	394	Promoter (<=1kb)
Chr3	1621510	1621795	286	Promoter (<=1kb)
Chr3	1632272	1632673	402	Promoter (<=1kb)
Chr3	1660137	1660381	245	Promoter (<=1kb)
Chr3	1672017	1672541	525	Promoter (<=1kb)
Chr3	1685043	1685531	489	Promoter (<=1kb)
Chr3	1707869	1708249	381	Promoter (<=1kb)
Chr3	1825527	1825734	208	Promoter (<=1kb)
Chr3	1829797	1830230	434	Promoter (<=1kb)
Chr3	1836924	1837448	525	Promoter (<=1kb)
Chr3	1867465	1867856	392	Promoter (<=1kb)
Chr3	1871681	1872252	572	Promoter (<=1kb)
Chr3	1876666	1876897	232	Promoter (<=1kb)
Chr3	1877534	1877909	376	Promoter (<=1kb)
Chr3	1880576	1881616	1041	Promoter (<=1kb)
Chr3	1887215	1887999	785	Promoter (<=1kb)
Chr3	1914004	1914374	371	Promoter (<=1kb)
Chr3	1936213	1936662	450	Promoter (<=1kb)
Chr3	1940976	1941349	374	Promoter (<=1kb)
Chr3	1957933	1958198	266	Promoter (<=1kb)
Chr3	1984143	1984787	645	Promoter (<=1kb)
Chr3	1992306	1992719	414	Promoter (<=1kb)
Chr3	2016394	2016819	426	Promoter (<=1kb)
Chr3	2037377	2037760	384	Promoter (<=1kb)
Chr3	2042497	2042879	383	Promoter (<=1kb)
Chr3	2048274	2048606	333	Promoter (<=1kb)
Chr3	2060685	2060995	311	Promoter (<=1kb)
Chr3	2066922	2067139	218	Promoter (<=1kb)
Chr3	2084009	2084308	300	Promoter (<=1kb)
Chr3	2088027	2088294	268	Promoter (<=1kb)
Chr3	2098867	2099074	208	Promoter (<=1kb)
Chr3	2113086	2113421	336	Promoter (<=1kb)
Chr3	2120564	2120799	236	Promoter (<=1kb)
Chr3	2143549	2144061	513	Promoter (<=1kb)
Chr3	2145519	2145763	245	Promoter (<=1kb)
Chr3	2180829	2181231	403	Promoter (<=1kb)
Chr3	2189181	2189408	228	Promoter (<=1kb)
Chr3	2192438	2192928	491	Promoter (<=1kb)
Chr3	2196031	2196688	658	Promoter (<=1kb)
Chr3	2214054	2214304	251	Promoter (1-2kb)
Chr3	2228694	2229098	405	Promoter (<=1kb)
Chr3	2232486	2232971	486	Promoter (<=1kb)
Chr3	2241068	2241383	316	Promoter (<=1kb)
Chr3	2250508	2250754	247	Promoter (<=1kb)
Chr3	2252004	2252308	305	Promoter (<=1kb)
Chr3	2261089	2261665	577	Promoter (<=1kb)
Chr3	2280109	2280640	532	Promoter (<=1kb)
Chr3	2285278	2285655	378	Promoter (<=1kb)
Chr3	2294897	2295129	233	Promoter (<=1kb)
Chr3	2297597	2298489	893	Promoter (<=1kb)
Chr3	2299766	2300125	360	Promoter (<=1kb)
Chr3	2338709	2338969	261	Promoter (<=1kb)
Chr3	2354817	2355028	212	Promoter (<=1kb)
Chr3	2379344	2379582	239	Promoter (<=1kb)
Chr3	2388226	2388472	247	Promoter (<=1kb)
Chr3	2388929	2389403	475	Promoter (<=1kb)
Chr3	2400197	2400975	779	Promoter (<=1kb)
Chr3	2406141	2406766	626	Promoter (<=1kb)
Chr3	2413216	2413465	250	Promoter (<=1kb)
Chr3	2419588	2419881	294	Promoter (<=1kb)
Chr3	2423055	2423304	250	Promoter (<=1kb)
Chr3	2426068	2426435	368	Promoter (<=1kb)
Chr3	2435363	2435608	246	Promoter (<=1kb)
Chr3	2451561	2452048	488	Promoter (<=1kb)
Chr3	2455266	2455529	264	Promoter (<=1kb)
Chr3	2472874	2473292	419	Promoter (<=1kb)
Chr3	2484492	2484833	342	Promoter (<=1kb)
Chr3	2487390	2487853	464	Promoter (<=1kb)
Chr3	2507879	2508098	220	Promoter (<=1kb)
Chr3	2523970	2524190	221	Promoter (<=1kb)
Chr3	2526660	2526953	294	Promoter (<=1kb)
Chr3	2531987	2532196	210	Promoter (<=1kb)
Chr3	2556032	2556272	241	Promoter (<=1kb)
Chr3	2585384	2585704	321	Promoter (<=1kb)
Chr3	2585976	2586232	257	Promoter (<=1kb)
Chr3	2596514	2596777	264	Promoter (<=1kb)
Chr3	2607517	2607778	262	Promoter (<=1kb)
Chr3	2637693	2637915	223	Promoter (<=1kb)
Chr3	2645131	2645417	287	Promoter (<=1kb)
Chr3	2656013	2656275	263	Promoter (<=1kb)
Chr3	2666939	2667547	609	Promoter (<=1kb)
Chr3	2678808	2679199	392	Promoter (<=1kb)
Chr3	2685822	2686278	457	Promoter (<=1kb)
Chr3	2694930	2695289	360	Promoter (<=1kb)
Chr3	2706603	2706966	364	Promoter (<=1kb)
Chr3	2711633	2711894	262	Promoter (<=1kb)
Chr3	2712334	2712622	289	Promoter (<=1kb)
Chr3	2713374	2713747	374	Promoter (<=1kb)
Chr3	2736659	2736922	264	Promoter (<=1kb)
Chr3	2745787	2746019	233	Promoter (<=1kb)
Chr3	2754728	2756062	1335	Promoter (<=1kb)
Chr3	2782167	2782577	411	Promoter (<=1kb)
Chr3	2787344	2787901	558	Promoter (<=1kb)
Chr3	2819103	2819640	538	Promoter (<=1kb)
Chr3	2824763	2825121	359	Promoter (<=1kb)
Chr3	2826511	2826778	268	Promoter (<=1kb)
Chr3	2833398	2833712	315	Promoter (<=1kb)
Chr3	2857864	2858252	389	Promoter (<=1kb)
Chr3	2863937	2864225	289	Promoter (<=1kb)
Chr3	2873394	2873797	404	Promoter (<=1kb)
Chr3	2889525	2890005	481	Promoter (<=1kb)
Chr3	2914191	2914556	366	Promoter (<=1kb)
Chr3	2930884	2931137	254	Promoter (<=1kb)
Chr3	2940480	2940698	219	Promoter (<=1kb)
Chr3	2953729	2954275	547	Promoter (<=1kb)
Chr3	2958742	2959033	292	Promoter (<=1kb)
Chr3	2966116	2966831	716	Promoter (<=1kb)
Chr3	2987582	2988018	437	Promoter (<=1kb)
Chr3	2989367	2989934	568	Promoter (<=1kb)
Chr3	3008264	3008471	208	Promoter (<=1kb)
Chr3	3025448	3025860	413	Promoter (<=1kb)
Chr3	3026035	3026280	246	Promoter (<=1kb)
Chr3	3029489	3029934	446	Promoter (<=1kb)
Chr3	3032563	3032953	391	Promoter (<=1kb)
Chr3	3034498	3034861	364	Promoter (<=1kb)
Chr3	3063742	3064122	381	Promoter (<=1kb)
Chr3	3069264	3069617	354	Promoter (<=1kb)
Chr3	3094259	3094987	729	Promoter (<=1kb)
Chr3	3102201	3102547	347	Promoter (<=1kb)
Chr3	3106405	3106873	469	Promoter (<=1kb)
Chr3	3132823	3133212	390	Promoter (<=1kb)
Chr3	3161248	3162235	988	Promoter (<=1kb)
Chr3	3172743	3172987	245	Promoter (<=1kb)
Chr3	3186455	3186734	280	Promoter (<=1kb)
Chr3	3199828	3200113	286	Promoter (<=1kb)
Chr3	3215145	3215536	392	Promoter (<=1kb)
Chr3	3216365	3216643	279	Promoter (<=1kb)
Chr3	3228487	3228844	358	Promoter (<=1kb)
Chr3	3229044	3229532	489	Promoter (<=1kb)
Chr3	3232649	3233270	622	Promoter (<=1kb)
Chr3	3239372	3239683	312	Promoter (<=1kb)
Chr3	3267980	3268372	393	Promoter (<=1kb)
Chr3	3320315	3320577	263	Promoter (<=1kb)
Chr3	3322919	3323273	355	Promoter (<=1kb)
Chr3	3336944	3337400	457	Promoter (<=1kb)
Chr3	3345875	3346308	434	Promoter (<=1kb)
Chr3	3350611	3351021	411	Promoter (<=1kb)
Chr3	3366122	3366434	313	Promoter (<=1kb)
Chr3	3379198	3379719	522	Promoter (<=1kb)
Chr3	3399255	3400251	997	Promoter (<=1kb)
Chr3	3417933	3418282	350	Promoter (<=1kb)
Chr3	3458614	3459328	715	Promoter (<=1kb)
Chr3	3467757	3468108	352	Promoter (<=1kb)
Chr3	3476730	3477477	748	Promoter (<=1kb)
Chr3	3480065	3480323	259	Promoter (<=1kb)
Chr3	3491522	3491937	416	Promoter (<=1kb)
Chr3	3510316	3510559	244	Promoter (<=1kb)
Chr3	3516021	3516476	456	Promoter (<=1kb)
Chr3	3520894	3521232	339	Promoter (<=1kb)
Chr3	3537630	3537844	215	Promoter (<=1kb)
Chr3	3554426	3554805	380	Promoter (<=1kb)
Chr3	3578445	3578921	477	Promoter (<=1kb)
Chr3	3608261	3608578	318	Promoter (<=1kb)
Chr3	3612139	3612386	248	Promoter (<=1kb)
Chr3	3630142	3630524	383	Promoter (<=1kb)
Chr3	3632158	3632502	345	Promoter (<=1kb)
Chr3	3672154	3672384	231	Promoter (<=1kb)
Chr3	3676604	3676858	255	Promoter (<=1kb)
Chr3	3714340	3714622	283	Promoter (<=1kb)
Chr3	3722480	3722713	234	Promoter (<=1kb)
Chr3	3725408	3725615	208	Promoter (<=1kb)
Chr3	3727769	3728231	463	Promoter (<=1kb)
Chr3	3730573	3730826	254	Promoter (<=1kb)
Chr3	3779200	3779547	348	Promoter (<=1kb)
Chr3	3786359	3786785	427	Promoter (<=1kb)
Chr3	3826335	3826608	274	Promoter (<=1kb)
Chr3	3834371	3835207	837	Promoter (<=1kb)
Chr3	3862813	3863020	208	Promoter (<=1kb)
Chr3	3866209	3866554	346	Promoter (<=1kb)
Chr3	3867939	3868147	209	Promoter (1-2kb)
Chr3	3871321	3871778	458	Promoter (<=1kb)
Chr3	3894853	3895211	359	Promoter (<=1kb)
Chr3	3910074	3910405	332	Promoter (<=1kb)
Chr3	3919344	3919872	529	Promoter (<=1kb)
Chr3	3930510	3930933	424	Promoter (<=1kb)
Chr3	3931580	3932157	578	Promoter (<=1kb)
Chr3	3937757	3937986	230	Promoter (<=1kb)
Chr3	3945597	3945890	294	Promoter (<=1kb)
Chr3	3988630	3989009	380	Promoter (<=1kb)
Chr3	3995204	3995500	297	Promoter (<=1kb)
Chr3	4012555	4013199	645	Promoter (<=1kb)
Chr3	4017913	4018727	815	Promoter (<=1kb)
Chr3	4028688	4029000	313	Promoter (<=1kb)
Chr3	4049644	4049904	261	Promoter (<=1kb)
Chr3	4064427	4064844	418	Promoter (<=1kb)
Chr3	4128444	4128743	300	Promoter (<=1kb)
Chr3	4132034	4132386	353	Promoter (<=1kb)
Chr3	4137445	4137711	267	Promoter (<=1kb)
Chr3	4146448	4146859	412	Promoter (<=1kb)
Chr3	4156054	4156603	550	Promoter (<=1kb)
Chr3	4184785	4185057	273	Promoter (<=1kb)
Chr3	4195058	4195463	406	Promoter (<=1kb)
Chr3	4221378	4221602	225	Promoter (<=1kb)
Chr3	4229368	4229612	245	Promoter (<=1kb)
Chr3	4230891	4231168	278	Promoter (<=1kb)
Chr3	4242078	4242497	420	Promoter (<=1kb)
Chr3	4262710	4262953	244	Promoter (<=1kb)
Chr3	4290108	4290316	209	Promoter (<=1kb)
Chr3	4297308	4297718	411	Promoter (<=1kb)
Chr3	4329838	4330133	296	Promoter (<=1kb)
Chr3	4337503	4337778	276	Promoter (<=1kb)
Chr3	4347424	4348112	689	Promoter (<=1kb)
Chr3	4363765	4364208	444	Promoter (<=1kb)
Chr3	4377139	4378152	1014	Promoter (<=1kb)
Chr3	4399056	4399292	237	Promoter (<=1kb)
Chr3	4424593	4424961	369	Promoter (<=1kb)
Chr3	4431915	4432162	248	Promoter (<=1kb)
Chr3	4433101	4433323	223	Promoter (<=1kb)
Chr3	4469252	4469484	233	Promoter (<=1kb)
Chr3	4475756	4476375	620	Promoter (<=1kb)
Chr3	4481326	4481617	292	Promoter (<=1kb)
Chr3	4495292	4495560	269	Promoter (<=1kb)
Chr3	4504255	4504520	266	Promoter (<=1kb)
Chr3	4519727	4520132	406	Promoter (<=1kb)
Chr3	4524142	4524385	244	Promoter (<=1kb)
Chr3	4525099	4525520	422	Promoter (<=1kb)
Chr3	4538786	4539047	262	Promoter (<=1kb)
Chr3	4570912	4571173	262	Promoter (<=1kb)
Chr3	4574508	4574863	356	Promoter (<=1kb)
Chr3	4659835	4660124	290	Promoter (<=1kb)
Chr3	4660463	4660682	220	Promoter (<=1kb)
Chr3	4671098	4671393	296	Promoter (<=1kb)
Chr3	4677408	4678103	696	Promoter (<=1kb)
Chr3	4708122	4708957	836	Promoter (<=1kb)
Chr3	4720474	4720812	339	Promoter (<=1kb)
Chr3	4738699	4739047	349	Promoter (<=1kb)
Chr3	4852322	4852822	501	Promoter (<=1kb)
Chr3	4955266	4955655	390	Promoter (<=1kb)
Chr3	5014980	5015857	878	Promoter (<=1kb)
Chr3	5018325	5018612	288	Promoter (<=1kb)
Chr3	5020533	5020822	290	Promoter (<=1kb)
Chr3	5037469	5038108	640	Promoter (<=1kb)
Chr3	5045197	5045425	229	Promoter (<=1kb)
Chr3	5076717	5077057	341	Promoter (<=1kb)
Chr3	5082878	5083197	320	Promoter (<=1kb)
Chr3	5083394	5084010	617	Promoter (1-2kb)
Chr3	5085420	5085808	389	Promoter (<=1kb)
Chr3	5104666	5104980	315	Promoter (<=1kb)
Chr3	5116093	5116448	356	Promoter (<=1kb)
Chr3	5121613	5122062	450	Promoter (<=1kb)
Chr3	5188376	5188742	367	Promoter (<=1kb)
Chr3	5252295	5252548	254	Promoter (<=1kb)
Chr3	5274695	5275142	448	Promoter (<=1kb)
Chr3	5297126	5297423	298	Promoter (<=1kb)
Chr3	5299196	5299483	288	Promoter (<=1kb)
Chr3	5309377	5309586	210	Promoter (<=1kb)
Chr3	5330371	5330696	326	Promoter (<=1kb)
Chr3	5376729	5377128	400	Promoter (<=1kb)
Chr3	5386570	5387653	1084	Promoter (<=1kb)
Chr3	5410824	5411138	315	Promoter (<=1kb)
Chr3	5418112	5418452	341	Promoter (<=1kb)
Chr3	5433359	5433628	270	Promoter (<=1kb)
Chr3	5433983	5434249	267	Promoter (<=1kb)
Chr3	5454848	5455164	317	Promoter (<=1kb)
Chr3	5456218	5456476	259	Promoter (<=1kb)
Chr3	5463324	5463676	353	Promoter (<=1kb)
[truncated: 2,124 more rows]

## Sheet: Genes
Table S1. List of peaks and genes with GTE4 enrichment
Total GTE4-bound genes (4087)
AT1G01040
AT1G01180
AT1G01230
AT1G01300
AT1G01440
AT1G01448
AT1G01500
AT1G01510
AT1G01550
AT1G01650
AT1G01710
AT1G01730
AT1G01760
AT1G01860
AT1G01910
AT1G01920
AT1G01930
AT1G01960
AT1G01990
AT1G02000
AT1G02010
AT1G02020
AT1G02060
AT1G02090
AT1G02110
AT1G02120
AT1G02130
AT1G02140
AT1G02150
AT1G02160
AT1G02170
AT1G02270
AT1G02370
AT1G02410
AT1G02720
AT1G02780
AT1G02816
AT1G02840
AT1G02910
AT1G02960
AT1G03000
AT1G03060
AT1G03080
AT1G03130
AT1G03140
AT1G03230
AT1G03250
AT1G03280
AT1G03330
AT1G03350
AT1G03365
AT1G03370
AT1G03380
AT1G03400
AT1G03410
AT1G03475
AT1G03510
AT1G03560
AT1G03600
AT1G03650
AT1G03680
AT1G03687
AT1G03730
AT1G03740
AT1G03900
AT1G03910
AT1G03930
AT1G03970
AT1G04000
AT1G04070
AT1G04140
AT1G04210
AT1G04230
AT1G04260
AT1G04300
AT1G04340
AT1G04400
AT1G04410
AT1G04420
AT1G04480
AT1G04555
AT1G04620
AT1G04630
AT1G04690
AT1G04750
AT1G04780
AT1G04790
AT1G04810
AT1G04830
AT1G04850
AT1G04860
AT1G04910
AT1G04930
AT1G04945
AT1G04960
AT1G04970
AT1G04985
AT1G05055
AT1G05065
AT1G05090
AT1G05140
AT1G05150
AT1G05180
AT1G05270
AT1G05500
AT1G05520
AT1G05562
AT1G05600
AT1G05750
AT1G05805
AT1G05830
AT1G05840
AT1G05850
AT1G05890
AT1G05940
AT1G05970
AT1G06040
AT1G06110
AT1G06200
AT1G06220
AT1G06230
AT1G06290
AT1G06380
AT1G06390
AT1G06460
AT1G06470
AT1G06510
AT1G06530
AT1G06580
AT1G06630
AT1G06650
AT1G06680
AT1G06700
AT1G06710
AT1G06730
AT1G06790
AT1G06800
AT1G06820
AT1G06840
AT1G06890
AT1G06900
AT1G06950
AT1G07000
AT1G07030
AT1G07110
AT1G07140
AT1G07200
AT1G07230
AT1G07240
AT1G07250
AT1G07260
AT1G07290
AT1G07310
AT1G07360
AT1G07420
AT1G07615
AT1G07630
AT1G07700
AT1G07728
AT1G07901
AT1G07910
AT1G07940
AT1G07970
AT1G07980
AT1G07990
AT1G08000
AT1G08010
AT1G08190
AT1G08250
AT1G08315
AT1G08370
AT1G08390
AT1G08400
AT1G08410
AT1G08420
AT1G08460
AT1G08480
AT1G08490
AT1G08520
AT1G08550
AT1G08580
AT1G08592
AT1G08620
AT1G08660
AT1G08710
AT1G08720
AT1G08750
AT1G08770
AT1G08780
AT1G08820
AT1G08845
AT1G08960
AT1G09020
AT1G09130
AT1G09150
AT1G09195
AT1G09270
AT1G09280
AT1G09290
AT1G09310
AT1G09340
AT1G09415
AT1G09420
AT1G09520
AT1G09590
AT1G09620
AT1G09640
AT1G09690
AT1G09730
AT1G09770
AT1G09794
AT1G09795
AT1G09910
AT1G09995
AT1G10020
AT1G10090
AT1G10095
AT1G10270
AT1G10290
AT1G10310
AT1G10320
AT1G10350
AT1G10390
AT1G10430
AT1G10500
AT1G10600
AT1G10720
AT1G10830
AT1G10840
AT1G10865
AT1G10870
AT1G10950
AT1G10960
AT1G11020
AT1G11060
AT1G11175
AT1G11290
AT1G11310
AT1G11360
AT1G11390
AT1G11400
AT1G11440
AT1G11480
AT1G11592
AT1G11630
AT1G11650
AT1G11700
AT1G11750
AT1G11760
AT1G11780
AT1G11870
AT1G11880
AT1G11900
AT1G11930
AT1G12050
AT1G12060
AT1G12270
AT1G12300
AT1G12360
AT1G12440
AT1G12520
AT1G12640
AT1G12775
AT1G12800
AT1G12840
AT1G12850
AT1G12910
AT1G12920
AT1G13020
AT1G13140
AT1G13180
AT1G13190
AT1G13360
AT1G13560
AT1G13690
AT1G13880
AT1G13930
AT1G14000
AT1G14030
AT1G14100
AT1G14140
AT1G14230
AT1G14320
AT1G14400
AT1G14430
AT1G14450
AT1G14590
AT1G14660
AT1G14670
AT1G14687
AT1G14740
AT1G14920
AT1G15140
AT1G15165
AT1G15200
AT1G15220
AT1G15230
AT1G15240
AT1G15250
AT1G15340
AT1G15370
AT1G15390
AT1G15420
AT1G15440
AT1G15510
AT1G15530
AT1G15710
AT1G15810
AT1G15885
AT1G15920
AT1G16010
AT1G16020
AT1G16070
AT1G16080
AT1G16190
AT1G16210
AT1G16240
AT1G16280
AT1G16320
AT1G16350
AT1G16460
AT1G16489
AT1G16560
AT1G16570
AT1G16610
AT1G16670
AT1G16700
AT1G16710
AT1G16720
AT1G16740
AT1G16790
AT1G16810
AT1G16840
AT1G16860
AT1G16890
AT1G16916
AT1G17070
AT1G17100
AT1G17120
AT1G17160
AT1G17270
AT1G17280
AT1G17290
AT1G17330
AT1G17440
AT1G17450
AT1G17455
AT1G17470
AT1G17510
AT1G17530
AT1G17550
AT1G17620
AT1G17640
AT1G17665
AT1G17670
AT1G17720
AT1G17730
AT1G17930
AT1G17980
AT1G18000
AT1G18010
AT1G18030
AT1G18070
AT1G18080
AT1G18150
AT1G18170
AT1G18260
AT1G18415
AT1G18440
AT1G18450
AT1G18500
AT1G18560
AT1G18600
AT1G18640
AT1G18680
AT1G18700
AT1G18720
AT1G18950
AT1G19025
AT1G19110
AT1G19120
AT1G19240
AT1G19290
AT1G19300
AT1G19310
AT1G19370
AT1G19480
AT1G19485
AT1G19520
AT1G19580
AT1G19680
AT1G19690
AT1G19740
AT1G19860
AT1G19910
AT1G20050
AT1G20260
AT1G20330
AT1G20460
AT1G20490
AT1G20550
AT1G20560
AT1G20693
AT1G20760
AT1G20770
AT1G20960
AT1G21080
AT1G21160
AT1G21170
AT1G21190
AT1G21350
AT1G21600
AT1G21630
AT1G21640
AT1G21650
AT1G21660
AT1G21670
AT1G21680
AT1G21695
AT1G21710
AT1G21770
AT1G21900
AT1G22270
AT1G22310
AT1G22450
AT1G22520
AT1G22620
AT1G22660
AT1G22780
AT1G22800
AT1G22840
AT1G22860
AT1G22870
AT1G22882
AT1G22940
AT1G22960
AT1G23290
AT1G23360
AT1G23780
AT1G23860
AT1G24050
AT1G24150
AT1G24180
AT1G24290
AT1G24300
AT1G24310
AT1G24340
AT1G24490
AT1G24610
AT1G24793
AT1G24800
AT1G24881
AT1G25055
AT1G25145
AT1G25150
AT1G25210
AT1G25211
AT1G25380
AT1G25420
AT1G26110
AT1G26120
AT1G26170
AT1G26220
AT1G26460
AT1G26530
AT1G26660
AT1G26665
AT1G26670
AT1G26690
AT1G26830
AT1G27000
AT1G27190
AT1G27290
AT1G27430
AT1G27450
AT1G27470
AT1G27510
AT1G27530
AT1G27590
AT1G27600
AT1G27650
AT1G27690
AT1G27695
AT1G27700
AT1G27750
AT1G27752
AT1G27930
AT1G27970
AT1G28060
AT1G28140
AT1G28150
AT1G28200
AT1G28250
AT1G28530
AT1G28680
AT1G28760
AT1G29030
AT1G29220
AT1G29260
AT1G29350
AT1G29357
AT1G29370
AT1G29390
AT1G29395
AT1G29690
AT1G29710
AT1G29730
AT1G29760
AT1G29785
AT1G29790
AT1G29810
AT1G29880
AT1G29970
AT1G30200
AT1G30290
AT1G30450
AT1G30460
AT1G30470
AT1G30475
AT1G30550
AT1G30580
AT1G30590
AT1G30757
AT1G30835
AT1G30910
AT1G30970
AT1G31020
AT1G31130
AT1G31170
AT1G31175
AT1G31220
AT1G31360
AT1G31410
AT1G31730
AT1G31780
AT1G31814
AT1G31870
AT1G32130
AT1G32230
AT1G32330
AT1G32370
AT1G32490
AT1G32740
AT1G32990
AT1G33140
AT1G33250
AT1G33290
AT1G33330
AT1G33360
AT1G33400
AT1G34020
AT1G34110
AT1G34120
AT1G34130
AT1G34150
AT1G34190
AT1G34200
AT1G34270
AT1G34300
AT1G34340
AT1G34550
AT1G35110
AT1G35160
AT1G35340
AT1G35680
AT1G36050
AT1G36980
AT1G42550
AT1G43130
AT1G43245
AT1G43580
AT1G43886
AT1G44770
AT1G44910
AT1G44920
AT1G45160
AT1G45163
AT1G45230
AT1G45474
AT1G47056
AT1G47230
AT1G47310
AT1G47490
AT1G47550
AT1G47720
AT1G47750
AT1G47970
AT1G48140
AT1G48170
AT1G48200
AT1G48270
AT1G48300
AT1G48380
AT1G48410
AT1G48440
AT1G48490
AT1G48520
AT1G48540
AT1G48620
AT1G48635
AT1G48760
AT1G48790
AT1G48830
AT1G48880
AT1G48900
AT1G48950
AT1G49040
AT1G49050
AT1G49245
AT1G49350
AT1G49360
AT1G49380
AT1G49630
AT1G49650
AT1G49850
AT1G49950
AT1G49970
AT1G49975
AT1G50030
AT1G50140
AT1G50170
AT1G50200
AT1G50250
AT1G50300
AT1G50320
AT1G50370
AT1G50380
AT1G50430
AT1G50460
AT1G50500
AT1G50640
AT1G50660
AT1G50710
AT1G50730
AT1G50740
AT1G50840
AT1G51310
AT1G51390
AT1G51402
AT1G51550
AT1G51580
AT1G51600
AT1G51610
AT1G51690
AT1G51730
AT1G51965
AT1G52230
AT1G52360
AT1G52520
AT1G52550
AT1G52618
AT1G52620
AT1G52630
AT1G52740
AT1G52980
AT1G53000
AT1G53120
AT1G53230
AT1G53240
AT1G53290
AT1G53645
AT1G53710
AT1G53770
AT1G53785
AT1G53800
AT1G53910
AT1G54060
AT1G54115
AT1G54140
AT1G54350
AT1G54360
AT1G54370
AT1G54380
AT1G54440
AT1G54500
AT1G54520
AT1G54670
AT1G54920
AT1G55000
AT1G55080
AT1G55150
AT1G55152
AT1G55160
AT1G55190
AT1G55250
AT1G55310
AT1G55480
AT1G55535
AT1G55590
AT1G55610
AT1G55620
AT1G55670
AT1G55680
AT1G55805
AT1G55830
AT1G55860
AT1G55870
AT1G55880
AT1G55930
AT1G55980
AT1G56000
AT1G56070
AT1G56080
AT1G56190
AT1G56200
AT1G56612
AT1G57660
AT1G57720
AT1G57860
AT1G58060
AT1G58080
AT1G58100
AT1G58210
AT1G58220
AT1G58230
AT1G58235
AT1G58250
AT1G58270
AT1G58380
AT1G58684
AT1G58983
AT1G59359
AT1G59580
AT1G59600
AT1G59610
AT1G59720
AT1G59820
AT1G59830
AT1G59900
AT1G59910
AT1G60070
AT1G60200
AT1G60220
AT1G60230
AT1G60430
AT1G60490
AT1G60505
AT1G60525
AT1G60545
AT1G60620
AT1G60660
AT1G60670
AT1G60780
AT1G60850
AT1G60870
AT1G60995
AT1G61020
AT1G61065
AT1G61215
AT1G61400
AT1G61490
AT1G61620
AT1G61790
AT1G61970
AT1G61980
AT1G62010
AT1G62040
AT1G62085
AT1G62120
AT1G62260
AT1G62590
AT1G62600
AT1G62620
AT1G62680
AT1G62820
AT1G62850
AT1G62910
AT1G63050
AT1G63110
AT1G63150
AT1G63230
AT1G63290
AT1G63390
AT1G63400
AT1G63610
AT1G63850
AT1G64040
AT1G64090
AT1G64190
AT1G64280
AT1G64350
AT1G64355
AT1G64430
AT1G64510
AT1G64550
AT1G64570
AT1G64583
AT1G64630
AT1G64640
AT1G64680
AT1G64790
AT1G64980
AT1G64990
AT1G65032
AT1G65070
AT1G65230
AT1G65260
AT1G65270
AT1G65280
AT1G65420
AT1G65520
AT1G65541
AT1G65580
AT1G65650
AT1G66345
AT1G66410
AT1G66520
AT1G66530
AT1G66660
AT1G66890
AT1G66900
AT1G66910
AT1G66980
AT1G67170
AT1G67190
AT1G67280
AT1G67300
AT1G67430
AT1G67490
AT1G67550
AT1G67580
AT1G67620
AT1G67700
AT1G67740
AT1G67785
AT1G67792
AT1G67800
AT1G67930
AT1G67970
AT1G68050
AT1G68060
AT1G68100
AT1G68140
AT1G68300
AT1G68730
AT1G68790
AT1G68910
AT1G68980
AT1G69020
AT1G69220
AT1G69350
AT1G69460
AT1G69587
AT1G69620
AT1G69910
AT1G69935
AT1G69950
AT1G70070
AT1G70150
AT1G70160
AT1G70320
AT1G70330
AT1G70350
AT1G70370
AT1G70480
AT1G70590
AT1G70600
AT1G70620
AT1G71020
AT1G71100
AT1G71130
AT1G71170
AT1G71180
AT1G71190
AT1G71210
AT1G71240
AT1G71410
AT1G71430
AT1G71440
AT1G71500
AT1G71750
AT1G71820
AT1G71840
AT1G71860
AT1G71940
AT1G71990
AT1G72150
AT1G72175
AT1G72270
AT1G72340
AT1G72370
AT1G72470
AT1G72800
AT1G72830
AT1G72855
AT1G73030
AT1G73060
AT1G73150
AT1G73170
AT1G73180
AT1G73240
AT1G73320
AT1G73380
AT1G73440
AT1G73450
AT1G73460
AT1G73470
AT1G73570
AT1G73655
AT1G73710
AT1G73740
AT1G73790
AT1G73840
AT1G73875
AT1G73885
AT1G73940
AT1G73950
AT1G73970
AT1G73990
AT1G74040
AT1G74050
AT1G74060
AT1G74180
AT1G74210
AT1G74230
AT1G74320
AT1G74370
AT1G74380
AT1G74530
AT1G74720
AT1G74730
AT1G74850
AT1G74900
AT1G75100
AT1G75130
AT1G75230
AT1G75295
AT1G75330
AT1G75630
AT1G75950
AT1G75970
AT1G75990
AT1G76010
AT1G76020
AT1G76050
AT1G76060
AT1G76080
AT1G76140
AT1G76180
AT1G76185
AT1G76270
AT1G76630
AT1G76670
AT1G76705
AT1G76730
AT1G76780
AT1G76810
AT1G76850
AT1G76920
AT1G77130
AT1G77140
AT1G77170
AT1G77180
AT1G77260
AT1G77300
AT1G77350
AT1G77370
AT1G77420
AT1G77490
AT1G77500
AT1G77540
AT1G77620
AT1G77800
AT1G77930
AT1G78010
AT1G78130
AT1G78265
AT1G78280
AT1G78560
AT1G78620
AT1G78670
AT1G78810
AT1G78880
AT1G78900
AT1G78910
AT1G78920
AT1G78955
AT1G78995
AT1G79000
AT1G79010
AT1G79040
AT1G79050
AT1G79070
AT1G79080
AT1G79190
AT1G79210
AT1G79230
AT1G79340
AT1G79390
AT1G79490
AT1G79510
AT1G79540
AT1G79660
AT1G79700
AT1G79740
AT1G79750
AT1G79790
AT1G79810
AT1G79830
AT1G79850
AT1G79920
AT1G79930
AT1G79940
AT1G79950
AT1G79980
AT1G79990
AT1G80000
AT1G80010
AT1G80020
AT1G80030
AT1G80040
AT1G80070
AT1G80180
AT1G80230
AT1G80245
AT1G80260
AT1G80325
AT1G80360
AT1G80480
AT1G80510
AT1G80550
AT1G80600
AT1G80620
AT1G80670
AT1G80700
AT1G80780
AT1G80870
AT1G80880
AT1G80910
AT1G80930
AT1G80950
AT2G01060
AT2G01080
AT2G01100
AT2G01110
AT2G01170
AT2G01220
AT2G01270
AT2G01320
AT2G01330
AT2G01390
AT2G01470
AT2G01480
AT2G01710
AT2G01720
AT2G01735
AT2G01755
AT2G02160
AT2G02360
AT2G02390
AT2G02400
AT2G02510
AT2G02570
AT2G02730
AT2G02760
AT2G02860
AT2G02970
AT2G03050
AT2G03310
AT2G03440
AT2G03450
AT2G03470
AT2G03667
AT2G03670
AT2G03690
AT2G03800
AT2G03870
AT2G04270
AT2G04280
AT2G04378
AT2G04410
AT2G04430
AT2G04520
AT2G04540
AT2G04620
AT2G04700
AT2G04740
AT2G04842
AT2G04845
AT2G04890
AT2G05170
AT2G05185
AT2G05220
AT2G05710
AT2G05755
AT2G05812
AT2G06000
AT2G06025
AT2G06050
AT2G06520
AT2G06990
AT2G07000
AT2G07050
AT2G07070
AT2G07340
AT2G07360
AT2G09795
AT2G09990
AT2G10410
AT2G10950
AT2G11000
AT2G11240
AT2G11890
AT2G13370
AT2G13440
AT2G13540
AT2G13660
AT2G14080
AT2G14120
AT2G14460
AT2G14830
AT2G15230
AT2G15240
AT2G15300
AT2G15695
AT2G15820
AT2G15900
AT2G15910
AT2G15980
AT2G16070
AT2G16405
AT2G16460
AT2G16485
AT2G16600
AT2G16880
AT2G16930
AT2G16940
AT2G16950
AT2G17020
AT2G17030
AT2G17130
AT2G17200
AT2G17240
AT2G17250
AT2G17350
AT2G17450
AT2G17520
AT2G17580
AT2G17630
AT2G17670
AT2G17705
AT2G17790
AT2G17870
AT2G17880
AT2G17975
AT2G18020
AT2G18030
AT2G18040
AT2G18245
AT2G18390
AT2G18440
AT2G18670
AT2G18735
AT2G18770
AT2G18840
AT2G18915
AT2G19080
AT2G19120
AT2G19240
AT2G19270
AT2G19310
AT2G19340
AT2G19350
AT2G19430
AT2G19600
AT2G19680
AT2G19730
AT2G19880
AT2G19940
AT2G19950
AT2G20120
AT2G20130
AT2G20140
AT2G20180
AT2G20190
AT2G20260
AT2G20330
AT2G20410
AT2G20480
AT2G20690
AT2G20760
AT2G20790
AT2G20820
AT2G20860
AT2G20890
AT2G20920
AT2G21070
AT2G21090
AT2G21120
AT2G21160
AT2G21240
AT2G21280
AT2G21300
AT2G21380
AT2G21390
AT2G21410
AT2G21600
AT2G21630
AT2G21710
AT2G21860
AT2G21870
AT2G21950
AT2G21970
AT2G22100
AT2G22120
AT2G22125
AT2G22380
AT2G22450
AT2G22475
AT2G22480
AT2G22720
AT2G22790
AT2G23070
AT2G23310
AT2G23350
AT2G23370
AT2G23390
AT2G23540
AT2G24060
AT2G24180
AT2G24290
AT2G24330
AT2G24395
AT2G24420
AT2G24520
AT2G24590
AT2G24650
AT2G24790
AT2G24830
AT2G24990
AT2G25010
AT2G25250
AT2G25280
AT2G25310
AT2G25320
AT2G25520
AT2G25610
AT2G25720
AT2G25730
AT2G25740
AT2G25760
AT2G25800
AT2G25840
AT2G25850
AT2G25870
AT2G25930
AT2G25964
AT2G26030
AT2G26100
AT2G26340
AT2G26350
AT2G26430
AT2G26460
AT2G26550
AT2G26680
AT2G26890
AT2G26920
AT2G26975
AT2G27100
AT2G27110
AT2G27130
AT2G27180
AT2G27210
AT2G27330
AT2G27460
AT2G27580
AT2G27600
AT2G27790
AT2G27810
AT2G27900
AT2G27950
AT2G28050
AT2G28290
AT2G28390
AT2G28480
AT2G28520
AT2G28650
AT2G28720
AT2G29050
AT2G29560
AT2G29630
AT2G29700
AT2G29970
AT2G30150
AT2G30170
AT2G30270
AT2G30330
AT2G30440
AT2G30470
AT2G30570
AT2G30700
AT2G30910
AT2G30945
AT2G30950
AT2G31040
AT2G31170
AT2G31190
AT2G31300
AT2G31350
AT2G31400
AT2G31410
AT2G31440
AT2G31490
AT2G31510
AT2G31585
AT2G31600
AT2G31610
AT2G31660
AT2G31670
AT2G31740
AT2G31800
AT2G31810
AT2G31820
AT2G31990
AT2G32000
AT2G32040
AT2G32070
AT2G32080
AT2G32170
AT2G32260
AT2G32580
AT2G32760
AT2G32810
AT2G32830
AT2G32890
AT2G32920
AT2G32950
AT2G33040
AT2G33110
AT2G33120
AT2G33150
AT2G33250
AT2G33290
AT2G33320
AT2G33410
AT2G33450
AT2G33500
AT2G33540
AT2G33550
AT2G33580
AT2G33630
AT2G33730
AT2G33740
AT2G33800
AT2G33845
AT2G33847
AT2G33855
AT2G33980
AT2G34040
AT2G34050
AT2G34160
AT2G34250
AT2G34380
AT2G34450
AT2G34480
AT2G34520
AT2G34570
AT2G34585
AT2G34770
AT2G34780
AT2G34860
AT2G34970
AT2G35010
AT2G35030
AT2G35040
AT2G35050
AT2G35100
AT2G35240
AT2G35260
AT2G35320
AT2G35360
AT2G35410
AT2G35540
AT2G35610
AT2G35680
AT2G35720
AT2G35795
AT2G35900
AT2G36130
AT2G36145
AT2G36170
AT2G36240
AT2G36300
AT2G36305
AT2G36320
AT2G36360
AT2G36485
AT2G36530
AT2G36730
AT2G36740
AT2G36835
AT2G36960
AT2G37020
AT2G37035
AT2G37190
AT2G37200
AT2G37220
AT2G37250
AT2G37550
AT2G37570
AT2G37580
AT2G37660
AT2G37680
AT2G37840
AT2G37890
AT2G37920
AT2G37930
AT2G38000
AT2G38020
AT2G38025
AT2G38040
AT2G38050
AT2G38130
AT2G38255
AT2G38270
AT2G38330
AT2G38440
AT2G38550
AT2G38650
AT2G38670
AT2G38680
AT2G38695
AT2G38770
AT2G38780
AT2G38840
AT2G38860
AT2G38880
AT2G38960
AT2G39000
AT2G39050
AT2G39080
AT2G39100
AT2G39120
AT2G39140
AT2G39170
AT2G39190
AT2G39260
AT2G39350
AT2G39480
AT2G39550
AT2G39580
AT2G39630
AT2G39670
AT2G39675
AT2G39720
AT2G39750
AT2G39780
AT2G39795
AT2G39810
AT2G39840
AT2G39940
AT2G39950
AT2G39960
AT2G39990
AT2G40080
AT2G40280
AT2G40316
AT2G40380
AT2G40400
AT2G40410
AT2G40430
AT2G40490
AT2G40510
AT2G40570
AT2G40640
AT2G40700
AT2G40720
AT2G40730
AT2G40760
AT2G40765
AT2G40780
AT2G40800
AT2G40860
AT2G40950
AT2G41080
AT2G41220
AT2G41460
AT2G41490
AT2G41520
AT2G41530
AT2G41600
AT2G41680
AT2G41710
AT2G41750
AT2G41770
AT2G41790
AT2G41835
AT2G41840
AT2G41870
AT2G41945
AT2G41960
AT2G42080
AT2G42190
AT2G42220
AT2G42240
AT2G42300
AT2G42390
AT2G42400
AT2G42500
AT2G42520
AT2G42700
AT2G42750
AT2G42770
AT2G42780
AT2G42880
AT2G42900
AT2G42920
AT2G43030
AT2G43070
AT2G43090
AT2G43160
AT2G43180
AT2G43210
AT2G43235
AT2G43250
AT2G43310
AT2G43360
AT2G43410
AT2G43420
AT2G43460
AT2G43465
AT2G43540
AT2G43700
AT2G43770
AT2G43790
AT2G43950
AT2G43970
AT2G43980
AT2G44020
AT2G44100
AT2G44120
AT2G44270
AT2G44310
AT2G44420
AT2G44430
AT2G44525
AT2G44530
AT2G44660
AT2G44710
AT2G44730
AT2G44798
AT2G44820
AT2G44850
AT2G44870
AT2G44950
AT2G45010
AT2G45023
AT2G45030
AT2G45060
AT2G45200
AT2G45250
AT2G45260
AT2G45315
AT2G45320
AT2G45380
AT2G45530
AT2G45540
AT2G45590
AT2G45620
AT2G45630
AT2G45695
AT2G45770
AT2G45880
AT2G45950
AT2G45970
AT2G45980
AT2G46020
AT2G46090
AT2G46260
AT2G46280
AT2G46320
AT2G46470
AT2G46490
AT2G46500
AT2G46505
AT2G46520
AT2G46560
AT2G46735
AT2G46820
AT2G46900
AT2G46930
AT2G46995
AT2G47020
AT2G47210
AT2G47220
AT2G47310
AT2G47330
AT2G47400
AT2G47420
AT2G47440
AT2G47510
AT2G47590
AT2G47610
AT2G47690
AT2G47700
AT2G47710
AT2G47760
AT2G47840
AT2G47850
AT2G47860
AT2G47890
AT2G47910
AT2G47940
AT2G47960
AT2G47970
AT2G47980
AT2G48010
AT2G48060
AT2G48100
AT2G48110
AT2G48120
AT3G01040
AT3G01090
AT3G01130
AT3G01142
AT3G01150
AT3G01160
AT3G01200
AT3G01310
AT3G01340
AT3G01360
AT3G01380
AT3G01430
AT3G01435
AT3G01460
AT3G01480
AT3G01520
AT3G01560
AT3G01610
AT3G01640
AT3G01660
AT3G01690
AT3G01700
AT3G01720
AT3G01770
AT3G01780
AT3G01850
AT3G01910
AT3G02060
AT3G02065
AT3G02080
AT3G02190
AT3G02260
AT3G02280
AT3G02300
AT3G02340
AT3G02350
AT3G02370
AT3G02420
AT3G02450
AT3G02570
AT3G02610
AT3G02650
AT3G02660
AT3G02690
AT3G02700
AT3G02710
AT3G02720
AT3G02730
AT3G02740
AT3G02760
AT3G02860
AT3G03070
AT3G03100
AT3G03120
AT3G03140
AT3G03160
AT3G03180
AT3G03305
AT3G03310
AT3G03330
AT3G03440
AT3G03450
AT3G03550
AT3G03570
AT3G03590
AT3G03600
AT3G03630
AT3G03720
AT3G03740
AT3G03860
AT3G03870
AT3G03890
AT3G03920
AT3G03940
AT3G04080
AT3G04090
AT3G04190
AT3G04260
AT3G04310
AT3G04400
AT3G04450
AT3G04460
AT3G04470
AT3G04490
AT3G04500
AT3G04550
AT3G04560
AT3G04590
AT3G04600
AT3G04740
AT3G04760
AT3G04790
AT3G04820
AT3G04830
AT3G04880
AT3G04890
AT3G04930
AT3G04950
AT3G04970
AT3G05000
AT3G05010
AT3G05100
AT3G05170
AT3G05210
AT3G05250
AT3G05280
AT3G05350
AT3G05420
AT3G05510
AT3G05520
AT3G05530
AT3G05545
AT3G05570
AT3G05580
AT3G05590
AT3G05625
AT3G05675
AT3G05680
AT3G05710
AT3G05760
AT3G06040
AT3G06060
AT3G06080
AT3G06170
AT3G06180
AT3G06190
AT3G06200
AT3G06210
AT3G06240
AT3G06310
AT3G06380
AT3G06400
AT3G06430
AT3G06470
AT3G06483
AT3G06510
AT3G06540
AT3G06550
AT3G06570
AT3G06610
AT3G06620
AT3G66652
AT3G66654
AT3G66658
AT3G06670
AT3G06720
AT3G06780
AT3G06790
AT3G06910
AT3G06930
AT3G06940
AT3G06960
AT3G07005
AT3G07040
AT3G07055
AT3G07080
AT3G07100
AT3G07110
AT3G07140
AT3G07170
AT3G07180
AT3G07210
AT3G07215
AT3G07230
AT3G07330
AT3G07360
AT3G07430
AT3G07470
AT3G07480
AT3G07525
AT3G07540
AT3G07560
AT3G07570
AT3G07590
AT3G07610
AT3G07630
AT3G07670
AT3G07680
AT3G07740
AT3G07780
AT3G07790
AT3G07860
AT3G07910
AT3G07930
AT3G07950
AT3G08010
AT3G08510
AT3G08520
AT3G08550
AT3G08580
AT3G08680
AT3G08710
AT3G08740
AT3G08780
AT3G08820
AT3G08840
AT3G08850
AT3G08890
AT3G08910
AT3G08920
AT3G08930
AT3G08960
AT3G09000
AT3G09030
AT3G09085
AT3G09090
AT3G09180
AT3G09200
AT3G09210
AT3G09230
AT3G09300
AT3G09320
AT3G09360
AT3G09390
AT3G09470
AT3G09540
AT3G09570
AT3G09630
AT3G09650
AT3G09660
AT3G09735
AT3G09740
AT3G09800
AT3G09850
AT3G09860
AT3G09880
AT3G09890
AT3G09900
AT3G09970
AT3G09980
AT3G10030
AT3G10060
AT3G10070
AT3G10130
AT3G10210
AT3G10260
AT3G10300
AT3G10330
AT3G10360
AT3G10370
AT3G10380
AT3G10390
AT3G10400
AT3G10420
AT3G10490
AT3G10620
AT3G10630
AT3G10670
AT3G10690
AT3G10700
AT3G10745
AT3G10800
AT3G10850
AT3G10920
AT3G11030
AT3G11070
AT3G11100
AT3G11110
AT3G11130
AT3G11200
AT3G11220
AT3G11240
AT3G11290
AT3G11330
AT3G11400
AT3G11460
AT3G11470
AT3G11530
AT3G11540
AT3G11630
AT3G11650
AT3G11745
AT3G11770
AT3G11780
AT3G11810
AT3G11820
AT3G11940
AT3G11960
AT3G12020
AT3G12030
AT3G12120
AT3G12130
AT3G12140
AT3G12210
AT3G12260
AT3G12290
AT3G12345
AT3G12350
AT3G12370
AT3G12400
AT3G12570
AT3G12585
AT3G12630
AT3G12650
AT3G12680
AT3G12740
AT3G12800
AT3G12930
AT3G12940
AT3G12965
AT3G12980
AT3G12990
AT3G13062
AT3G13070
AT3G13120
AT3G13150
AT3G13160
AT3G13200
AT3G13225
AT3G13277
AT3G13290
AT3G13330
AT3G13350
AT3G13380
AT3G13410
AT3G13438
AT3G13490
AT3G13550
AT3G13570
AT3G13580
AT3G13670
AT3G13674
AT3G13682
AT3G13720
AT3G13740
AT3G13770
AT3G13772
AT3G13780
AT3G13800
AT3G13870
AT3G13882
AT3G14067
AT3G14090
AT3G14110
AT3G14180
AT3G14205
AT3G14230
AT3G14452
AT3G14750
AT3G14900
AT3G14920
AT3G14930
AT3G14960
AT3G14980
AT3G15090
AT3G15095
AT3G15110
AT3G15160
AT3G15190
AT3G15210
AT3G15360
AT3G15520
AT3G15580
AT3G15630
AT3G15640
AT3G15660
AT3G15730
AT3G15900
AT3G15920
AT3G15970
AT3G15980
AT3G16000
AT3G16010
AT3G16080
AT3G16090
AT3G16110
AT3G16200
AT3G16270
AT3G16510
AT3G16570
AT3G16610
AT3G16630
AT3G16710
AT3G16740
AT3G16760
AT3G16785
AT3G16840
AT3G16890
AT3G16910
AT3G17000
AT3G17020
AT3G17040
AT3G17090
AT3G17205
AT3G17210
AT3G17240
AT3G17300
[truncated: 2,089 more rows]
