# Supplementary material for: Bromodomain-containing factor GTE4 regulates Arabidopsis immune response
Source: BMC Biol. 2022 Nov 13;20:256. doi: 10.1186/s12915-022-01454-5 (PMC9655792; doi:10.1186/s12915-022-01454-5)
Supplement: Supplementary file 5 — Additional file 5: Table S3. List of differentiallyexpressed genes in gte4 under controlcondition. [file 12915_2022_1454_MOESM5_ESM.xlsx]

## Sheet: Up in gte4_Control
Table S3_List of differentially expressed genes in gte4 under control condition
Transcript	WT-1	WT-2	WT-3	gte4-1	gte4-2	gte4-3	Aver_WT	Aver_gte4	log2(gte4/WT)	T test
AT1G52690.1	0	0	0	0.282881	0.286836	0.292879	0	0.287532	#DIV/0!	6.26524e-08
AT4G09690.1	0	0	0	0.082605	0.086657	0.068291	0	0.0791843	#DIV/0!	0.000142261
AT3G44560.1	0	0	0	0.064381	0.068937	0.08471	0	0.072676	#DIV/0!	0.000295211
AT5G51810.1	0	0	0	0.070323	0.09645	0.097176	0	0.087983	#DIV/0!	0.000570504
AT3G60890.2	0	0	0	0.164667	0.109379	0.14556	0	0.139869	#DIV/0!	0.000992392
AT2G24700.1	0	0	0	0.136009	0.133904	0.091776	0	0.120563	#DIV/0!	0.00111496
AT5G05965.1	0	0	0	0.127578	0.093227	0.088317	0	0.103041	#DIV/0!	0.00112806
AT2G18360.1	0	0	0	0.078547	0.109768	0.126376	0	0.104897	#DIV/0!	0.00170642
AT2G18150.1	0	0	0	0.08995	0.10235	0.061774	0	0.0846913	#DIV/0!	0.00212895
AT3G18715.1	0	0	0	0.161041	0.264934	0.246533	0	0.224169	#DIV/0!	0.00218798
AT1G21529.1	0	0	0	0.106385	0.157013	0.179604	0	0.147667	#DIV/0!	0.00241437
AT1G24260.2	0	0	0	0.474767	0.679943	0.80752	0	0.654077	#DIV/0!	0.00251374
AT5G14860.1	0	0	0	0.041272	0.022324	0.032075	0	0.0318903	#DIV/0!	0.00431437
AT4G24640.1	0	0	0	0.103084	0.055935	0.09737	0	0.085463	#DIV/0!	0.00452735
AT2G46300.1	0	0	0	0.124739	0.234962	0.176946	0	0.178882	#DIV/0!	0.00493021
AT1G74190.1	0	0	0	0.039001	0.033522	0.020321	0	0.030948	#DIV/0!	0.00504953
AT4G15150.1	0	0	0	0.444747	0.547953	0.275284	0	0.422661	#DIV/0!	0.00601532
AT5G65420.1	0	0	0	0.457997	0.372511	0.701075	0	0.510528	#DIV/0!	0.006573
AT4G22370.1	0	0	0	0.199859	0.097217	0.161546	0	0.152874	#DIV/0!	0.0069582
AT4G03290.1	0	0	0	0.056941	0.073319	0.110188	0	0.0801493	#DIV/0!	0.00703063
AT2G35310.1	0	0	0	0.141875	0.076628	0.087794	0	0.102099	#DIV/0!	0.00714255
AT1G58025.2	0	0	0	0.500788	0.376796	0.243578	0	0.373721	#DIV/0!	0.00732221
AT4G28680.4	0	0	0	0.565472	0.931223	0.493888	0	0.663528	#DIV/0!	0.0080481
AT1G10770.1	0	0	0	0.137117	0.147799	0.251988	0	0.178968	#DIV/0!	0.0081342
AT1G02790.1	0	0	0	0.089939	0.075187	0.14701	0	0.104045	#DIV/0!	0.00896529
AT4G20190.1	0	0	0	0.076471	0.13549	0.073169	0	0.0950433	#DIV/0!	0.00934664
AT5G26260.1	0	0	0	0.089307	0.157309	0.206115	0	0.15091	#DIV/0!	0.0111996
AT1G19230.1	0	0	0	0.04062	0.088765	0.092706	0	0.0740303	#DIV/0!	0.0114989
AT1G79840.2	0	0	0	0.90345	0.452277	0.507365	0	0.621031	#DIV/0!	0.0119652
AT5G60320.1	0	0	0	0.011949	0.0287	0.022316	0	0.0209883	#DIV/0!	0.0126451
AT3G18500.2	0	0	0	6.26072	6.91725	2.79776	0	5.32524	#DIV/0!	0.0140623
AT1G43810.1	0	0	0	0.120628	0.237355	0.122456	0	0.160146	#DIV/0!	0.0142833
AT2G36985.1	0	0	0	0.424043	0.621137	0.981229	0	0.67547	#DIV/0!	0.0143667
AT5G35375.1	0	0	0	0.148228	0.244786	0.36029	0	0.251101	#DIV/0!	0.0148971
AT3G05830.2	0	0	0	0.018972	0.042241	0.048662	0	0.036625	#DIV/0!	0.0153379
AT1G20130.1	0	0	0	0.033855	0.04613	0.077465	0	0.0524833	#DIV/0!	0.0155752
AT5G54250.3	0	0	0	0.250092	0.106268	0.152625	0	0.169662	#DIV/0!	0.0160894
AT1G36640.1	0	0	0	0.244878	0.094205	0.238658	0	0.19258	#DIV/0!	0.0173555
AT1G04580.1	0	0	0	0.013295	0.036667	0.038132	0	0.0293647	#DIV/0!	0.0217788
AT5G18840.1	0	0	0	0.123896	0.110103	0.039778	0	0.091259	#DIV/0!	0.0248134
AT2G47040.1	0	0	0	0.094863	0.060866	0.164814	0	0.106848	#DIV/0!	0.0250821
AT5G62830.1	0	0	0	0.061444	0.051621	0.124127	0	0.079064	#DIV/0!	0.0253156
AT1G52560.1	0	0	0	0.121826	0.384672	0.345937	0	0.284145	#DIV/0!	0.0256231
AT1G58460.1	0	0	0	0.18056	0.501769	0.291527	0	0.324619	#DIV/0!	0.0261395
AT3G03272.1	0	0	0	0.087005	0.103088	0.210499	0	0.133531	#DIV/0!	0.0261791
AT5G44620.1	0	0	0	0.315295	0.627753	0.210064	0	0.384371	#DIV/0!	0.0374922
AT4G23070.1	0	0	0	0.125921	0.14986	0.340362	0	0.205381	#DIV/0!	0.0388842
AT2G15130.1	0	0	0	0.067941	0.080066	0.019161	0	0.0557227	#DIV/0!	0.0401884
AT3G27809.1	0	0	0	0.678036	0.168829	0.743182	0	0.530016	#DIV/0!	0.0432836
AT5G45880.1	0	0	0	0.053771	0.233678	0.23395	0	0.1738	#DIV/0!	0.0442968
AT1G73680.2	0	0	0	0.014116	0.066816	0.055844	0	0.045592	#DIV/0!	0.0468679
AT5G55680.1	0	0	0	0.431066	0.147849	0.17654	0	0.251818	#DIV/0!	0.048921
AT5G67488.1	0.21293	0	0	14.1745	9.73721	21.0639	0.0709767	14.9919	7.72262	0.0106012
AT4G31300.3	0.324997	0.277566	0.09413	6.46528	16.6325	16.9804	0.232231	13.3594	5.84615	0.0190083
AT4G04460.1	0.028297	0.011001	0	0.680158	0.544454	0.936191	0.0130993	0.720268	5.78097	0.00356384
AT5G54095.1	0.037591	0	0	0.269981	0.517151	0.830321	0.0125303	0.539151	5.42719	0.0317194
AT3G16400.1	1.04245	0.64762	0	11.1865	29.2961	20.3416	0.563355	20.2747	5.16949	0.0197055
AT4G08860.1	0.074169	0	0	0.884836	0.611971	1.12352	0.024723	0.873441	5.14279	0.00478951
AT3G60318.1	0	0.027574	0	0.156234	0.307713	0.31711	0.00919133	0.260352	4.82405	0.00900526
AT3G22235.2	10.5975	13.3574	0.145039	134.981	214.158	330.455	8.03332	226.531	4.81757	0.0184688
AT3G24170.3	0.074926	0.093347	0	1.61709	1.96846	0.840023	0.056091	1.47519	4.71699	0.0132521
AT5G63450.1	0	0.098415	0.056139	1.09696	1.39896	1.28411	0.051518	1.26001	4.61221	0.000198227
AT2G33175.1	0.047202	0.148219	0.193223	2.3071	3.25822	3.88012	0.129548	3.14848	4.6031	0.00277562
AT1G51590.2	0.187846	0	0	2.10189	0.757108	0.954532	0.0626153	1.27118	4.3435	0.0463459
AT2G43500.2	0	0.157214	0	1.02163	1.30858	0.692815	0.0524047	1.00768	4.26519	0.00673952
AT4G27580.1	0.047772	0	0	0.269585	0.309162	0.280707	0.015924	0.286485	4.16918	0.000166453
AT1G11600.1	0	0.064104	0	0.474434	0.501331	0.145324	0.021368	0.373696	4.12834	0.0389269
AT5G19110.1	0.045315	0.054969	0.127123	0.910528	1.49213	0.898098	0.0758023	1.10025	3.85945	0.00659378
AT5G26730.1	0	0	0.093437	0.293678	0.584697	0.466132	0.0311457	0.448169	3.84694	0.00979844
AT4G00460.2	0.070161	0	0	0.265226	0.403166	0.317493	0.023387	0.328628	3.81268	0.0027894
AT4G21213.1	0	0.06331	0	0.19802	0.422483	0.251745	0.0211033	0.290749	3.78423	0.0190359
AT3G61660.1	0	0.063304	0	0.302409	0.299562	0.257257	0.0211013	0.286409	3.76267	0.000493775
AT4G32420.2	0.344834	0.0111	0.698756	6.5687	5.06112	2.48589	0.351563	4.70524	3.74241	0.0226997
AT5G12030.1	0	0.108752	0	0.606112	0.292482	0.533608	0.0362507	0.477401	3.71912	0.0121897
AT4G40090.1	0	0.140341	0	0.369943	0.801598	0.662638	0.0467803	0.611393	3.70813	0.0140819
AT1G79940.4	0	0	0.020472	0.119167	0.083542	0.062302	0.006824	0.088337	3.69433	0.0104647
AT3G29633.1	0.74498	0.465745	0.275233	8.62095	5.86438	4.17475	0.495319	6.22003	3.65049	0.0117484
AT1G62610.1	0.003811	0.003512	0.109468	0.726207	0.382317	0.337346	0.0389303	0.481957	3.62994	0.0256494
AT3G57690.1	0	0	0.103277	0.213448	0.651677	0.406369	0.0344257	0.423831	3.62193	0.0414067
AT3G54730.1	0	0.022373	0.012591	0.16676	0.198646	0.059727	0.0116547	0.141711	3.60397	0.0376764
AT3G44735.2	0.550024	0	0.615739	5.59227	4.37387	3.88234	0.388588	4.61616	3.57038	0.00148288
AT5G13220.3	0.827383	0.861319	1.56411	10.3301	12.1883	14.9311	1.08427	12.4832	3.52519	0.00110151
AT4G16730.1	0	0.054275	0	0.097659	0.261196	0.245684	0.0180917	0.201513	3.47748	0.0292517
AT1G64195.1	0	0.157116	0	0.786141	0.692926	0.266412	0.052372	0.581826	3.47372	0.0346756
AT2G20470.1	0	0.025579	0	0.052223	0.087258	0.139826	0.00852633	0.0931023	3.44882	0.0345042
AT3G08990.2	0.716616	0	0	1.11914	2.82705	3.76767	0.238872	2.57129	3.42818	0.0452211
AT1G15002.1	0	0	0.135732	0.245536	0.432376	0.685546	0.045244	0.454486	3.32844	0.038974
AT4G25770.2	0.127308	0	0	0.321427	0.539457	0.413946	0.042436	0.424943	3.32391	0.00735507
AT4G22520.1	0.198539	0.031583	0	0.744741	0.995985	0.539944	0.0767073	0.760223	3.30899	0.00933552
AT3G44750.2	0.045699	0	0	0.091984	0.224646	0.131219	0.015233	0.149283	3.29278	0.0336286
AT5G64060.1	0.077778	0	0	0.262254	0.345553	0.148816	0.025926	0.252208	3.28214	0.0224997
AT2G44578.1	0.502572	2.03447	1.59973	6.64402	12.5997	19.1963	1.37892	12.8133	3.21603	0.0351991
AT2G07773.1	0.049439	0.000946	0	0.064916	0.223362	0.179851	0.016795	0.156043	3.21584	0.0495745
AT3G28560.1	0	0	0.033043	0.083625	0.14956	0.059295	0.0110143	0.0974933	3.14592	0.0411836
AT1G11790.2	0	0	0.100778	0.172904	0.252338	0.460039	0.0335927	0.295094	3.13495	0.0466904
AT1G50400.1	0	0.059815	0	0.21471	0.114147	0.193226	0.0199383	0.174028	3.1257	0.013463
AT5G53250.1	0.042271	0.130867	0	0.480511	0.308151	0.716539	0.0577127	0.501734	3.11996	0.0234445
AT1G79310.1	0.068424	0	0	0.11972	0.221253	0.251754	0.022808	0.197576	3.11479	0.0190725
AT5G66250.4	0.021152	0.009491	0	0.121993	0.047136	0.089868	0.0102143	0.0863323	3.07931	0.0278153
AT1G55390.1	0.02214	0.046627	0.026367	0.142097	0.405136	0.252265	0.0317113	0.266499	3.07106	0.0375282
AT2G22770.1	1.00996	0.667623	1.22042	6.49848	6.75416	10.3622	0.966002	7.87161	3.02656	0.00536292
AT3G26050.1	0.059586	0	0.028049	0.153406	0.36306	0.193575	0.0292117	0.23668	3.01832	0.0355492
AT3G52550.1	0	0.147555	0	0.432413	0.409269	0.340303	0.049185	0.393995	3.00189	0.00363154
AT2G15750.1	0.054091	0	0	0.179102	0.102183	0.148123	0.0180303	0.143136	2.98889	0.0120875
AT1G66760.2	1.33234	1.398	2.19715	12.3859	15.2186	11.4588	1.6425	13.0211	2.98689	0.000614735
AT2G42110.1	0.521292	0.285047	0	2.03481	2.49888	1.84592	0.26878	2.12654	2.98401	0.0016386
AT3G19430.1	0.037997	0	0	0.072095	0.097258	0.130366	0.0126657	0.0999063	2.97965	0.0144352
AT3G50450.1	0.144293	0.127211	0	0.590709	0.548425	0.968578	0.0905013	0.702571	2.95663	0.0122755
AT3G26330.1	0.027275	0	0.056807	0.23937	0.308319	0.09464	0.0280273	0.21411	2.93344	0.0459324
AT1G52700.1	0.189973	0.040742	0	0.503664	0.838662	0.370568	0.076905	0.570965	2.89225	0.0305781
AT4G17480.1	0.183462	0.072917	0.08355	0.692346	1.07307	0.728455	0.11331	0.83129	2.87508	0.00473352
AT5G53860.1	0.293077	0.192474	0	0.887404	1.87614	0.774508	0.16185	1.17935	2.86526	0.0476413
AT5G19100.1	0.130064	0.187527	0.087712	1.46444	1.04006	0.446976	0.135101	0.983823	2.86436	0.0458029
AT4G12580.2	0	0.855129	0	2.38181	1.11026	2.5602	0.285043	2.01743	2.82326	0.0323122
AT2G32885.1	0	0	0.033724	0.061052	0.08133	0.095339	0.0112413	0.0792403	2.81742	0.0105855
AT1G03170.1	0.102106	0	0.072382	0.347436	0.59052	0.289725	0.0581627	0.409227	2.81474	0.0223906
AT3G22275.1	1.30852	0.538811	1.83024	8.00507	7.81418	9.88962	1.22586	8.56962	2.80544	0.000645425
AT3G20380.1	0.030515	0.011595	0	0.118168	0.099589	0.074082	0.0140367	0.0972797	2.79294	0.00589827
AT5G07440.3	0.367762	0.191871	0.299434	1.8737	1.62803	2.42734	0.286356	1.97636	2.78696	0.00220697
AT1G49920.1	0.040301	0	0	0.113254	0.107156	0.048988	0.0134337	0.0897993	2.74085	0.0356044
AT4G13020.2	0.01112	0.020777	0.024545	0.126214	0.111482	0.138272	0.018814	0.125323	2.73577	0.000257616
AT4G21680.1	0.083213	0.074552	0.033859	0.261504	0.634552	0.377441	0.0638747	0.424499	2.73245	0.031649
AT4G15660.1	0.608617	0.577805	0.29129	2.54986	2.31889	4.92582	0.492571	3.26486	2.72862	0.029842
AT5G64750.1	0.134473	0.088568	0.212581	0.526085	1.19263	1.14828	0.145207	0.955665	2.71839	0.0205753
AT4G27570.1	0.017389	0.098595	0.026404	0.24993	0.461498	0.224785	0.0474627	0.312071	2.71701	0.0289697
AT1G16530.1	0.214823	0.361847	0.224386	0.896626	2.02483	2.32506	0.267019	1.74884	2.71138	0.0275895
AT3G52742.1	0.04246	0	0.047476	0.131885	0.181495	0.267725	0.0299787	0.193702	2.69183	0.0181917
ATMG01320.1	0.036962	0.013916	0	0.093549	0.107129	0.127744	0.0169593	0.109474	2.69044	0.00322606
AT1G62440.1	0.385705	0.533361	0.452927	3.15391	3.33277	2.22604	0.457331	2.90424	2.66685	0.00210173
AT5G28237.1	1.18587	1.33947	1.37174	6.21158	8.58658	9.78538	1.29903	8.19451	2.65723	0.00279851
AT4G17470.1	2.62176	0.257946	2.29623	10.2703	12.0474	10.333	1.72531	10.8836	2.65722	0.000624962
AT5G39100.1	0	0	0.210148	0.54129	0.419629	0.361448	0.0700493	0.440789	2.65364	0.0134657
AT1G64790.2	0.009925	0.009223	0	0.030652	0.039721	0.04903	0.00638267	0.039801	2.64057	0.00571217
AT3G02480.1	0.137546	0.320389	0.187858	0.783487	1.8063	1.4239	0.215264	1.3379	2.63579	0.0208142
AT3G59765.1	0.63027	0.448787	0.375736	3.0353	3.32103	2.68338	0.484931	3.01324	2.63546	0.000222482
AT1G30135.1	3.57591	3.29029	10.6507	20.7932	33.1175	53.6369	5.83898	35.8492	2.61815	0.0384615
AT5G13220.1	1.07436	2.48375	3.21068	10.954	14.447	15.9808	2.25626	13.794	2.61203	0.00202697
AT2G41312.1	0.148147	0	0.265239	0.465813	0.83757	1.22026	0.137795	0.841213	2.60994	0.0381723
AT4G36850.1	4.68168	11.4745	12.0691	57.3295	62.4017	50.7253	9.40843	56.8188	2.59434	0.000328133
AT5G08000.1	0.308909	0.419933	0.530944	1.88251	3.98624	1.70841	0.419929	2.52572	2.58848	0.0456596
AT1G04425.1	0.636832	0	0	1.58515	1.36482	0.857881	0.212277	1.26928	2.57999	0.0249893
AT5G63087.1	0.381735	0	0	0.877405	0.386362	0.952399	0.127245	0.738722	2.53742	0.0488225
AT5G55520.2	0.228128	0	0	0.497522	0.503875	0.319223	0.0760427	0.440207	2.5333	0.0199976
AT5G39890.1	0.108947	0	0	0.244599	0.212331	0.171774	0.0363157	0.209568	2.52875	0.0145343
AT5G52220.2	0.548866	1.05256	0	2.02212	4.21997	2.89026	0.53381	3.04411	2.51162	0.0238603
AT4G35160.1	0.104501	0.370637	0.252221	1.03215	1.55157	1.49782	0.242453	1.36051	2.48837	0.00356026
AT3G28830.1	0.033493	0	0	0.06912	0.049518	0.069103	0.0111643	0.0625803	2.48681	0.0164678
AT4G33550.2	0.555064	0.378852	0.494453	1.60618	3.30715	3.08579	0.476123	2.66637	2.48547	0.0150611
AT3G53232.1	1.25163	2.06908	1.30221	4.6235	8.61962	12.0394	1.54097	8.42751	2.45127	0.0332355
AT3G62030.3	84.1772	0	0	162.827	160.645	128.457	28.0591	150.643	2.42459	0.0153246
AT1G26762.1	0.14778	0.398208	0	0.89681	0.860381	1.17229	0.181996	0.976493	2.4237	0.00644518
AT2G31010.1	1.08991	0.003282	0.134758	2.55035	2.32389	1.64024	0.409318	2.17149	2.40739	0.0158536
AT2G25940.1	0.031366	0	0	0.053747	0.068528	0.043888	0.0104553	0.0553877	2.40533	0.023889
AT5G35935.1	0.182874	0.032639	0.236444	0.906149	0.96777	0.503774	0.150652	0.792564	2.39531	0.0152356
AT1G26850.3	0	0	0.326637	0.560042	0.649051	0.495308	0.108879	0.568134	2.3835	0.017487
AT1G73210.2	0.0553	0	0.695377	1.32938	1.70563	0.870063	0.250226	1.30169	2.37908	0.032994
AT5G13170.1	0.627704	0.86487	0.708173	4.87442	2.34013	4.16279	0.733582	3.79245	2.3701	0.0156534
ATCG00510.1	0.314377	0.184166	0.753269	2.80936	1.07773	2.5769	0.417271	2.15466	2.36841	0.0379586
AT1G65130.1	0.010438	0.02892	0.022045	0.132026	0.04749	0.136077	0.0204677	0.105198	2.36168	0.0448214
AT5G38130.1	0.124016	0.028834	0.217072	0.727851	0.680366	0.483963	0.123307	0.630727	2.35476	0.00534414
AT5G13220.4	0.349028	0.233659	0.954132	2.37271	3.37126	2.08711	0.512273	2.61036	2.34927	0.00948681
AT2G24210.1	0.178305	0.261034	0.088155	0.634228	0.918358	1.13091	0.175831	0.894497	2.34688	0.00917769
AT5G57270.3	0.037689	0.007322	0.281922	0.418318	0.639336	0.597224	0.108978	0.551626	2.33966	0.0159086
AT2G34600.1	11.6693	12.4619	19.595	83.2297	81.207	54.3703	14.5754	72.9357	2.32309	0.00375197
AT1G07890.4	48.6514	8.71096	0	92.9579	98.1528	94.2181	19.1208	95.1096	2.31445	0.00725175
AT3G17510.2	0.083721	0.077832	0.099935	0.605587	0.366842	0.322918	0.0871627	0.431782	2.30852	0.0173501
AT2G43470.1	0	0.110853	0.086572	0.290593	0.364421	0.321552	0.0658083	0.325522	2.30641	0.00286818
AT2G38240.1	1.45181	1.15127	1.83277	5.77676	8.45732	7.66707	1.47862	7.30038	2.30372	0.00207239
AT2G32190.1	3.2242	4.13008	5.43749	21.0882	21.4838	20.5177	4.26392	21.0299	2.30219	1.81189e-05
AT4G01730.1	0.30176	0.280967	0	0.815086	1.20432	0.852191	0.194242	0.957199	2.30096	0.00840099
AT2G38750.1	6.46289	8.34865	9.90506	30.5712	34.885	55.7879	8.23887	40.4147	2.29436	0.0148683
AT2G28760.1	0.65049	1.19567	0	4.31039	2.23635	2.30566	0.615386	2.9508	2.26154	0.0376083
AT5G24770.1	7.62793	13.9357	11.0044	41.7576	64.7728	49.5617	10.856	52.0307	2.26087	0.0041729
AT5G04370.1	0	0	0.081253	0.128317	0.143288	0.112309	0.0270843	0.127971	2.24029	0.0240776
AT1G62181.1	0.207053	0	0.396036	1.19116	0.769813	0.88206	0.20103	0.947677	2.23699	0.0117989
AT1G73120.1	0.244732	0.099231	0	0.281931	0.668863	0.666393	0.114654	0.539062	2.23316	0.0446054
AT5G13890.3	0.245518	0.137908	0	0.589007	0.772319	0.432345	0.127809	0.59789	2.2259	0.0178849
AT3G60490.1	0.136517	0.338644	0.387856	1.05482	1.07702	1.88942	0.287672	1.34042	2.22019	0.0209813
AT1G16370.1	0.66972	0.516695	0.629069	2.74575	2.26802	3.39615	0.605161	2.80331	2.21174	0.00264222
AT2G07685.1	0	0.010438	0.012802	0.048375	0.038009	0.021176	0.00774667	0.0358533	2.21046	0.0336387
AT5G17490.1	0.654357	0.422177	0.942484	3.3239	3.56701	2.34711	0.673006	3.07934	2.19393	0.00391647
AT5G09585.1	0.266896	0.201868	0.224404	0.728382	1.10017	1.33588	0.231056	1.05481	2.19067	0.0097952
AT1G75960.1	1.65181	1.8318	1.49995	8.2863	8.50436	5.94413	1.66119	7.57826	2.18965	0.00200174
AT5G41080.1	1.36453	2.42501	3.00806	7.57667	12.9872	10.4031	2.26587	10.3223	2.18763	0.00788363
AT5G09570.1	0.388863	0.077247	0.139277	0.854113	1.15812	0.744946	0.201796	0.919059	2.18726	0.010057
AT4G36105.1	0	0.287756	0.499628	1.17712	1.19547	1.21181	0.262461	1.1948	2.18659	0.0030185
AT2G29530.3	0.041936	0	0	0.079978	0.059002	0.049985	0.0139787	0.0629883	2.17186	0.0415981
AT1G23410.1	0.596563	0.851451	1.25986	3.67753	4.6806	3.79808	0.902624	4.05207	2.16646	0.00105062
AT5G06870.1	25.1384	26.6886	30.574	123.475	136.731	107.363	27.467	122.523	2.15728	0.000388588
AT2G06050.1	33.6289	28.6488	52.0688	135.145	182.794	190.331	38.1155	169.423	2.15218	0.00216128
AT4G32520.2	2.12133	2.17149	0	6.16212	9.17263	3.63723	1.43094	6.324	2.14387	0.0492273
AT2G35000.1	0.064511	0.029839	0.102876	0.247678	0.254194	0.366639	0.065742	0.289504	2.13869	0.00705307
AT5G67050.1	0.127345	0.13809	0.068125	0.359861	0.478339	0.62864	0.111187	0.488947	2.13669	0.00946317
AT3G16690.1	1.35314	1.7029	2.19205	6.98556	7.44255	8.53435	1.74937	7.65415	2.12941	0.000342642
AT3G50570.1	0.356252	0.540631	0.177615	1.46672	2.13137	1.08845	0.358166	1.56218	2.12486	0.0202041
AT5G01040.1	0.216024	0.206838	0.174733	0.877765	1.1955	0.520843	0.199198	0.864704	2.118	0.0270733
AT5G57785.1	0.371906	0.685742	1.1035	2.02573	3.40964	3.9447	0.720383	3.12669	2.1178	0.0168687
AT5G67110.1	0.200498	0.063012	0.414615	0.991749	1.02827	0.901451	0.226042	0.973822	2.10707	0.00236558
AT3G02140.1	2.15641	4.88781	4.73651	12.6526	20.5744	17.3965	3.92691	16.8745	2.10338	0.00629928
AT2G13680.1	0.016958	0	0	0.024624	0.024969	0.022823	0.00565267	0.0241387	2.09434	0.0314382
AT2G04460.1	0.125414	0.154774	0.036493	0.378199	0.421846	0.551241	0.10556	0.450429	2.09323	0.00540718
AT5G60250.1	0.134985	0	0.10069	0.458498	0.26721	0.279782	0.0785583	0.335163	2.09303	0.0254976
AT3G54000.2	0	0.20189	0.27213	0.667295	0.447192	0.889694	0.158007	0.66806	2.07999	0.028164
AT2G27690.1	10.0794	11.7347	14.2899	52.8589	62.3495	35.9936	12.0347	50.4006	2.06624	0.00794968
AT2G07749.1	0.005901	0.010861	0	0.014574	0.023217	0.03209	0.00558733	0.0232937	2.05971	0.0409425
AT4G35110.2	2.07701	2.1557	0.270583	6.52279	7.27778	4.80328	1.5011	6.20128	2.04655	0.00796801
AT5G57550.1	3.70966	8.13718	7.28716	18.8326	31.1624	28.5095	6.378	26.1682	2.03664	0.00767177
AT3G12870.1	0.306313	0.367196	0.518759	1.69808	1.62535	1.56206	0.397423	1.6285	2.0348	7.80825e-05
AT2G38760.1	0.51284	1.19892	0.766291	3.04174	3.85481	3.24222	0.826017	3.37959	2.03261	0.00127583
AT5G60150.1	0.062847	0.035938	0	0.115924	0.14151	0.146426	0.0329283	0.13462	2.03149	0.00772109
AT5G60310.1	0.009842	0	0.090315	0.146017	0.169664	0.09353	0.0333857	0.136404	2.03058	0.0473108
AT4G14330.1	0.073032	0.027474	0.11479	0.329896	0.395119	0.152568	0.0717653	0.292528	2.02721	0.0451424
AT3G17340.2	0.017453	0.02267	0	0.073687	0.04318	0.046164	0.0133743	0.0543437	2.02264	0.0261272
ATMG01000.1	0.045382	0.103926	0.089267	0.333126	0.182909	0.449415	0.079525	0.321817	2.01676	0.0375741
AT1G14520.2	1.03816	0.550993	0.942819	2.94484	3.41847	3.87834	0.843989	3.41388	2.01612	0.00112727
AT4G31800.1	27.9595	35.0351	47.6154	130.035	159.769	156.541	36.87	148.782	2.01268	0.000532188
AT1G31570.1	0.061834	0.013949	0.018906	0.159551	0.127426	0.094182	0.031563	0.127053	2.00912	0.0169537
AT1G64200.1	7.79874	9.82555	15.1231	34.196	37.6922	59.8994	10.9158	43.9292	2.00876	0.0166965
AT1G53620.1	1.02404	0.782286	0.857776	3.28542	3.95914	3.47571	0.888033	3.57342	2.00862	0.000227281
AT5G28650.1	0.036198	0.058788	0	0.098145	0.147323	0.13529	0.031662	0.126919	2.00309	0.0135972
AT5G01910.1	0.334996	0.087964	0.24166	0.807064	0.783175	1.07309	0.22154	0.887777	2.00263	0.00478036
AT4G21970.1	0.11149	0	0.137952	0.342997	0.343487	0.304712	0.0831473	0.330399	1.99047	0.00500278
AT5G05440.1	11.8804	23.4743	37.1479	67.4482	86.2994	134.226	24.1675	95.9912	1.98983	0.0274846
AT1G18370.1	0.24025	0.215658	0.112119	0.829931	0.876522	0.54488	0.189342	0.750444	1.98675	0.00716997
AT5G20250.4	5.4856	11.105	12.3747	36.4979	48.4521	29.6426	9.65511	38.1975	1.98411	0.00836157
AT2G06050.2	32.2461	26.3109	19.1494	128.411	109.55	68.0377	25.9021	102	1.97742	0.0139827
AT2G07769.1	0.047591	0.027171	0	0.114568	0.085338	0.093582	0.0249207	0.0978293	1.97292	0.0110517
AT5G12340.1	3.58554	3.30887	4.75282	10.8379	16.2866	18.5422	3.88241	15.2222	1.97115	0.00822889
AT4G24110.1	0.416678	0.744531	0.991472	1.91855	2.69742	3.752	0.71756	2.78932	1.95874	0.0204518
AT2G25060.1	2.06169	2.00287	1.19463	5.49704	9.14668	5.76926	1.75307	6.80432	1.95657	0.0138503
AT5G59890.2	0.154521	0.437151	0.173479	0.660663	0.891549	1.40862	0.25505	0.986945	1.95219	0.0376662
AT1G18250.1	1.00395	1.56023	0.390725	3.89384	5.3152	2.19165	0.984967	3.80023	1.94794	0.0432267
AT5G66230.1	0.433016	0.51612	0.262424	0.995999	2.09324	1.56402	0.403853	1.55109	1.94138	0.024349
AT3G13404.1	0.390425	0.558194	0.45309	1.91235	1.90712	1.51189	0.467236	1.77712	1.92732	0.000754391
ATMG00960.1	0	0.057176	0	0.06959	0.07441	0.073431	0.0190587	0.072477	1.92708	0.0490848
AT2G21800.2	0	0.136972	0.070437	0.222227	0.221596	0.344874	0.0691363	0.262899	1.92699	0.0272264
AT2G32200.1	5.34405	4.97355	4.99706	16.8544	18.8997	22.2586	5.10489	19.3376	1.92145	0.000840759
AT3G59350.1	1.89793	2.09584	3.14028	5.76949	9.05535	12.1808	2.37802	9.00188	1.92047	0.0248186
AT3G58795.1	0	0.055822	0.044813	0.16785	0.106673	0.102875	0.033545	0.125799	1.90695	0.0271874
AT5G14110.1	0.119512	0.186986	0.309556	0.46842	1.10665	0.722464	0.205351	0.765845	1.89896	0.0443838
AT3G03130.1	0.125017	0.08034	0.140138	0.404685	0.539685	0.339998	0.115165	0.428123	1.89432	0.00703842
AT1G76790.1	0.253472	0	0.469125	0.812115	1.11919	0.751409	0.240866	0.894237	1.89243	0.0210026
AT1G19550.1	0	0.66251	0.432784	0.956569	1.87871	1.21152	0.365098	1.34893	1.88546	0.0431226
AT1G07485.1	0.156977	0.137857	0.230785	0.617799	0.834274	0.487639	0.175206	0.646571	1.88375	0.0109086
AT1G67530.2	0.741217	0.709893	0.279084	2.10973	2.75596	1.50753	0.576731	2.12441	1.88109	0.0165725
AT3G59710.1	0.126305	0.164879	0.128096	0.609151	0.345879	0.587816	0.13976	0.514282	1.87961	0.0118037
AT5G03870.1	0.253306	0.107587	0.148946	0.360897	0.78286	0.7305	0.169946	0.624752	1.87821	0.0312032
AT1G76710.2	0.364387	0.312348	0.36542	1.60478	0.837019	1.38331	0.347385	1.27503	1.87593	0.0154241
AT5G45960.1	0.248304	0.437948	0.099817	1.37025	0.741485	0.771886	0.262023	0.961208	1.87515	0.0368763
AT3G21460.1	2.60612	5.30487	7.17645	15.5161	13.4931	25.5899	5.02915	18.1997	1.85553	0.0294283
AT3G55500.1	1.42577	1.09637	1.42872	4.41688	4.77498	5.03552	1.31695	4.74246	1.84843	8.34885e-05
AT4G38310.1	0.095202	0.165217	0.032817	0.243908	0.311806	0.495975	0.0977453	0.350563	1.84257	0.0401992
AT1G49610.1	0.088937	0.051657	0	0.232143	0.124802	0.146942	0.0468647	0.167962	1.84157	0.0438169
AT5G14000.1	0.110623	0.057804	0.20041	0.527938	0.231288	0.562055	0.122946	0.440427	1.84088	0.0483135
AT1G03020.1	0.211256	0.599552	0.767939	1.69015	1.98497	1.94816	0.526249	1.87443	1.83263	0.00204776
AT2G38160.2	0.221795	0.141452	0.126824	0.554788	0.615668	0.563006	0.163357	0.577821	1.82259	0.000295952
AT2G34930.1	3.53456	3.74814	3.25375	12.0807	13.8248	11.2667	3.51215	12.3908	1.81884	0.000319785
AT1G53885.1	10.8435	9.053	23.8955	35.0124	52.4382	66.762	14.5973	51.4042	1.81618	0.0233246
AT3G05890.1	0.388623	0.817428	1.83153	4.27569	4.11208	2.27719	1.01253	3.55499	1.81188	0.0299222
AT1G44350.1	4.99014	5.90107	8.45153	21.0449	26.5717	20.1964	6.44758	22.6043	1.80977	0.00199619
ATMG00060.1	0.040884	0	0.085312	0.182428	0.14292	0.115443	0.0420653	0.14693	1.80443	0.0287923
AT1G55420.1	0.131567	0.113711	0.018547	0.242666	0.431942	0.24685	0.0879417	0.307153	1.80434	0.0375827
AT1G52720.1	13.3314	12.5406	16.8505	48.7534	50.2902	50.1463	14.2408	49.73	1.80408	1.4895e-05
AT4G02920.2	17.0013	12.7633	16.0402	59.6482	48.8042	51.2563	15.2683	53.2363	1.80187	0.000421247
AT1G80820.1	1.14965	1.53806	1.89585	4.61474	5.29645	5.89643	1.52786	5.26921	1.78608	0.000946927
AT1G11570.2	0.59392	0.252037	0.617753	1.0948	1.62874	2.32201	0.487903	1.68185	1.78538	0.0332459
AT3G61920.1	0.164978	0.292158	0	0.622111	0.552918	0.399679	0.152379	0.524903	1.78439	0.0253969
AT4G30290.1	1.08377	3.75963	3.18106	9.87582	6.19372	11.5533	2.67482	9.20762	1.78339	0.0213646
AT5G03204.1	0.500167	0.481617	0.622564	1.72965	1.62834	2.13197	0.534783	1.82999	1.77481	0.00126654
AT2G07727.1	0.029956	0.015548	0.073315	0.175192	0.125757	0.098189	0.0396063	0.133046	1.74812	0.0303399
AT4G30250.1	0.129022	0.150908	0.170514	0.552679	0.661939	0.297454	0.150148	0.504024	1.74711	0.0311738
AT3G07630.2	0.495337	0.406163	0.805817	1.2408	1.76433	2.69686	0.569106	1.90066	1.73973	0.0396391
AT3G54990.1	0.058865	0.08198	0.158392	0.432622	0.240517	0.324047	0.0997457	0.332395	1.73657	0.0212073
AT3G20865.1	0.661943	0.528136	1.02012	2.17853	2.04684	3.1374	0.736733	2.45426	1.73607	0.0100654
AT2G07695.1	0.062468	0.099758	0.063148	0.162351	0.276131	0.31125	0.0751247	0.249911	1.73405	0.0199282
AT5G24030.1	6.03872	6.3884	5.57275	19.3506	25.8668	14.4036	5.99996	19.8737	1.72783	0.0140431
AT5G23820.1	12.5932	18.7415	15.9547	52.8631	53.4699	50.1946	15.7631	52.1759	1.72683	5.81623e-05
AT2G26480.1	0.293561	0.206688	0.460281	0.879523	0.740979	1.54815	0.320177	1.05622	1.72197	0.0473364
AT1G11915.1	0.131135	0.176623	0.093979	0.509628	0.356967	0.453941	0.133912	0.440179	1.7168	0.00376054
AT2G29440.1	0.959779	1.47624	2.25712	3.26611	5.24471	6.82191	1.56438	5.11091	1.70799	0.0317609
AT5G35960.1	0.072807	0.142257	0	0.159733	0.280883	0.261146	0.071688	0.233921	1.70622	0.0434138
AT2G32510.1	0.22877	0.349187	0.246115	0.960994	1.11195	0.612519	0.274691	0.895154	1.70433	0.0152687
AT3G25980.2	0	0.89764	1.60146	2.06987	2.94239	3.11571	0.833035	2.70932	1.70148	0.0293935
AT3G48360.1	8.71015	21.3666	20.5043	67.7721	58.4854	38.1613	16.8603	54.8063	1.70071	0.01707
AT2G47200.1	0.0796	0.057385	0.174009	0.412253	0.301851	0.295696	0.103665	0.3366	1.69911	0.0110513
AT1G66870.1	0.165279	0.066678	0.572279	0.603074	1.09244	0.895754	0.268079	0.863756	1.68797	0.047119
AT1G74420.1	0.073168	0	0.076267	0.115175	0.199891	0.166149	0.0498117	0.160405	1.68716	0.0342926
AT5G10572.1	1.76597	0.675277	0.706786	2.06784	3.69188	4.36424	1.04934	3.37465	1.68525	0.0391854
AT3G45590.1	0.276047	0.553339	0.154956	1.2471	1.00449	0.910218	0.328114	1.05393	1.68352	0.00939239
AT5G56580.1	0.451354	0.331575	0.074783	0.807921	1.03963	0.905651	0.285904	0.917733	1.68254	0.00823417
AT2G46370.4	0.093231	0.10395	0.052048	0.146205	0.323709	0.326349	0.0830763	0.265421	1.67577	0.0416999
AT5G01580.1	0.144808	0.156958	0	0.292369	0.400898	0.269141	0.100589	0.320803	1.67322	0.0272325
AT4G33270.1	0.358159	0.428522	0.383729	1.17279	1.77341	0.780768	0.390137	1.24232	1.67099	0.0421859
AT2G21170.2	0.42917	0.743181	0	0.951449	1.18626	1.59183	0.390784	1.24318	1.66959	0.0404167
AT5G09445.1	0.326716	0.55435	0.617112	1.46084	1.12527	2.17701	0.499393	1.58771	1.6687	0.0279162
AT2G06950.1	0.838257	1.63088	1.32855	3.53384	5.20423	3.32761	1.2659	4.02189	1.66771	0.0124143
AT5G53210.1	0.114408	0.192268	0.266126	0.598272	0.828225	0.388912	0.190934	0.605136	1.66419	0.036712
AT1G77520.1	0.331505	0.136461	0.079513	0.392976	0.688678	0.650779	0.182493	0.577478	1.66192	0.0303381
AT5G02600.2	4.49792	3.77014	5.23998	12.1955	14.0216	16.4147	4.50268	14.2106	1.65811	0.00168511
AT2G46500.3	0.094224	0.085099	0.053206	0.33365	0.202536	0.196153	0.0775097	0.244113	1.6551	0.0231079
AT5G67210.1	1.85893	2.43366	2.5797	4.74962	6.42669	10.443	2.29077	7.20645	1.65346	0.0447527
AT5G49320.1	0.254757	0.319964	0.356651	0.697269	1.0194	1.20376	0.310457	0.973475	1.64875	0.0117673
AT5G04770.1	0.277509	0.178072	0.261085	0.629816	0.947703	0.665734	0.238889	0.747751	1.64622	0.00839488
AT5G20250.2	2.48261	6.74926	8.67917	22.3318	19.8794	13.771	5.97035	18.6607	1.64412	0.0155063
AT3G12145.1	6.56358	7.07235	6.12314	16.9183	29.8371	14.4713	6.58636	20.4089	1.63165	0.0443391
AT1G11740.1	0.069079	0.415329	0.178236	0.5806	0.622424	0.848424	0.220881	0.683816	1.63034	0.0246046
AT4G08170.2	5.35561	4.46236	3.20229	15.2197	14.0328	11.0494	4.34009	13.4339	1.63009	0.00281293
AT3G16490.1	0.024888	0.061289	0.078512	0.174543	0.126587	0.20372	0.0548963	0.168283	1.61611	0.0145483
AT5G01380.1	0.136508	0.282314	0.387809	0.729707	1.12839	0.612196	0.268877	0.823432	1.6147	0.0323611
AT5G26740.3	0.321166	1.134	1.09982	2.25644	2.0806	3.4837	0.851661	2.60691	1.61399	0.0270699
AT2G36590.1	2.40061	1.65778	1.97749	6.17012	6.35053	5.8991	2.01196	6.13992	1.60962	8.12688e-05
ATMG00285.1	0.046319	0	0.0852	0.112676	0.163433	0.125155	0.0438397	0.133755	1.60928	0.0361146
AT5G27520.1	11.8898	10.8564	15.0594	38.5991	41.4452	34.6743	12.6018	38.2395	1.60143	0.00039089
AT1G21080.3	0.134342	0.074702	0.071737	0.360227	0.166942	0.324346	0.0935937	0.283838	1.60059	0.0387382
AT3G62950.1	2.8594	4.6426	4.82309	9.88265	9.56544	17.8784	4.10836	12.4422	1.5986	0.040496
AT1G61560.1	0.972969	0.66921	0.056593	1.68655	1.64164	1.81608	0.566257	1.71476	1.59847	0.0138778
AT1G62660.1	4.69951	4.92801	5.49397	15.5718	18.4408	11.7118	5.04049	15.2415	1.59637	0.00654017
AT5G46590.1	0.098769	0.071946	0.20745	0.294609	0.418373	0.427417	0.126055	0.380133	1.59245	0.0130187
AT4G28950.1	0.231368	0.242304	0.133361	0.663951	0.585368	0.578789	0.202344	0.609369	1.5905	0.000768354
AT2G32150.1	48.0295	51.6546	71.5565	168.405	180.764	164.815	57.0802	171.328	1.5857	0.000199924
AT4G08210.1	0.041377	0	0.032913	0.065282	0.077943	0.079635	0.0247633	0.0742867	1.5849	0.0209552
AT3G15830.1	0.076435	0.059028	0	0.133586	0.155029	0.116174	0.0451543	0.13493	1.57927	0.025095
AT4G19400.1	1.07404	0.570613	0.83238	2.86646	1.3906	3.12959	0.825678	2.46222	1.57631	0.0432185
AT5G67270.1	0.380106	0.450388	0.470766	1.2691	1.66908	0.940759	0.433753	1.29298	1.57575	0.0155283
AT5G05940.1	0.272948	0.166835	0.161537	0.630266	0.635256	0.525877	0.20044	0.597133	1.57488	0.00145923
AT5G59490.1	0.105929	0.246166	0.058091	0.286935	0.460803	0.474173	0.136729	0.407304	1.57479	0.0306176
AT4G05540.1	0.039265	0.077571	0	0.101017	0.102347	0.144221	0.0389453	0.115862	1.57288	0.0440461
AT5G23530.1	0.432239	0.553592	0.806398	1.75195	2.45458	1.12521	0.59741	1.77725	1.57285	0.0418236
AT5G38005.1	2.96887	1.59549	3.0823	5.9203	6.476	10.2461	2.54889	7.54748	1.56613	0.0255768
AT5G05600.1	36.0308	31.5511	60.047	108.132	136.199	131.092	42.543	125.141	1.55656	0.00260695
AT3G11415.1	0.045987	0.187414	0.137933	0.315569	0.462792	0.31209	0.123778	0.363484	1.55414	0.0207254
AT1G72416.1	8.09253	10.6895	14.2665	25.7976	32.4116	38.5553	11.0162	32.2548	1.54989	0.00657943
AT3G54710.1	0.136661	0.173599	0.241609	0.413049	0.682633	0.513007	0.183956	0.53623	1.54349	0.0140287
AT1G17830.1	0.653072	0.450456	0.560245	1.71579	1.35872	1.73757	0.554591	1.60403	1.5322	0.00152083
AT3G61950.2	0.200556	0.153959	0.164276	0.667326	0.429133	0.403161	0.17293	0.499873	1.53137	0.0185303
AT5G36710.1	1.02454	0.775723	0.549952	2.15053	3.05535	1.57264	0.783405	2.25951	1.52818	0.0310656
AT2G38310.1	22.6158	34.8031	27.8236	78.2568	99.9726	67.1024	28.4142	81.7773	1.52509	0.0065481
AT5G56795.1	2.02755	3.70152	3.19136	7.74532	6.88533	11.0362	2.97348	8.55562	1.52472	0.0147413
AT3G59350.2	3.28392	5.98354	7.32824	15.6163	18.2326	13.8536	5.5319	15.9008	1.52325	0.00399206
AT2G28140.1	0.64945	1.33636	1.72575	2.71942	4.00178	3.92426	1.23719	3.54849	1.52014	0.011359
ATCG00660.1	0.26553	0.239428	0.248679	0.601943	0.689944	0.86412	0.251212	0.718669	1.51642	0.00379253
AT5G63970.1	1.45428	1.05037	0.852894	3.4817	3.32599	2.78526	1.11918	3.19765	1.51457	0.00165194
AT4G33550.1	1.13463	1.04525	0.927831	2.98247	2.21262	3.65264	1.03591	2.94924	1.50945	0.0104007
AT4G33420.1	0.82885	1.83663	1.12973	3.77413	4.07133	2.95049	1.26507	3.59865	1.50824	0.0065284
AT2G41480.1	0.651933	0.61105	0.789449	2.03288	1.83316	1.96584	0.684144	1.94396	1.50663	9.36923e-05
AT3G61840.1	0.199796	0.390247	0.342224	0.606787	0.927402	1.10886	0.310756	0.881016	1.50339	0.0223551
AT4G02850.1	1.94349	2.43965	1.34056	5.63212	5.70085	4.8687	1.9079	5.40056	1.50112	0.00108962
AT4G24265.1	0.365328	0.334992	0.43948	0.99383	0.940729	1.28683	0.379933	1.0738	1.4989	0.00345152
AT1G68590.2	2.40675	5.3093	0.912377	9.75511	7.16861	7.45024	2.87614	8.12465	1.49817	0.026463
AT3G05490.1	24.9111	45.3272	58.4725	89.0273	100.557	172.717	42.9036	120.767	1.49306	0.0495143
AT2G04780.2	0.219592	0.416799	0.104265	0.63306	0.583812	0.857994	0.246885	0.691622	1.48614	0.0232047
AT2G25880.1	0.289613	0.560063	0.538138	1.31831	1.29685	1.26701	0.462605	1.29406	1.48405	0.000699595
AT3G05905.1	0.069359	0.046426	0	0.094021	0.096681	0.129751	0.038595	0.106818	1.46866	0.0435235
AT2G07170.1	0.150018	0.10319	0.143151	0.414233	0.386689	0.292111	0.13212	0.364344	1.46346	0.00428383
AT5G36800.1	1.09829	0.894	0.773871	2.37472	3.47241	1.73729	0.922053	2.52814	1.45516	0.0356783
AT5G38300.1	0.558425	0.28194	0.32483	1.1053	0.85091	1.22269	0.388398	1.05963	1.44796	0.00854368
AT1G33340.1	1.36498	0.563513	1.41703	2.8119	3.00603	3.29315	1.11517	3.03703	1.44539	0.00342621
AT1G65610.1	0.572051	0.64588	0.436168	1.40026	2.01159	1.08681	0.551366	1.49955	1.44345	0.0271306
AT1G17420.1	26.8159	14.8916	16.0841	55.0023	55.8808	45.5441	19.2639	52.1424	1.43656	0.00283571
AT4G14690.1	9.18985	5.17229	7.62609	23.7958	17.3301	18.2995	7.32941	19.8085	1.43435	0.00584576
AT4G35170.1	0.095637	0.2272	0.22982	0.571216	0.515019	0.403545	0.184219	0.496593	1.43064	0.00920819
AT3G02120.1	1.24048	1.78813	1.24171	3.34429	4.69135	3.4477	1.42344	3.82778	1.42713	0.0068893
AT3G02470.4	5.22321	24.4326	9.30445	39.9233	38.0715	26.6466	12.9868	34.8805	1.42538	0.0378605
AT3G02500.1	0.091874	0.110024	0.093655	0.252299	0.200066	0.340994	0.0985177	0.264453	1.42456	0.0161994
AT4G29810.3	2.21168	0.665549	2.03746	2.96268	5.75219	4.45851	1.63823	4.39113	1.42246	0.0432305
AT1G17620.1	40.6495	58.8049	59.4146	135.211	172.065	116.371	52.9563	141.216	1.41502	0.00722884
AT2G34540.1	0.145128	0	0.126613	0.243406	0.241932	0.237436	0.0905803	0.240925	1.41131	0.030098
AT2G37770.2	6.11772	3.37125	6.61631	14.8331	14.4463	13.4469	5.36843	14.2421	1.40759	0.00123943
AT1G06640.2	3.07059	2.74269	4.18705	9.89185	10.4932	6.10172	3.33344	8.82892	1.40522	0.0189431
AT2G23690.1	0.759174	2.0364	1.50845	2.491	4.04307	4.85135	1.43467	3.79514	1.40343	0.0397367
AT3G25780.1	23.853	17.9308	35.1972	54.1484	57.7193	91.5946	25.6603	67.8208	1.40219	0.0313006
AT3G56220.1	0.113303	0.310284	0.230166	0.354803	0.629378	0.742606	0.217918	0.575596	1.40127	0.049703
AT1G50040.1	1.97843	5.79003	4.80607	10.8284	11.6833	10.6526	4.19151	11.0548	1.39913	0.00443013
AT5G54165.1	1.34343	1.45772	3.09488	4.04381	4.66386	6.82296	1.96534	5.17688	1.3973	0.0340139
AT4G16590.1	4.04868	3.71039	5.03686	13.1897	12.201	8.29841	4.26531	11.2297	1.3966	0.0107662
AT4G15700.1	2.27258	1.74103	2.30586	5.24255	4.26511	7.12018	2.10649	5.54261	1.39573	0.0160337
AT1G70700.2	4.06859	2.67012	5.14081	8.40635	10.2365	12.5264	3.95984	10.3898	1.39165	0.00983759
AT1G11500.1	0.302983	0.057444	0.306246	0.596704	0.547231	0.600292	0.222224	0.581409	1.38754	0.0129696
AT4G31910.1	0.27349	0.163515	0.246239	0.640146	0.683551	0.455458	0.227748	0.593052	1.38072	0.00915395
AT2G43550.1	27.7892	23.2316	27.0922	55.6687	62.6682	84.3352	26.0377	67.5573	1.37551	0.00898342
AT1G60030.1	0.160972	0.147628	0.273574	0.341751	0.557538	0.611006	0.194058	0.503432	1.37531	0.0277392
AT5G11540.1	0.152351	0.125176	0.184693	0.420935	0.315303	0.461684	0.154073	0.399307	1.37388	0.00638279
AT3G56210.1	0.153866	0.004516	0.144286	0.228754	0.313082	0.24233	0.100889	0.261389	1.37342	0.0430723
AT3G09920.3	0.062213	0.064453	0.069196	0.22744	0.158506	0.120583	0.0652873	0.168843	1.37081	0.0298277
AT4G21870.1	6.10713	8.18267	10.1235	17.6134	19.815	25.5933	8.13776	21.0072	1.36818	0.0082682
AT4G26490.1	0.215042	0.752548	0.370013	0.929008	1.07551	1.4464	0.445868	1.15031	1.36733	0.0336904
AT2G19800.1	0.411279	0.809598	0.671199	1.43984	1.40509	2.03526	0.630692	1.62673	1.36697	0.0133743
AT1G06620.1	6.05235	5.62821	9.07029	13.8583	21.0869	18.454	6.91695	17.7997	1.36365	0.0101504
AT2G34490.1	0.798994	0.813362	0.899586	2.49451	2.55929	1.40832	0.837314	2.15404	1.3632	0.0245704
AT4G25810.1	5.60577	12.8418	17.3199	26.088	42.0239	23.6561	11.9225	30.5894	1.35935	0.0494091
AT5G01015.2	0.199976	0.179739	0.533496	0.88773	0.842605	0.60357	0.304404	0.777968	1.35373	0.0306879
AT3G01710.1	0.257283	0.200469	0.261726	0.62027	0.73893	0.477991	0.239826	0.612397	1.35248	0.00878377
AT5G06860.1	13.8504	14.1701	14.0979	31.7388	40.0981	35.5225	14.0395	35.7865	1.34992	0.000846976
AT5G50750.1	0.083824	0.184814	0.144323	0.316257	0.368786	0.367327	0.137654	0.35079	1.34956	0.00332235
AT2G45680.1	4.53829	5.90447	9.76271	15.5452	15.8159	20.1024	6.73515	17.1545	1.3488	0.00837266
AT3G59480.1	0.155922	0.094621	0.099695	0.244396	0.384005	0.261011	0.116746	0.296471	1.34452	0.0203359
AT5G20740.1	1.22896	2.37363	1.83812	3.01935	5.89762	4.88912	1.81357	4.60203	1.34344	0.0369765
AT4G39200.2	3.77858	4.00296	2.29154	7.87678	10.4383	7.24242	3.35769	8.51917	1.34324	0.00980617
AT1G43160.1	0.294966	0.476382	0.450609	0.809653	0.895196	1.39374	0.407319	1.03286	1.34242	0.03051
AT3G60260.1	3.27543	4.32147	6.70799	11.3255	12.0377	12.8973	4.7683	12.0868	1.34189	0.00276662
AT3G06890.1	1.41676	2.29741	3.0894	4.13967	5.50021	7.5473	2.26785	5.72906	1.33697	0.034807
AT2G07683.1	0.037602	0.036165	0.025606	0.061239	0.090431	0.099361	0.0331243	0.083677	1.33694	0.0140069
AT5G17165.1	0.26714	0.348811	0.448081	0.62924	1.12446	0.931857	0.354677	0.895186	1.33568	0.024337
AT3G41979.1	46.8558	51.7283	62.6865	156.912	88.9923	161.034	53.7568	135.646	1.33533	0.0263519
AT2G45685.1	0.147722	0.244126	0.087052	0.356737	0.38501	0.464702	0.159633	0.40215	1.33297	0.0123454
AT2G13810.1	3.3017	3.35238	4.79141	6.78604	9.7878	12.2536	3.81516	9.60913	1.33266	0.0248558
AT1G74950.1	33.2364	27.863	37.8301	94.0012	90.1191	64.0586	32.9765	82.7263	1.32691	0.00718112
AT3G03190.1	10.0091	9.70882	12.1709	25.746	25.5278	28.6687	10.6296	26.6475	1.32591	0.000231319
AT2G20562.1	4.6066	2.57782	5.05614	7.90415	8.7082	13.9646	4.08018	10.1923	1.32078	0.0405351
AT1G75230.1	6.80392	5.30565	3.32204	14.6115	14.8928	8.95328	5.14387	12.8192	1.31738	0.0244927
AT4G15910.1	3.29952	4.77197	7.42393	8.01936	15.9801	14.5953	5.16514	12.8649	1.31656	0.0481104
AT5G44560.1	1.31574	1.34921	1.96668	2.95604	4.39143	4.17093	1.54388	3.83947	1.31435	0.00967745
AT1G62045.1	1.51107	1.70835	1.46842	3.01148	3.59628	4.99834	1.56261	3.8687	1.30789	0.0178186
AT1G51760.1	42.6742	32.6208	47.3184	88.9004	107.538	106.655	40.8712	101.031	1.30564	0.00128488
AT2G01020.1	44.1466	50.6217	60.7214	145.974	82.6797	155.43	51.8299	128.028	1.3046	0.0309497
AT1G08560.1	1.13394	1.09653	1.07284	2.7107	3.37023	2.06435	1.1011	2.71509	1.30205	0.0128825
AT5G07700.1	1.32952	0.431231	0.976774	2.24505	2.30252	2.19745	0.912509	2.24834	1.30095	0.00709016
AT4G01575.1	0.456471	0.665908	0.916474	1.69901	1.1202	2.20035	0.679618	1.67319	1.2998	0.0428602
AT5G38120.1	0.789244	1.02472	1.19478	2.00561	2.43424	2.96526	1.00291	2.46837	1.29936	0.00826907
AT3G62040.1	0.590653	0.29959	0.572933	1.04166	1.0098	1.54183	0.487725	1.19776	1.2962	0.0224353
AT5G45970.1	0.422915	0.322918	0.504871	0.642352	1.25605	1.17013	0.416901	1.02285	1.29481	0.0381823
AT2G30540.1	1.18444	1.733	1.65663	2.86352	3.68265	4.67572	1.52469	3.74063	1.29477	0.0158722
AT5G49560.1	0.571718	0.546906	0.863598	1.63477	1.37096	1.8569	0.660741	1.62088	1.29462	0.00519979
AT2G23340.1	10.0916	8.56901	9.30535	19.347	21.8336	27.3143	9.32198	22.8316	1.29233	0.00485648
AT1G14185.1	0.078169	0.058986	0.084443	0.173335	0.241008	0.127902	0.073866	0.180748	1.291	0.0339315
AT5G42110.1	10.5921	14.6572	16.8161	28.7171	30.0552	44.1437	14.0218	34.3053	1.29076	0.0182162
AT5G55180.1	1.1687	1.70788	1.93779	3.48198	4.96172	3.33268	1.60479	3.92546	1.29048	0.0150002
AT2G26150.2	2.58202	1.99737	2.72457	7.72073	3.56883	6.5682	2.43466	5.95259	1.2898	0.0489092
AT5G41470.1	0.27279	0.473437	0.228474	0.624375	0.9368	0.817633	0.3249	0.792936	1.28721	0.0166717
AT3G63050.1	0.218351	0.396198	0.855356	1.29111	0.950926	1.34078	0.489968	1.19427	1.28537	0.0355949
AT5G63160.1	19.9109	18.8588	25.1754	55.0102	49.9793	50.8473	21.315	51.9456	1.28513	0.000253107
AT5G09980.1	0.353192	0.716147	0.394945	0.743278	1.39311	1.42215	0.488095	1.18618	1.28109	0.048923
AT2G34070.1	7.08565	6.32226	6.09871	16.1879	19.4231	11.672	6.50221	15.761	1.27736	0.0150575
AT5G51550.1	35.0019	76.2969	60.8946	136.371	160.346	120.468	57.3978	139.062	1.27666	0.00813269
AT3G30775.1	6.18161	12.0811	10.3264	19.1813	29.7325	20.329	9.5297	23.081	1.2762	0.022913
AT1G61890.1	63.4055	46.7586	56.5349	132.008	133.213	138.425	55.5664	134.549	1.27584	0.000110877
AT2G47850.2	1.01109	0.633756	0.303754	1.93281	1.61293	1.15448	0.649534	1.56674	1.27029	0.0394995
AT2G22930.1	0.176861	0.106912	0.297171	0.402211	0.539692	0.456589	0.193648	0.466164	1.2674	0.0163818
AT2G07719.1	0.205491	0.219541	0.396013	0.516497	0.750022	0.709793	0.273682	0.658771	1.26728	0.015225
AT2G27710.1	41.5741	59.074	33.8506	85.8243	134.529	103.355	44.8329	107.903	1.2671	0.0172102
AT2G31730.1	2.07892	2.22195	2.39614	4.44134	5.7903	5.88601	2.23234	5.37255	1.26705	0.00272142
AT2G26760.1	0.292529	0.517911	0.392524	0.972672	0.847771	1.07393	0.400988	0.964791	1.26666	0.00364315
AT5G01830.1	1.37196	1.04889	1.10504	2.17263	3.10794	3.19971	1.17529	2.82676	1.26613	0.00854979
AT2G37720.1	0.131603	0.192996	0.110121	0.386465	0.36889	0.285509	0.144907	0.346955	1.25962	0.00711512
AT1G17380.1	13.3056	10.2673	14.1031	33.9191	30.8461	25.4307	12.5587	30.0653	1.25942	0.00309128
AT2G13820.1	2.47157	3.78726	2.46278	6.25539	8.95005	5.6033	2.90721	6.93625	1.25452	0.0224778
AT2G05910.1	0.465188	0.117359	0.289614	0.666936	0.585817	0.827335	0.29072	0.693363	1.25398	0.0306527
AT4G03100.1	0.491625	0.357642	0.140725	0.697656	1.0125	0.649105	0.329997	0.786421	1.25285	0.0406565
AT3G13650.1	0.584928	0.817819	0.661957	1.18445	2.23124	1.49936	0.688235	1.63835	1.25127	0.0402572
AT1G80080.1	0.662868	1.3039	0.545423	1.9156	2.56443	1.48997	0.837397	1.99	1.24879	0.0421664
AT5G03390.1	0.457175	0.706971	0.361739	1.34415	1.43854	0.82359	0.508628	1.20209	1.24087	0.0331042
AT5G24200.1	5.77285	4.39242	7.37234	11.9512	14.5706	14.8322	5.84587	13.7847	1.23757	0.00324276
AT3G51220.1	0.624889	0.966855	0.435579	1.33751	1.63034	1.81209	0.675774	1.59332	1.23742	0.0115967
AT1G70170.1	0.07196	0.14026	0.310938	0.358103	0.42406	0.450595	0.174386	0.410919	1.23657	0.0360768
AT4G27350.1	5.56074	4.73168	3.90865	11.3384	12.0856	9.96266	4.73369	11.1289	1.23327	0.00122686
AT4G21926.1	1.56588	1.50025	2.32407	4.60704	4.54618	3.50982	1.79673	4.22102	1.23221	0.00544502
AT1G33790.2	0.20725	0.208113	0.123953	0.283786	0.471114	0.509044	0.179772	0.421315	1.22873	0.0322844
AT1G68120.1	0.199615	0.132005	0.198376	0.511753	0.28962	0.43869	0.176665	0.413354	1.22636	0.026618
AT5G67480.1	33.2803	41.4877	64.243	96.668	107.091	121.335	46.337	108.364	1.22565	0.00608016
AT2G44230.1	18.6684	20.3031	17.7868	47.0961	46.2251	39.2957	18.9194	44.2056	1.22436	0.000603448
AT4G02800.1	0.569589	1.007	0.8618	1.56397	2.58897	1.5428	0.812796	1.89858	1.22396	0.0420929
AT5G28913.1	1.88189	2.59954	1.87244	4.92946	5.97576	3.92621	2.11796	4.94381	1.22295	0.0114794
AT4G03210.1	23.3341	46.6878	39.2041	58.2132	88.5761	107.125	36.4087	84.6382	1.21703	0.0381636
AT3G27960.1	2.38506	3.93896	2.66622	6.27801	7.24536	7.34037	2.99675	6.95458	1.21457	0.0025103
AT5G59580.1	0.493968	0.440908	0.543176	1.03264	1.44857	0.947064	0.492684	1.14276	1.21379	0.0145793
AT3G45970.1	6.80549	20.0901	33.8604	38.4618	51.6531	50.792	20.252	46.969	1.21364	0.0398285
AT5G56980.1	36.538	26.6471	39.6247	75.9938	78.7913	83.4413	34.2699	79.4088	1.21235	0.000544145
AT1G72790.1	5.24175	6.09821	5.54578	11.6079	16.4972	10.8946	5.62858	12.9999	1.20766	0.0143215
AT5G50930.1	0.888427	0.653127	0.978672	1.53871	2.07151	2.19933	0.840075	1.93651	1.20487	0.00812072
AT1G75220.1	13.3806	15.0794	16.7301	33.0156	39.2027	31.9462	15.0633	34.7215	1.20479	0.00132908
AT5G29000.4	0.012855	0.037505	0.040804	0.073939	0.058118	0.078051	0.030388	0.070036	1.20459	0.0207918
AT3G19970.1	8.00601	6.61153	8.97463	14.4449	17.8434	21.93	7.86405	18.0728	1.20047	0.0108437
AT4G23690.1	1.96154	1.73318	1.52871	3.03413	5.17774	3.78396	1.74115	3.99861	1.19946	0.0243342
AT5G44010.1	0.103943	0.363129	0.246628	0.550184	0.446474	0.639766	0.2379	0.545475	1.19716	0.0301954
AT2G27080.1	8.49297	12.6816	22.2819	32.1035	36.4472	30.7329	14.4855	33.0946	1.19199	0.0136878
AT5G65530.1	0.120301	0.200323	0.088648	0.310412	0.28961	0.332093	0.136424	0.310705	1.18745	0.00792827
ATMG00610.1	0.130915	0.156264	0.357741	0.37482	0.481649	0.602683	0.214973	0.486384	1.17794	0.0494474
AT1G01880.1	0.114145	0.022595	0.138104	0.206893	0.243245	0.171559	0.0916147	0.207232	1.1776	0.047262
AT1G76540.1	1.19852	1.13447	1.22771	2.36829	3.66579	1.9601	1.1869	2.66473	1.16679	0.0454759
AT4G14680.1	36.6556	32.2602	38.7533	82.1211	83.3554	74.8218	35.8897	80.0995	1.15822	0.000175053
AT5G62260.1	0.102041	0.280318	0.195258	0.423978	0.518953	0.344902	0.192539	0.429278	1.15676	0.0302524
AT5G41120.1	1.12473	0.798452	0.66482	2.22099	2.29763	1.24438	0.862668	1.921	1.15498	0.0443188
ATCG00650.1	0.435805	0.743604	0.654249	1.5871	1.03748	1.45183	0.611219	1.35881	1.15258	0.0167205
AT2G46650.1	77.66	75.0082	103.615	155.909	151.324	262.217	85.4278	189.817	1.15183	0.0490898
AT4G15765.1	4.38991	4.04576	4.75743	8.8235	9.72371	10.7307	4.3977	9.75931	1.15003	0.000802102
AT5G02440.1	1.02463	1.41796	1.52567	2.7858	3.39028	2.61655	1.32275	2.93087	1.14779	0.004548
AT4G28703.1	0.740635	0.78148	1.4597	1.88278	2.10069	2.62326	0.993937	2.20225	1.14775	0.0195791
AT2G15060.1	0.086381	0.02947	0.04865	0.098337	0.154288	0.111665	0.0548337	0.12143	1.14699	0.0486246
AT3G26790.1	0.417693	0.275961	0.435894	1.0613	0.803337	0.633386	0.376516	0.832673	1.14504	0.0273474
AT5G53750.1	4.43017	5.26865	4.3485	12.0094	9.92634	9.06961	4.68244	10.3351	1.14222	0.00357389
AT5G04310.1	0.634462	0.655838	0.545563	0.978966	1.60134	1.46666	0.611954	1.34899	1.14038	0.0184934
AT2G26695.1	15.1313	15.4921	14.8296	31.9775	26.5096	41.3036	15.151	33.2636	1.13453	0.0138093
AT3G51450.1	23.4792	18.7179	26.4015	43.7748	54.8057	51.7475	22.8662	50.1093	1.13186	0.00237933
AT1G02380.1	2.2465	3.34613	3.26914	6.88275	5.825	6.64604	2.95392	6.45126	1.12695	0.00185395
AT1G49500.1	35.5375	52.7045	71.1848	134.494	106.16	107.392	53.1422	116.016	1.12639	0.0104636
AT3G10815.1	1.00896	0.999105	0.873598	1.99198	2.4467	1.84336	0.960553	2.09401	1.12433	0.00371431
AT3G58990.1	47.7169	39.3664	36.4198	93.9798	89.8782	84.0325	41.1677	89.2968	1.1171	0.000413521
AT1G60270.1	2.67086	2.21676	2.22125	5.49154	5.34273	4.56606	2.36962	5.13344	1.11527	0.00103708
AT5G04080.3	0.116654	0.30832	0.357427	0.485107	0.716675	0.491482	0.2608	0.564421	1.11383	0.0454826
AT5G55120.1	11.591	10.0285	13.6999	25.705	23.3409	27.3564	11.7731	25.4674	1.11316	0.000969809
AT1G11380.1	7.26116	11.6738	12.2409	20.6129	24.7736	21.9865	10.392	22.4577	1.11174	0.00376269
AT1G15750.3	0.573382	0.541919	0.366207	1.09397	1.23825	0.868866	0.493836	1.06703	1.11149	0.0102327
AT4G34710.1	56.159	56.6329	61.9187	102.501	130.561	143.23	58.2369	125.431	1.10689	0.00526226
AT5G23910.1	0.388939	0.412789	0.183964	0.670319	0.797642	0.654259	0.328564	0.707407	1.10637	0.0114717
AT4G32830.1	0.766914	0.672923	1.2894	1.79091	2.00603	2.06666	0.909745	1.95454	1.10329	0.00752273
AT3G57520.1	22.8649	24.5571	32.9158	47.4437	74.349	50.7151	26.7793	57.5026	1.10251	0.0271939
AT4G28190.2	0.094382	0.2472	0.23624	0.353935	0.473829	0.407395	0.192607	0.41172	1.096	0.0219754
AT3G22740.1	6.08986	5.50214	9.38237	14.255	17.4916	13.0455	6.99145	14.9307	1.09462	0.0114681
AT1G57560.1	1.59056	1.44657	0.922954	2.08619	3.35932	2.99519	1.32003	2.81357	1.09183	0.0254109
AT4G18010.1	17.8475	17.6969	20.7392	34.3683	42.3721	43.0107	18.7612	39.917	1.08925	0.00200552
AT4G14940.1	0.291972	0.181233	0.34802	0.735421	0.551906	0.45854	0.273742	0.581956	1.08809	0.0314931
AT2G43100.1	49.3018	43.7824	49.2138	112.438	100.072	89.9026	47.4327	100.804	1.0876	0.00139711
AT3G49320.1	0.670127	0.944756	1.63565	2.09156	2.672	2.1418	1.08351	2.30179	1.08704	0.0235421
AT3G49690.1	0.130706	0.198161	0.16432	0.318272	0.358434	0.370258	0.164396	0.348988	1.08601	0.00180285
AT1G02650.1	0.460273	0.839744	0.737963	1.56519	1.75933	0.970318	0.679327	1.43161	1.07546	0.045939
AT5G25240.1	7.18011	19.5562	19.5083	28.6671	33.8064	34.9021	15.4149	32.4585	1.07428	0.0199313
AT3G46640.2	0.894031	0.700172	0.863262	1.67909	1.75476	1.73743	0.819155	1.72376	1.07335	0.000148675
AT1G77700.1	0.455338	0.449239	0.448106	0.611836	1.09499	1.1384	0.450894	0.94841	1.07272	0.042056
AT2G22790.1	2.33434	1.62952	3.6909	5.13195	5.23793	5.72509	2.55159	5.36499	1.07218	0.011225
AT5G41680.1	0.128744	0.120005	0.131017	0.224356	0.316596	0.256552	0.126589	0.265835	1.07038	0.00692222
AT2G06045.1	1.13899	0.55205	1.57557	2.26332	2.61906	1.97609	1.08887	2.28616	1.07009	0.0267632
AT1G08500.1	0.182514	0.37312	0.274356	0.703731	0.408374	0.630382	0.276663	0.580829	1.06998	0.0436029
AT2G20515.1	0.26273	0.252973	0.408838	0.750278	0.674763	0.51514	0.30818	0.646727	1.06938	0.0168144
AT1G72416.3	8.87464	14.3236	11.0018	18.0746	25.1838	28.5019	11.4	23.9201	1.06919	0.0223935
AT2G22330.1	26.6406	18.4632	25.0697	50.6821	53.5408	42.9194	23.3912	49.0474	1.06821	0.00315883
AT3G17860.1	16.9534	15.8531	17.8513	41.7018	33.4945	30.8325	16.8859	35.3429	1.0656	0.00513456
AT5G14200.3	46.2288	38.8941	10.3252	66.4583	64.3598	68.7082	31.8161	66.5088	1.06379	0.0346111
AT5G16250.1	3.72657	5.7404	3.66684	6.92031	10.5078	10.0185	4.37794	9.14886	1.06334	0.0221297
AT1G62480.1	30.5123	55.891	43.7321	83.4483	103.266	85.1762	43.3784	90.63	1.06301	0.0081779
AT5G46730.1	9.94032	11.9942	6.50079	20.3391	22.6358	16.2811	9.47844	19.752	1.05928	0.013836
AT1G65860.1	15.2989	11.8872	12.8199	33.1155	30.8929	19.2529	13.3354	27.7538	1.05743	0.0309661
AT3G46650.1	1.37906	1.07372	1.70989	3.19772	2.72435	2.71424	1.38756	2.87877	1.05291	0.0035894
AT2G18440.2	3.36207	2.62068	3.687	5.60805	5.55589	8.84265	3.22325	6.66887	1.04892	0.0382458
AT3G56810.1	1.75982	2.79074	2.48106	4.73441	5.3199	4.42311	2.34387	4.82581	1.04188	0.0035265
AT1G22340.1	0.276932	0.256276	0.288422	0.603157	0.614845	0.47339	0.273877	0.563797	1.04165	0.00331681
AT2G24850.1	99.211	95.5387	110.3	154.359	214.56	258.677	101.683	209.198	1.04079	0.0244831
AT1G70700.1	197.54	152.158	231.557	359.769	382.985	453.074	193.752	398.609	1.04077	0.00483931
AT5G37010.1	0.445043	0.434684	0.376912	0.902298	1.09487	0.586878	0.41888	0.861349	1.04006	0.041631
AT5G03795.1	0.12652	0.127256	0.110916	0.227055	0.302939	0.219337	0.121564	0.249777	1.03892	0.00921571
AT5G12110.1	7.27443	7.41987	7.4776	18.221	12.975	14.3256	7.39063	15.1739	1.03782	0.00778631
AT4G25780.1	1.18447	1.28001	1.21108	2.52609	3.01096	2.00087	1.22519	2.51264	1.0362	0.0117526
AT1G73325.1	12.5251	7.63209	11.999	19.1108	21.8453	24.7566	10.7187	21.9042	1.03107	0.00764302
AT5G55830.1	0.136387	0.08934	0.217385	0.292615	0.340627	0.271765	0.147704	0.301669	1.03026	0.0224569
AT5G62720.1	14.7729	19.5935	13.2977	41.0161	33.7566	22.4364	15.888	32.403	1.02819	0.0449256
AT4G15920.1	13.1974	13.4021	16.2917	27.6054	27.236	32.5955	14.2971	29.1456	1.02756	0.00174441
ATCG00065.1	0.190872	0.505605	0.612867	0.838349	0.809456	1.02	0.436448	0.889267	1.02681	0.0337898
AT1G14730.1	0.31765	0.471107	0.247865	0.829248	0.663642	0.617622	0.345541	0.703504	1.0257	0.0177216
AT2G32880.1	2.98575	3.35862	3.52476	7.81207	7.23774	5.04057	3.28971	6.69679	1.02551	0.0166182
AT5G09730.1	0.1606	0.168158	0.105807	0.334514	0.212779	0.337262	0.144855	0.294852	1.02538	0.030035
AT1G06640.1	6.88419	6.17697	6.04399	11.3265	17.1863	10.2834	6.36839	12.9321	1.02195	0.0386674
AT5G52882.1	6.62428	8.91527	7.50903	15.0665	17.2215	14.4072	7.68286	15.5651	1.0186	0.00187618
AT1G23030.1	11.0295	17.0755	15.1851	30.0805	35.3402	22.2766	14.43	29.2324	1.0185	0.0242442
AT5G56120.1	0.548555	0.679567	0.967251	1.23428	1.54877	1.65217	0.731791	1.47841	1.01454	0.013317
AT4G17230.1	28.1274	24.7188	27.9981	55.4216	59.491	48.0095	26.9481	54.3073	1.01096	0.00151107
AT3G44860.1	109.246	73.1207	119.162	174.892	198.385	234.319	100.51	202.532	1.01082	0.0101169
AT3G22910.1	1.87835	1.11865	1.29044	3.05876	2.93499	2.64245	1.42915	2.87873	1.01028	0.00514603
AT3G02832.1	0.498481	0.524332	0.656572	1.00781	1.06215	1.31085	0.559795	1.12694	1.00944	0.00575591
AT4G25830.1	10.4171	13.3365	10.7701	23.1528	26.9029	19.4171	11.5079	23.1576	1.00886	0.00770508
AT3G06360.1	0.211664	0.617794	0.328182	0.908209	0.674551	0.744874	0.38588	0.775878	1.00768	0.0486933
ATCG00080.1	5.90759	7.90902	8.87268	12.0335	14.3329	19.2295	7.5631	15.1986	1.00689	0.0291704
AT3G25570.2	4.13784	2.91993	3.52872	7.07417	7.46911	6.72023	3.52883	7.08784	1.00615	0.000994833
AT4G05100.1	0.713649	0.387472	0.628774	1.02494	1.45604	0.993326	0.576632	1.1581	1.00604	0.0310904
AT3G03341.1	1.72698	1.14466	1.20226	3.0789	2.3282	2.76787	1.35797	2.72499	1.0048	0.0087665
AT3G47960.1	38.4297	33.3675	32.6211	74.5588	74.205	60.3065	34.8061	69.6901	1.00161	0.0022785
AT3G50650.1	2.37954	3.54814	2.40896	5.30321	6.87803	4.46019	2.77888	5.54714	0.997242	0.0264514
AT4G28900.1	0.35559	0.744191	0.435533	0.797738	1.16299	1.10088	0.511771	1.02054	0.995757	0.0358857
AT5G37300.1	1.13237	1.31701	1.41564	2.06734	2.99662	2.62776	1.28834	2.56391	0.992833	0.0107125
AT4G24350.2	8.0003	3.46197	5.34141	12.9332	10.9516	9.50263	5.60123	11.1292	0.99053	0.0285515
AT5G60300.2	2.3983	2.41465	1.92128	4.30731	4.94466	4.08174	2.24474	4.44457	0.985494	0.00195598
AT3G27200.1	1.70652	2.74418	2.22165	4.59889	4.04737	4.54923	2.22412	4.3985	0.983778	0.00332724
AT2G37180.1	13.5357	13.8923	11.0692	27.6096	24.3125	24.1981	12.8324	25.3734	0.983526	0.000926973
AT1G63830.2	9.82432	9.90795	6.08926	17.2409	18.7467	15.0424	8.60718	17.01	0.982771	0.00710998
AT4G02570.2	4.7924	11.5387	11.2737	18.8315	19.4369	16.2699	9.20159	18.1794	0.982352	0.0203816
AT1G76160.1	40.8528	58.7327	43.7607	88.7435	115.403	78.8498	47.782	94.3322	0.981282	0.0190569
AT4G28310.1	2.3309	2.51119	1.21337	3.52264	3.91358	4.51025	2.01848	3.98216	0.980278	0.0168267
ATMG00660.1	0.788601	0.676937	0.615957	0.934819	1.44743	1.72307	0.693832	1.36844	0.979872	0.0462337
AT1G20510.1	90.5283	66.8459	67.1885	156.075	159.4	127.236	74.8542	147.571	0.979249	0.0048381
AT1G14980.1	42.2905	51.4126	47.8088	80.9375	94.4237	103.326	47.1706	92.8958	0.977725	0.0028797
AT5G54970.1	6.82331	12.0937	7.5257	16.15	17.1209	18.7992	8.81422	17.3567	0.977585	0.00943178
AT5G23660.1	18.3365	17.3457	17.4078	32.9353	35.3101	36.1498	17.6966	34.7984	0.975544	7.25911e-05
AT5G42330.1	0.379867	0.598221	0.43206	1.09594	0.971757	0.702165	0.470049	0.923287	0.973966	0.0274518
AT2G28120.1	2.46667	4.68649	6.64236	7.38139	10.7476	8.91517	4.59851	9.01471	0.971116	0.0464129
AT3G07430.1	26.3575	23.7291	17.9421	53.188	48.7589	31.344	22.6762	44.4303	0.970363	0.037754
AT3G46940.1	6.66543	7.94163	7.24158	11.8874	14.503	16.4089	7.28288	14.2664	0.970041	0.00684233
AT5G26600.1	2.15899	1.0599	1.25872	3.07738	2.56273	3.10953	1.49254	2.91655	0.966494	0.0202897
AT5G09470.1	1.44643	2.1378	1.86913	3.22714	3.83344	3.58837	1.81779	3.54965	0.965493	0.00292862
AT2G46780.1	2.20673	3.32811	1.33442	4.55748	4.83395	3.9856	2.28976	4.45901	0.96153	0.0260551
AT4G01600.1	6.86599	4.2279	4.29404	10.3306	10.0262	9.59866	5.12931	9.98517	0.961022	0.0055765
AT2G23130.1	24.6972	37.2201	26.1279	51.2545	72.1238	47.8406	29.3484	57.073	0.959527	0.0317022
AT4G30460.1	5.79406	8.17488	8.67574	12.2495	14.3115	17.4266	7.54822	14.6625	0.957922	0.0152153
AT3G52870.1	16.84	18.9455	15.7567	30.0384	33.4345	36.4931	17.1807	33.322	0.955682	0.0015024
AT3G10080.1	6.81674	11.395	9.99982	15.4295	16.0809	23.1645	9.40385	18.225	0.954591	0.0353731
AT5G17650.1	7.68012	5.607	6.38811	13.3117	13.1801	11.6177	6.55841	12.7032	0.95377	0.00164435
AT4G12580.1	0.319675	0.323814	0.606031	0.6871	0.749093	0.980726	0.416507	0.80564	0.951795	0.0404355
AT3G06125.3	13.3596	13.9191	13.7193	22.2704	26.4546	30.5114	13.666	26.4121	0.950611	0.00590531
AT4G00810.2	22.9203	20.9157	20.2491	41.7512	43.9222	37.8992	21.3617	41.1909	0.947298	0.000511622
AT2G42540.2	64.9697	53.3176	77.5162	126.136	90.7586	159.714	65.2678	125.536	0.943658	0.046091
AT4G12600.1	17.7455	21.4441	21.4036	37.4195	41.3497	37.7695	20.1977	38.8462	0.94358	0.000444224
AT2G33570.1	7.27354	9.86882	6.6584	15.9681	18.9432	10.7908	7.93359	15.234	0.941253	0.0472053
AT3G23830.2	1.33891	2.34145	3.53389	5.24298	4.77048	3.83849	2.40475	4.61732	0.941166	0.043089
AT2G37690.1	1.86406	2.09297	1.72384	4.21415	4.01689	2.6407	1.89362	3.62392	0.9364	0.0268664
AT3G16410.1	1.04714	1.62624	1.33888	2.4121	3.2861	1.97467	1.33742	2.55762	0.935353	0.043945
AT5G01015.1	12.9835	19.2776	15.1957	26.7337	32.4599	31.5231	15.8189	30.2389	0.934756	0.00487355
AT4G22790.1	1.04211	0.84209	1.21855	1.65518	1.81156	2.4569	1.03425	1.97455	0.932938	0.0248162
ATCG00070.1	3.56636	4.28407	3.7556	7.25143	5.98073	8.91713	3.86868	7.38309	0.932386	0.0160276
AT3G19500.1	0.367764	0.432244	0.644803	0.903702	0.737398	1.11487	0.481604	0.918657	0.93168	0.0336581
AT1G11785.1	1.50599	1.33573	1.37225	2.41767	2.49268	3.12257	1.40465	2.67764	0.930747	0.00516183
AT1G78370.1	263.037	292.022	303.195	507.039	484.732	641.374	286.085	544.381	0.928176	0.00684518
AT1G06475.1	1.84038	1.79106	2.37154	3.43933	3.01778	4.95183	2.001	3.80298	0.926412	0.0429898
AT5G60610.1	0.152362	0.148935	0.203306	0.292061	0.327237	0.3381	0.168201	0.319133	0.92397	0.00253151
ATMG01170.1	0.203062	0.295373	0.352667	0.462082	0.570636	0.581779	0.283701	0.538166	0.923681	0.0117635
AT5G15650.1	43.8156	49.2752	46.3942	86.1649	97.4985	80.9113	46.495	88.1915	0.923564	0.00125752
AT5G15350.1	54.8741	85.5412	75.5251	134.9	145.322	129.312	71.9801	136.512	0.923353	0.00316516
AT3G06500.1	32.1774	17.7839	23.6152	54.3461	51.3179	33.8112	24.5255	46.4917	0.92269	0.0453063
AT3G49070.1	0.487021	0.213356	0.365149	0.69732	0.742878	0.579054	0.355175	0.673084	0.922255	0.0268216
AT5G43910.3	2.20701	1.12154	2.81246	4.44118	4.07307	3.12291	2.047	3.87906	0.922193	0.044086
AT4G13600.1	0.172775	0.179874	0.258441	0.356193	0.302266	0.499443	0.203697	0.385967	0.922056	0.04844
AT2G20490.1	10.3744	15.513	12.2981	21.0363	27.2509	24.0599	12.7285	24.1157	0.92191	0.00821601
AT1G74090.1	37.12	29.6178	29.9881	72.0783	64.235	46.9217	32.242	61.0784	0.921721	0.0210849
AT5G17450.1	8.37477	4.32332	9.01875	13.2128	14.168	13.7065	7.23895	13.6958	0.919881	0.0124653
AT3G47690.1	0.719446	0.74912	0.547532	1.32462	1.52408	0.951765	0.672033	1.26682	0.91461	0.0293545
AT1G35230.1	17.2915	19.0196	15.1895	26.8401	36.9188	33.2794	17.1669	32.3461	0.913964	0.00851027
AT1G43790.1	5.62402	8.35912	7.08213	11.1058	13.0557	15.4798	7.02176	13.2138	0.912142	0.0142454
AT3G01513.1	0.424836	0.47376	0.271391	0.604336	0.762716	0.832854	0.389996	0.733302	0.910949	0.0195729
AT5G04330.1	0.847859	0.923529	1.31027	1.57397	2.32084	1.86774	1.02722	1.92085	0.903001	0.0264246
AT1G07150.1	1.18521	1.10309	1.01641	2.23173	2.12483	1.82099	1.10157	2.05919	0.902512	0.00193494
ATMG00665.1	0.127269	0.092781	0.167449	0.288841	0.211647	0.223067	0.129166	0.241185	0.90091	0.025662
AT1G14430.1	0.449377	1.07081	0.659712	1.11372	1.55033	1.40626	0.726632	1.35677	0.90088	0.047646
ATMG00670.1	0.410907	0.492099	0.4802	0.76735	0.740636	1.06849	0.461069	0.858824	0.897381	0.0212255
AT5G49520.1	3.06303	3.38684	5.10335	7.62456	7.20992	6.6701	3.85107	7.16819	0.896349	0.00863433
AT1G72430.1	95.1843	135.316	148.908	209.686	230.497	265.348	126.469	235.177	0.894959	0.00897033
AT3G05020.1	5.51043	9.0266	6.62582	12.6695	15.8855	10.6589	7.05429	13.0713	0.889829	0.0308902
AT1G61100.1	20.1171	26.9083	14.462	38.7511	43.4246	31.7265	20.4958	37.9674	0.889435	0.0242386
AT2G28190.1	77.4986	116.054	84.035	203.559	178.689	130.352	92.5292	170.867	0.884893	0.0332794
AT1G11580.1	16.2315	17.3138	15.401	29.0661	32.2021	29.1056	16.3154	30.1246	0.884707	0.000302075
AT5G60270.1	2.23391	2.73358	2.8728	5.09046	5.47161	3.89981	2.61343	4.82063	0.883276	0.0125012
AT4G00180.2	1.83485	1.39141	1.61651	2.66986	3.61034	2.64929	1.61426	2.9765	0.882745	0.0163341
AT2G27530.2	12.7066	13.03	24.3536	25.2818	35.2926	31.5972	16.6967	30.7239	0.879795	0.0436014
AT3G06700.2	9.8098	9.75473	9.37741	14.6869	21.8501	16.7065	9.64731	17.7479	0.879445	0.0192505
AT5G22630.1	10.2813	11.2938	14.2629	22.2447	23.7248	19.9458	11.946	21.9718	0.879123	0.00349341
AT4G32480.1	42.8294	59.624	61.5154	101.196	116.195	84.0936	54.6563	100.495	0.878663	0.0141159
AT1G05020.1	0.852935	0.81375	0.660832	1.01012	1.5884	1.67682	0.775839	1.42511	0.877249	0.0403215
AT5G40890.1	22.7906	23.8466	30.7999	51.4881	52.6511	38.0654	25.8124	47.4015	0.87687	0.0152937
AT2G07741.1	0.199272	0.221799	0.230025	0.409312	0.421188	0.364185	0.217032	0.398228	0.875688	0.000768065
AT3G61530.1	1.19975	1.04528	2.40137	3.01423	2.67301	2.8286	1.5488	2.83861	0.874035	0.0427008
AT5G42200.1	4.37022	6.66664	6.62681	8.86976	11.4461	12.0519	5.88789	10.7892	0.87377	0.0166002
AT2G03240.1	3.62205	3.96503	3.96786	7.18921	8.57873	5.40206	3.85165	7.05667	0.873512	0.0258397
AT1G18590.1	24.5809	22.0788	26.5413	46.822	42.2655	44.7942	24.4003	44.6273	0.871025	0.000393438
AT3G02230.1	15.6341	18.1981	15.6871	29.8203	34.954	25.6957	16.5064	30.1566	0.869446	0.00827608
AT4G01110.1	0.487965	0.385447	0.371302	0.612829	0.827399	0.83373	0.414905	0.757986	0.869391	0.0135211
ATMG00410.1	0.112969	0.141933	0.179614	0.215118	0.311029	0.26684	0.144839	0.264329	0.867888	0.0240483
AT1G19640.1	4.56144	3.28678	3.18016	7.15363	6.81905	6.14436	3.67613	6.70568	0.867197	0.00475711
AT5G52120.1	1.12708	1.56762	2.51287	2.66856	3.35432	3.4758	1.73586	3.16623	0.867117	0.0407037
AT5G49800.1	1.09333	1.09416	1.0689	1.85913	2.28471	1.78221	1.08547	1.97535	0.863795	0.00472164
AT3G13520.1	75.999	136.5	115.939	179.124	197.415	221.059	109.48	199.199	0.863552	0.0140253
AT1G61260.1	8.59094	12.27	13.2045	16.326	21.3646	24.2484	11.3551	20.6463	0.86254	0.0265626
AT2G39200.1	0.54238	0.320746	0.604868	0.871356	1.01748	0.773353	0.489331	0.887396	0.858767	0.0234617
AT5G56960.1	0.931195	0.876109	1.12995	1.67186	1.65284	2.00128	0.979083	1.77533	0.85858	0.00434815
AT2G06850.1	60.0226	130.61	117.003	167.643	202.191	187.257	102.545	185.697	0.856693	0.0251136
AT1G17750.1	0.693706	0.297497	0.563585	0.893233	0.906478	1.01005	0.518263	0.936588	0.853732	0.0267737
AT2G40010.1	1.6259	1.81109	2.05959	3.83571	3.19244	2.90395	1.83219	3.3107	0.853562	0.00813523
AT1G22400.1	13.4677	11.7001	13.2797	19.3014	24.6651	25.4301	12.8159	23.1322	0.851972	0.00680121
AT5G40770.1	16.3498	19.0839	18.334	29.6977	33.0747	34.2613	17.9226	32.3446	0.851746	0.000822656
AT2G25210.1	33.2047	48.2405	43.6922	67.4835	84.55	73.7946	41.7124	75.276	0.851712	0.00736722
AT1G43650.1	1.37528	1.84219	1.60608	2.79405	3.69417	2.21063	1.60785	2.89962	0.85073	0.0460457
AT3G10110.1	0.792669	0.999373	0.679955	1.68606	1.59668	1.17483	0.823999	1.48586	0.850582	0.0225398
AT5G17980.1	0.55328	0.646531	0.499734	0.878101	1.02175	1.16403	0.566515	1.02129	0.850211	0.00810733
AT4G15830.1	0.88923	1.18262	0.834854	1.50706	1.80276	1.92534	0.968902	1.74505	0.84885	0.00919367
AT2G44580.1	1.14161	1.16866	1.1624	2.46649	1.98527	1.79386	1.15756	2.08188	0.846799	0.00991317
AT4G18440.1	59.4618	45.0379	44.9898	86.9579	89.7672	91.9891	49.8298	89.5714	0.846029	0.00138937
AT1G68725.1	0.61835	0.816368	0.463568	1.20296	0.94345	1.26355	0.632762	1.13665	0.845056	0.0236381
AT1G32860.1	1.90135	1.41168	1.21506	2.89719	3.17022	2.06389	1.50937	2.71043	0.844582	0.0370354
AT1G74100.1	48.1262	46.7854	52.7022	97.0802	90.9843	76.5271	49.2046	88.1972	0.841939	0.00357091
AT5G67150.1	8.76563	7.65628	9.08277	15.8937	12.9894	16.7672	8.50156	15.2167	0.83986	0.00532929
AT5G57565.2	4.50812	4.02481	5.21807	6.73278	9.75665	8.10842	4.58367	8.19928	0.838995	0.018377
AT3G19508.1	1.77715	2.51934	2.76395	3.78164	3.79705	5.04718	2.35348	4.20862	0.838553	0.0225232
AT4G21065.1	0.115984	0.138616	0.104694	0.240288	0.156281	0.244697	0.119765	0.213755	0.835758	0.0366736
AT5G54380.1	18.4868	26.1844	25.7559	40.3208	46.3536	38.9984	23.4757	41.8909	0.83547	0.00545869
AT4G30800.1	1.68376	1.82552	1.48978	2.82389	3.36621	2.72993	1.66635	2.97335	0.835395	0.00408562
AT2G22170.1	13.3726	19.9011	12.5564	32.0239	26.9189	22.8205	15.2767	27.2544	0.835158	0.027546
AT1G76090.1	4.11852	10.0134	6.33395	11.206	13.6608	11.6209	6.82196	12.1626	0.834193	0.0467644
AT3G55090.1	0.481434	0.326634	0.382988	0.747223	0.82256	0.551069	0.397019	0.706951	0.832403	0.0287481
AT4G08870.2	7.53172	5.20569	5.13232	11.5616	11.418	8.83784	5.95658	10.6058	0.8323	0.017191
AT2G44450.1	0.093546	0.095163	0.140182	0.159515	0.240525	0.185021	0.10963	0.19502	0.830978	0.0395987
AT4G36010.1	2.97111	2.73524	3.44684	4.34722	5.55279	6.37982	3.05107	5.42661	0.830738	0.0192047
AT2G23000.1	11.3547	9.90813	11.6285	20.4286	17.9518	20.1158	10.9638	19.4987	0.830634	0.000829328
AT1G13700.1	4.34269	6.5353	6.86055	9.01695	12.6767	9.8278	5.91285	10.5072	0.829446	0.0279996
AT2G20635.1	0.667257	0.635366	0.564151	1.13248	1.24869	0.935569	0.622258	1.10558	0.829219	0.00740008
AT1G19570.1	198.848	206.868	240.665	341.198	383.576	423.663	215.46	382.812	0.829216	0.00346304
AT4G36900.1	7.61276	9.68136	13.3871	16.338	19.9196	18.2515	10.2271	18.1697	0.82914	0.0160001
AT4G24660.1	12.5485	8.68623	12.9866	19.514	19.9757	21.2581	11.4071	20.2493	0.827935	0.00377576
AT1G53560.1	22.1967	22.2666	23.1984	34.071	47.8292	38.1905	22.5539	40.0302	0.827713	0.0129153
AT1G10840.2	0.076916	0.074931	0.088352	0.142088	0.123776	0.160321	0.0800663	0.142062	0.82725	0.00545974
AT2G28620.1	0.373658	0.416381	0.309842	0.640284	0.821628	0.488986	0.366627	0.650299	0.826791	0.0484058
AT4G02130.1	13.958	14.5645	12.635	24.0009	28.4098	20.5203	13.7192	24.3103	0.825379	0.0108092
AT1G16400.1	3.16868	1.84026	2.24022	4.99888	4.55187	3.28471	2.41638	4.27848	0.82425	0.0450635
AT3G21070.2	11.7014	9.77171	12.3168	18.1649	17.8979	23.7253	11.2633	19.9294	0.823267	0.0133633
AT3G27360.1	3.17478	4.84175	2.98457	6.01848	6.97708	6.46567	3.66703	6.48707	0.822955	0.012376
AT1G26730.1	2.08239	1.88276	2.50114	3.52321	4.27323	3.63727	2.15543	3.81124	0.822283	0.0050146
AT3G55430.1	25.0017	35.4387	36.7535	50.3711	67.5178	53.8259	32.398	57.2383	0.821076	0.0180169
AT5G05740.2	11.0687	16.3876	7.92884	24.7314	19.8409	17.941	11.7951	20.8377	0.821016	0.0471824
AT5G43180.1	0.766363	0.795091	0.589212	1.17691	1.29394	1.32844	0.716889	1.26643	0.820946	0.002248
AT4G04840.1	23.4048	32.5949	33.3272	43.8423	46.3312	67.5335	29.7757	52.569	0.820079	0.0492582
AT2G44500.1	19.299	24.001	28.7841	41.3477	47.1636	38.6662	24.028	42.3925	0.81909	0.00778457
AT3G62160.1	0.556492	0.632905	0.340156	0.707407	1.01805	0.971706	0.509851	0.899053	0.81833	0.0407005
AT4G38470.1	18.5633	22.7616	24.5778	42.1032	43.9813	29.9428	21.9676	38.6758	0.816053	0.0244526
AT5G23860.1	13.0245	22.4302	18.8698	29.4921	36.0932	30.0491	18.1082	31.8781	0.815926	0.0164345
AT5G65280.1	1.49775	1.16677	1.6252	2.45653	2.6777	2.40918	1.42991	2.51447	0.814332	0.00245648
AT5G26280.1	0.309498	0.372898	0.474796	0.765985	0.705889	0.562272	0.385731	0.678049	0.813795	0.0193816
AT1G10370.1	39.4088	33.4008	26.8495	64.8786	63.6804	46.611	33.2197	58.39	0.813681	0.0220703
AT4G18550.1	0.085172	0.113893	0.163959	0.198557	0.217469	0.22115	0.121008	0.212392	0.811627	0.0191357
AT4G12730.1	44.9997	69.8093	42.3076	90.4385	110.352	74.9362	52.3722	91.9089	0.811404	0.0426762
AT5G53050.2	29.5677	20.0517	20.1869	46.8159	45.3332	30.3425	23.2688	40.8305	0.811254	0.0457497
AT2G29570.1	3.57326	5.37123	5.34222	8.14864	7.407	9.50581	4.76224	8.35381	0.810796	0.0136905
AT1G06640.3	11.5478	14.8763	13.1399	20.9314	26.8232	21.62	13.188	23.1249	0.810221	0.00899384
AT3G15200.1	0.421769	0.294421	0.288766	0.45707	0.643056	0.661529	0.334985	0.587218	0.809799	0.0323812
AT1G26820.1	2.52334	2.25446	2.33031	3.07903	4.13653	5.24141	2.36937	4.15232	0.809415	0.0472086
AT3G60420.1	49.5455	52.335	54.8119	81.1145	100.696	92.5349	52.2308	91.4484	0.808057	0.00262425
AT5G60670.1	23.3065	35.2795	25.0365	42.8388	52.0765	51.2685	27.8742	48.7279	0.805819	0.011889
AT4G31700.1	85.4585	112.711	88.5563	149.565	172.426	178.951	95.5753	166.981	0.804972	0.00450159
AT2G02010.1	3.80675	1.83066	2.82886	5.43012	4.78515	4.54554	2.82209	4.92027	0.801974	0.0288994
AT5G04800.1	6.22075	9.36521	10.4658	14.6035	15.8031	15.0049	8.68393	15.1372	0.801674	0.00810616
AT3G56070.1	8.70727	12.0053	12.9121	16.7029	19.8594	21.9604	11.2082	19.5076	0.799476	0.0140641
AT5G55250.1	0.880737	1.12117	0.934501	1.6716	1.30704	2.13103	0.978801	1.70322	0.799181	0.0438484
AT4G14960.2	48.1809	97.7593	80.1796	120.922	137.226	135.033	75.3733	131.06	0.798107	0.0223668
AT2G22620.1	0.191826	0.233373	0.139817	0.333014	0.264732	0.382852	0.188339	0.326866	0.79537	0.0337214
AT4G24275.1	3.43991	8.31945	4.78092	9.65169	9.42061	9.62448	5.51343	9.56559	0.794905	0.0497845
AT4G29950.1	20.9682	21.2293	26.5689	33.4482	38.3971	47.4462	22.9221	39.7638	0.794716	0.0198763
AT3G44550.1	1.17979	1.20827	1.79333	1.83773	2.7402	2.67163	1.3938	2.41652	0.793911	0.0439864
AT5G50570.1	12.5988	15.1784	14.56	22.2419	24.2611	26.7717	14.1124	24.4249	0.791388	0.00248584
AT1G48630.1	13.6789	23.4689	17.374	28.1793	35.8006	30.3418	18.1739	31.4406	0.790759	0.0219793
ATMG01390.1	6.0213	6.42342	6.54545	13.6279	8.31739	10.9046	6.33006	10.95	0.790637	0.040047
AT3G03920.1	20.1765	28.4134	29.6948	38.043	43.9022	53.4684	26.0949	45.1379	0.790571	0.0242335
AT5G25260.1	4.17693	5.69638	6.554	8.04955	11.8311	8.51801	5.47577	9.46624	0.78973	0.0443239
AT1G21440.1	29.5653	27.7076	31.6338	48.4443	51.4738	53.7241	29.6355	51.2141	0.789212	0.000345643
AT3G58620.1	5.76204	8.26738	7.44578	10.5431	11.9734	14.5847	7.1584	12.3671	0.788794	0.0201902
AT3G06125.2	46.1985	48.1812	53.8927	77.6115	83.4066	95.1103	49.4241	85.3761	0.788617	0.00310603
AT1G68290.1	0.879673	0.614163	1.14392	1.38676	1.8295	1.33681	0.879251	1.51769	0.787529	0.0433706
AT5G16190.1	2.66235	3.11212	2.55081	5.02679	5.31109	4.01059	2.77509	4.78282	0.785326	0.00955621
AT5G59950.1	13.0387	13.3265	9.10729	21.2949	23.0388	16.7941	11.8242	20.3759	0.78513	0.0206522
AT2G43570.1	63.6585	61.3641	78.305	100.481	140.658	108.686	67.7759	116.608	0.782825	0.021649
AT2G07707.1	0.67643	0.715935	1.05755	1.13482	1.62949	1.44983	0.816637	1.40471	0.782506	0.0355457
AT3G14190.1	0.699651	0.65725	0.817047	1.35732	1.32801	1.04616	0.724649	1.24383	0.779434	0.0092041
AT3G60245.1	136.113	177.006	152.896	231.045	253.791	313.882	155.338	266.24	0.777313	0.0155303
AT5G64700.1	1.09356	1.00008	0.59446	1.34414	1.46718	1.7897	0.896033	1.53367	0.775367	0.0346896
AT5G16200.1	11.3472	12.5055	17.361	20.8099	20.4146	29.2247	13.7379	23.4831	0.773462	0.0461449
AT3G50280.1	3.78969	2.09518	3.82389	5.34275	6.09152	5.15881	3.23625	5.53103	0.773224	0.0228155
AT5G02050.1	6.45523	6.75135	6.22058	9.35384	11.8953	11.9223	6.47572	11.0571	0.771865	0.00611243
AT3G06680.3	12.2946	17.3544	13.7419	19.0504	27.9501	27.0694	14.4636	24.6899	0.771493	0.0332299
AT2G02240.1	0.350562	0.282816	0.353258	0.589832	0.539117	0.554333	0.328879	0.561094	0.770687	0.0010789
AT2G34480.1	105.427	126.132	108.119	221.718	208.443	149.331	113.226	193.164	0.770621	0.0260847
AT5G50670.1	11.8688	14.5804	16.0928	19.8732	27.3906	25.2648	14.1806	24.1762	0.769665	0.0173809
AT2G29730.1	1.58264	2.647	1.38459	3.62723	2.96511	2.97763	1.87141	3.18999	0.769423	0.042486
AT4G27070.1	5.8861	4.39356	6.65273	9.33338	10.2677	9.25943	5.64413	9.62018	0.769312	0.00575071
AT2G48090.1	0.593816	0.646708	0.926644	1.06562	1.41367	1.21375	0.722389	1.23101	0.768999	0.024364
AT1G14900.1	1.5728	1.59975	1.05144	2.5261	2.71383	1.95713	1.408	2.39902	0.7688	0.0265942
AT4G36950.1	4.3117	4.7208	6.64628	8.01655	9.18563	9.49206	5.22626	8.89808	0.767715	0.0123807
AT1G19180.1	69.2483	59.2439	79.0821	127.118	121.791	104.348	69.1914	117.752	0.767089	0.0055926
AT1G25220.1	25.2312	21.6814	29.2769	41.96	42.9602	44.7328	25.3965	43.2177	0.766993	0.00159353
AT4G19830.1	27.0096	21.7566	18.136	44.3296	40.6577	28.6878	22.3008	37.8917	0.76479	0.0441928
AT1G16850.1	1.87347	2.01685	2.65795	2.75413	4.18392	4.18262	2.18275	3.70689	0.764059	0.0461876
AT5G44390.1	3.24972	2.669	2.79822	4.32435	5.99085	4.48194	2.90565	4.93238	0.763424	0.0223222
AT3G01080.1	5.3403	4.98986	6.53967	7.30056	10.4948	10.8281	5.62328	9.54116	0.762753	0.0324163
AT4G17240.2	1.01952	0.810455	0.857023	1.80172	1.61579	1.1412	0.895665	1.51957	0.762631	0.0391736
AT2G45070.4	79.1988	88.9342	106.295	133.116	142.911	189.408	91.476	155.145	0.762152	0.028947
AT4G16807.1	0.575088	0.385514	0.336125	0.642199	0.859386	0.696068	0.432242	0.732551	0.761089	0.0372887
AT5G58770.1	44.0719	28.9486	42.8749	62.1333	55.8964	78.3054	38.6318	65.445	0.760495	0.0314347
AT5G17160.1	0.542216	0.842164	0.69615	1.0742	1.39689	1.05279	0.69351	1.17463	0.760213	0.0269875
AT3G06700.1	108.986	133	134.759	172.58	203.137	261.135	125.582	212.284	0.757372	0.0335454
AT5G63980.1	33.3335	31.5142	40.0957	53.3839	53.5082	70.4101	34.9811	59.1007	0.756599	0.0179544
AT5G60400.1	3.1879	2.52223	1.87622	4.81811	4.32886	3.64826	2.52878	4.26508	0.754129	0.0268946
AT1G68238.1	7.34444	5.99612	7.35354	13.5382	10.1977	11.1585	6.89803	11.6314	0.753773	0.0122481
AT2G34190.1	0.413682	0.324665	0.322863	0.584047	0.701489	0.50213	0.353737	0.595889	0.752367	0.0205402
AT1G57980.1	2.08996	2.9046	2.40615	3.88072	4.56048	4.01833	2.4669	4.15318	0.751516	0.0058785
ATMG01190.1	0.293082	0.322933	0.51779	0.673162	0.649271	0.584301	0.377935	0.635578	0.749931	0.026734
AT1G22780.1	51.9318	66.0009	58.0872	85.5723	98.6903	111.738	58.6733	98.6667	0.749859	0.00958448
AT2G19780.1	2.2828	2.30489	1.60666	3.6473	3.4067	3.36093	2.06478	3.47164	0.749629	0.00460932
AT5G07460.1	29.098	30.2683	35.1015	45.0607	56.0604	57.6771	31.4893	52.9327	0.7493	0.00799601
AT1G50010.1	21.8719	33.8352	21.5761	40.6218	51.2537	37.9745	25.7611	43.2833	0.748618	0.0376262
AT4G26960.1	1.18309	1.63646	1.51924	2.29805	2.40814	2.5829	1.44626	2.4297	0.748447	0.00348672
AT2G32870.1	26.035	21.278	29.1866	39.1315	39.9788	49.2521	25.4998	42.7875	0.746699	0.0121538
AT1G61610.1	1.42402	1.24695	1.43245	1.97435	2.92238	1.98748	1.3678	2.29474	0.746466	0.0441134
AT4G22305.1	16.1993	15.8585	18.3886	23.5868	29.6905	31.3398	16.8155	28.2057	0.746199	0.0101939
AT4G18740.3	4.73765	5.45125	9.12829	10.9142	10.073	11.3664	6.43906	10.7845	0.744038	0.0370292
AT3G01060.1	38.7139	37.8994	37.1983	69.657	66.813	54.1125	37.9372	63.5275	0.743767	0.0059536
AT5G61810.1	7.34659	6.34325	6.38752	10.0965	11.3021	12.2193	6.69245	11.206	0.743658	0.00292121
AT4G34265.1	10.2065	16.5864	11.6295	20.3276	24.4537	19.4464	12.8075	21.4093	0.741246	0.0254246
AT3G11420.1	5.40656	5.36672	5.34712	9.50272	9.37892	8.05537	5.37347	8.979	0.740701	0.00147293
AT4G39940.1	80.1517	65.6729	81.3669	123.791	131.159	122.794	75.7305	125.915	0.733498	0.000911698
AT5G39190.1	3.13059	3.1044	3.56126	4.67964	6.41265	5.16416	3.26542	5.41882	0.730711	0.0160014
AT3G44750.1	6.95561	8.61429	9.05354	13.7705	16.3267	10.7396	8.20781	13.6123	0.729839	0.0357974
AT4G13850.1	26.1372	33.8015	37.0595	46.7018	55.535	58.6062	32.3327	53.6144	0.729624	0.0115363
AT2G30615.1	0.331498	0.352085	0.428146	0.565841	0.58275	0.69319	0.370576	0.613927	0.728296	0.00799761
AT2G03710.2	6.9144	6.93507	6.23748	12.5903	11.351	9.32606	6.69565	11.0891	0.727849	0.0109087
AT4G01190.1	0.322645	0.245818	0.233961	0.525292	0.467994	0.335031	0.267475	0.442772	0.727163	0.0493227
AT4G22880.1	11.2698	11.5951	14.5118	19.3763	17.8371	24.541	12.4589	20.5848	0.724404	0.0233165
AT1G20930.1	0.920204	1.24358	1.2477	1.78778	1.81301	2.03427	1.13716	1.87835	0.724031	0.00519055
AT1G68740.1	1.03401	0.80571	1.24121	1.84309	1.607	1.63852	1.02698	1.6962	0.723907	0.0101361
AT1G71100.1	17.7306	19.574	21.6409	26.3523	30.8996	39.8435	19.6485	32.3651	0.720022	0.0367156
AT4G22950.1	0.870034	0.974804	1.1361	1.29076	1.76362	1.85125	0.993648	1.63521	0.718671	0.0280996
AT1G52930.1	3.42669	4.13855	4.09063	5.1659	7.47242	6.53007	3.88529	6.38946	0.717671	0.0240627
AT5G45990.1	0.457602	0.370914	0.286171	0.562247	0.66647	0.599612	0.371562	0.609443	0.713887	0.0149437
AT5G28770.1	11.7502	10.6465	17.0777	20.2567	18.7001	25.7878	13.1581	21.5815	0.713843	0.045112
AT5G02450.1	53.7804	65.5285	57.655	97.9548	106.141	85.9358	58.988	96.6773	0.712757	0.00520939
AT3G24100.1	21.9011	19.5192	27.952	36.6154	36.0015	41.0341	23.1241	37.8837	0.71218	0.00764131
AT1G11670.1	4.94231	4.07583	4.05935	8.37513	6.79554	6.24927	4.35916	7.13998	0.711869	0.0165758
AT3G05560.1	44.1314	58.0168	43.0747	82.8563	86.6914	68.2996	48.4076	79.2824	0.711767	0.0139186
ATMG00160.1	0.462401	0.468624	0.419043	0.68092	0.783783	0.745417	0.450023	0.736707	0.711093	0.00106176
AT2G14750.1	91.468	76.3097	97.8904	146.961	140.515	146.976	88.556	144.817	0.709572	0.00113206
AT5G52650.1	59.1473	79.9536	66.2877	96.384	105.8	133.589	68.4629	111.925	0.709132	0.0269081
AT1G76130.1	19.1132	10.2142	13.3725	23.5456	21.8661	24.389	14.2333	23.2669	0.709013	0.0289528
AT1G70090.1	25.4641	38.6051	39.2479	52.3498	58.5659	57.8602	34.439	56.2586	0.70803	0.0112393
AT4G35320.1	22.14	34.4262	23.8627	41.1768	46.5787	43.5997	26.8096	43.7851	0.707687	0.0149233
AT5G64310.1	35.035	45.992	64.2045	75.5784	79.455	82.1232	48.4105	79.0522	0.707485	0.0245525
AT3G27280.1	4.98088	5.26215	5.09384	7.83702	8.14139	9.06328	5.11229	8.34723	0.707329	0.0010194
AT3G23990.1	13.1923	13.0648	11.2931	22.2294	21.8998	17.1268	12.5168	20.4187	0.706029	0.0108853
AT1G10020.1	11.7667	17.3471	13.7473	22.8527	25.8854	21.0591	14.287	23.2657	0.7035	0.01411
AT4G15000.1	88.6751	116.134	127.614	154.559	176.098	210.52	110.808	180.392	0.703077	0.0252728
ATMG00480.1	0.921462	0.927182	1.4108	1.47214	1.87814	1.95206	1.08648	1.76745	0.702004	0.0365623
AT5G23010.1	112.236	108.806	116.17	200.983	204.06	143.403	112.404	182.815	0.701697	0.0238223
AT1G57660.1	60.9555	76.3536	69.8016	97.3003	111.895	127.514	69.0369	112.237	0.701103	0.0116104
ATCG00100.1	0.826644	0.812692	1.2262	1.74161	1.39628	1.50897	0.955178	1.54895	0.697451	0.0248074
AT1G66350.1	7.73439	7.11472	6.9987	10.7379	13.4956	11.194	7.28261	11.8092	0.69738	0.00686865
AT4G33560.1	5.20033	5.42956	4.43519	8.54836	8.14532	7.73124	5.02169	8.14164	0.697146	0.00122503
AT3G56260.2	3.9045	2.91431	2.4975	4.87255	4.88653	5.34239	3.10544	5.03382	0.696857	0.0123053
AT3G59090.1	4.71909	3.71129	5.55458	9.12782	6.31492	7.22428	4.66165	7.55567	0.69672	0.0425058
AT2G20820.2	26.4848	26.5933	19.7405	35.1421	40.6597	42.0971	24.2729	39.2996	0.69517	0.00838606
AT2G37270.1	30.9628	40.7584	26.25	50.0978	53.3193	54.9869	32.6571	52.8013	0.693178	0.0110831
AT2G43540.1	16.1925	17.8335	22.8231	26.2121	30.5585	35.1398	18.9497	30.6368	0.693093	0.0230332
AT1G73080.1	9.10277	6.95186	6.49422	13.3967	13.1582	9.82467	7.51629	12.1265	0.690073	0.0305115
AT4G12420.1	34.7788	45.5198	34.4048	66.1823	71.2003	47.3954	38.2345	61.5927	0.687885	0.0450028
AT4G28660.1	162.453	168.134	146.357	240.114	242.341	285.581	158.981	256.012	0.687354	0.00388236
AT5G27850.1	95.1987	121.458	128.134	162.696	181.819	210.374	114.93	184.963	0.686479	0.0149546
AT1G16410.1	89.2188	82.6716	81.5918	141.843	155.361	110.425	84.4941	135.876	0.685373	0.0191052
AT3G07350.1	9.7427	13.3634	15.2815	22.1724	22.6635	16.8882	12.7959	20.5747	0.685196	0.0341399
AT1G54050.1	7.60827	8.00577	8.86337	11.9652	13.3655	14.0019	8.15914	13.1109	0.684273	0.00218112
AT2G02810.1	10.6618	10.3701	11.3355	16.6721	19.1113	16.1958	10.7892	17.3264	0.683389	0.00231101
AT2G27402.1	10.5609	16.3969	13.8333	19.7393	19.7726	25.9625	13.597	21.8248	0.682675	0.0369036
AT5G18690.1	3.61386	4.92211	4.56017	6.89242	8.01704	6.10976	4.36538	7.00641	0.682567	0.0175367
AT3G55750.1	67.5279	81.9311	85.8761	108.88	116.354	152.237	78.445	125.824	0.68165	0.0308418
AT1G53060.1	0.425558	0.461062	0.518577	0.742899	0.871555	0.634282	0.468399	0.749579	0.678342	0.0188872
AT2G27720.1	111.103	145.758	135.599	185.962	219.763	222.247	130.82	209.324	0.678154	0.00728928
AT2G37980.1	0.448506	0.584175	0.334825	0.772413	0.66193	0.751877	0.455835	0.72874	0.676891	0.0266366
AT4G39880.1	22.8914	25.6438	22.7003	35.831	37.7679	40.2799	23.7452	37.9596	0.67683	0.000888832
AT2G15000.1	3.19464	4.44887	3.81074	5.65498	7.38979	5.26576	3.81809	6.10351	0.67679	0.0376125
AT1G32460.1	30.9946	40.3364	52.6661	57.7172	68.7403	71.6165	41.3324	66.0247	0.675733	0.0310463
AT1G65900.1	1.06704	1.15918	0.987531	1.98062	1.82016	1.33203	1.07125	1.71093	0.675489	0.0335773
AT2G20450.1	25.3324	31.3245	35.6207	48.1959	44.1143	54.967	30.7592	49.0924	0.674483	0.0135298
AT4G10040.1	38.5633	35.363	38.1842	53.1748	53.5286	72.1446	37.3701	59.616	0.673813	0.0247722
AT4G21090.1	0.744396	0.61669	0.488937	1.09545	0.977619	0.877802	0.616674	0.983625	0.6736	0.0193385
AT2G26690.1	30.9613	31.7422	30.1138	50.7025	54.2899	43.015	30.9391	49.3358	0.673202	0.00540882
AT1G77940.1	79.6179	99.2712	77.4652	138.539	152.739	117.244	85.4514	136.174	0.672277	0.0150933
AT1G33120.1	77.4034	90.6523	77.3914	127.915	140.777	122.374	81.8157	130.355	0.672001	0.00229133
AT5G61170.1	56.0158	73.279	58.0688	93.7612	108.805	95.4803	62.4545	99.3488	0.669696	0.00696161
AT1G12450.1	5.01316	6.08489	6.15717	7.90386	9.13276	10.3965	5.75174	9.14437	0.668885	0.013771
AT4G14040.1	87.441	94.6486	105.318	144.115	149.883	162.815	95.8024	152.271	0.668508	0.0017386
AT3G52800.1	69.7001	88.3866	108.828	144.311	151.025	128.531	88.9717	141.289	0.66723	0.0162946
AT1G04820.1	36.0078	48.475	37.8963	65.1559	72.1774	56.7906	40.793	64.708	0.665622	0.0154475
AT2G30770.1	13.1387	7.5091	10.6055	16.4523	16.0674	17.0264	10.4178	16.5154	0.664762	0.0209797
AT3G14870.2	1.97366	3.2204	2.97853	5.09567	4.1542	3.70029	2.7242	4.31672	0.664105	0.0468949
AT2G33180.1	24.9663	28.9076	24.1658	39.3689	33.9712	50.3023	26.0132	41.2141	0.663895	0.038909
AT3G27170.1	2.98054	2.13383	2.17619	4.01305	3.89813	3.6291	2.43019	3.84676	0.662577	0.00894945
AT4G17390.1	71.3212	95.1899	71.0956	125.268	142.361	108.242	79.2022	125.29	0.661658	0.0220973
AT3G25520.1	117.944	137.082	134.33	185.793	200.125	229.423	129.785	205.114	0.660298	0.00600786
AT3G47370.1	30.6507	39.9374	35.0522	55.9031	57.6839	53.1734	35.2134	55.5868	0.658616	0.0024114
AT1G65890.1	0.20095	0.236835	0.179399	0.302746	0.35736	0.313122	0.205728	0.324409	0.657077	0.00743439
AT1G57540.2	0.486484	0.323208	0.486345	0.660002	0.679479	0.70408	0.432012	0.681187	0.656978	0.0111659
AT5G05160.1	1.75658	2.41569	1.75778	3.08247	2.99755	3.26891	1.97668	3.11631	0.656759	0.00817829
AT3G05590.1	109.825	153.433	116.248	190.435	218.157	189.44	126.502	199.344	0.656099	0.0116369
AT1G67910.1	4.44495	6.67418	6.57819	9.04133	9.72437	9.12063	5.89911	9.29544	0.656027	0.0110294
AT5G08350.1	2.7946	4.9068	4.74321	6.14523	6.59175	6.87211	4.14821	6.53636	0.656001	0.0282966
AT4G27030.1	16.7946	15.1845	13.2315	25.6132	24.5421	21.0375	15.0702	23.7309	0.655073	0.00735938
AT2G27310.1	50.1445	35.0664	59.6688	71.0721	75.1072	81.6412	48.2932	75.9402	0.653043	0.0238785
AT1G02660.1	11.178	17.3167	17.6169	23.3547	28.246	20.8978	15.3705	24.1662	0.652822	0.0431925
AT1G32640.1	58.7446	40.5888	77.136	92.3148	88.856	96.1122	58.8232	92.4276	0.65194	0.0353851
AT1G27400.1	37.0019	50.3521	35.0113	69.3838	72.1543	50.7187	40.7884	64.0856	0.651839	0.0480826
AT2G39390.1	28.3232	38.842	37.8915	44.547	55.0271	65.473	35.0189	55.0157	0.651709	0.0444257
AT3G42806.1	1.88728	1.85364	2.41219	2.73148	3.64798	3.28699	2.05104	3.22215	0.65167	0.022046
AT4G38700.1	4.34912	3.75332	3.22506	5.37302	6.45949	5.94947	3.77583	5.92733	0.650588	0.00887566
AT5G50430.1	10.887	7.34414	14.3042	16.2815	16.3072	18.426	10.8451	17.0049	0.648903	0.044553
AT5G64140.1	44.2251	63.8893	61.3573	82.439	95.8971	87.3057	56.4906	88.5473	0.648437	0.0118967
AT1G49410.1	23.8106	30.529	34.245	39.7002	43.3846	55.7104	29.5282	46.2651	0.647829	0.0430608
AT5G02490.1	24.2188	20.3652	21.6591	34.1173	35.5824	33.966	22.081	34.5552	0.646096	0.000556128
AT2G22080.1	42.2446	35.8669	47.6364	60.1799	61.8249	74.7789	41.916	65.5946	0.646076	0.0145038
AT1G04980.1	6.83833	7.16747	9.9032	11.0663	12.9892	13.3542	7.96967	12.4699	0.645855	0.0201083
AT3G57260.1	438.601	418.758	524.406	605.386	880.813	674.851	460.588	720.35	0.64522	0.0430551
AT5G16340.1	0.889501	1.05726	1.20798	1.54008	1.75118	1.64113	1.05158	1.64413	0.644763	0.00580772
AT3G05320.1	6.96103	7.6232	7.99589	11.0399	10.7552	13.4931	7.52671	11.7627	0.644132	0.0100072
AT1G52300.1	93.4704	115.57	102.457	164.034	188.156	133.995	103.832	162.062	0.642288	0.0263036
AT3G10610.1	12.4704	16.7501	14.6023	20.6277	24.2696	23.4981	14.6076	22.7985	0.642217	0.00784091
AT5G37710.1	6.43064	9.37455	10.2024	11.8567	15.1499	13.5815	8.66919	13.5294	0.642128	0.0309018
AT4G29740.2	7.07064	6.55949	6.54207	11.1782	10.3327	9.95003	6.72407	10.487	0.641198	0.000726366
AT5G22440.2	13.8156	20.115	14.5841	25.3471	22.1223	28.1479	16.1716	25.2058	0.640292	0.0267169
AT1G45191.1	4.41817	4.07168	3.96135	6.73824	7.35397	5.30499	4.1504	6.46573	0.639563	0.020473
AT3G49010.2	80.4137	103.315	80.7657	158.383	147.318	106.293	88.1647	137.331	0.639386	0.0488359
AT4G02930.1	11.5491	12.718	10.3344	18.2893	19.9887	15.5997	11.5339	17.9592	0.63885	0.0114435
AT5G05270.1	17.1027	17.552	13.9245	23.1204	23.4348	29.0796	16.1931	25.2116	0.638713	0.0159646
AT2G37060.2	0.745842	0.529058	0.727444	0.903918	1.23114	0.978943	0.667448	1.038	0.63708	0.0374546
AT2G05990.1	8.26144	10.4673	11.6734	14.5552	17.6124	15.0819	10.134	15.7498	0.636126	0.015015
AT1G72470.1	5.48815	5.2724	6.3792	7.85978	9.32658	9.45108	5.71325	8.87915	0.636109	0.00667843
AT2G41330.1	2.33645	3.49433	2.72579	4.05398	4.21326	5.01682	2.85219	4.42802	0.634593	0.0252453
AT3G09500.1	87.2165	106.395	93.8318	141.901	157.96	146.321	95.8146	148.727	0.634355	0.002011
AT5G50915.1	22.5837	22.4092	17.9444	33.011	30.9603	33.501	20.9791	32.4908	0.631077	0.00251456
AT5G20020.1	45.2122	46.1617	46.2145	68.1767	70.3085	74.5742	45.8628	71.0198	0.630895	0.000191424
AT5G65360.1	27.3791	30.3912	27.3746	43.8451	44.8202	43.117	28.3816	43.9274	0.630164	0.000155862
AT4G39030.1	7.37153	6.0326	7.13248	8.95229	11.4931	11.3264	6.84553	10.5906	0.629548	0.0151208
AT5G03030.1	9.98303	13.6475	11.6202	16.6158	20.6786	17.2103	11.7502	18.1682	0.628726	0.0177562
AT4G34200.1	17.0701	16.314	14.5878	25.0435	29.6124	19.442	15.9906	24.6993	0.627244	0.0453362
AT3G63160.1	274.326	276.703	234.609	426.887	374.594	411.639	261.879	404.373	0.626786	0.00232352
AT3G28900.1	22.4775	28.5397	23.0861	36.8521	44.4584	33.0663	24.7011	38.1256	0.626185	0.025497
AT2G39350.1	0.701898	0.491365	0.461584	0.868306	0.811608	0.872482	0.551616	0.850799	0.625154	0.0186355
AT5G17220.1	12.5023	13.0793	17.8992	22.8082	19.671	24.4845	14.4936	22.3212	0.622999	0.0242323
AT4G25080.2	31.1797	41.8956	38.8982	52.6248	55.9692	63.7998	37.3245	57.4646	0.622551	0.011885
AT3G60450.1	14.9787	16.3496	11.9706	24.7004	22.2574	19.653	14.433	22.2036	0.621424	0.0162888
AT4G27410.2	28.6437	23.8428	41.3458	48.5569	50.0101	45.7605	31.2775	48.1092	0.621188	0.0350033
AT2G44500.2	2.14553	3.21681	3.57509	4.43082	5.20206	4.10953	2.97914	4.5808	0.620703	0.0408729
AT5G64400.1	105.702	129.423	125.591	204.639	187.629	162.112	120.239	184.793	0.620011	0.0109113
AT3G13160.1	1.76159	1.60999	1.29444	2.28788	2.75961	2.12309	1.55534	2.39019	0.619899	0.023804
AT3G01800.1	3.27915	2.90286	3.22377	5.46425	4.41991	4.54331	3.13526	4.80916	0.6172	0.0087357
AT2G19730.1	42.1306	54.3067	49.7094	66.1357	74.2672	83.6732	48.7155	74.6921	0.616573	0.0137106
AT1G06000.1	22.1142	20.4538	17.5161	32.1451	35.4794	24.4956	20.028	30.7067	0.616535	0.0385824
AT1G64620.1	1.47218	1.74958	1.37103	2.23201	2.47623	2.33191	1.53093	2.34672	0.616232	0.00363317
AT4G22753.1	8.79303	5.4653	8.85697	10.769	11.366	13.266	7.7051	11.8003	0.61494	0.0386098
AT5G21910.1	1.21654	1.24361	1.04278	1.8248	1.82619	1.7125	1.16764	1.78783	0.614611	0.00107112
AT1G62800.2	4.40344	4.35405	5.57681	7.507	7.1546	7.27607	4.7781	7.31256	0.613939	0.0035666
AT4G24350.1	58.1874	40.232	52.8679	70.3503	78.8055	82.2949	50.4291	77.1502	0.613414	0.013954
AT5G59920.1	7.4976	7.49339	6.56342	12.9839	11.3006	8.68999	7.18481	10.9915	0.613368	0.041664
AT2G41420.1	63.9124	76.9379	88.299	102.168	109.705	138.58	76.3831	116.818	0.612936	0.0370673
AT1G61065.1	2.82876	2.86556	3.80028	4.2852	4.72341	5.48761	3.16487	4.83207	0.610497	0.024476
AT5G47930.1	59.6406	72.9988	68.8948	100.619	109.115	97.9138	67.178	102.549	0.610255	0.00243246
AT3G06550.3	12.2946	12.01	16.5634	18.1763	24.0717	20.0848	13.6226	20.7776	0.609024	0.0347748
AT2G44290.1	62.5831	70.1803	74.064	99.3424	107.301	108.756	68.9425	105.133	0.608755	0.00125847
AT4G24010.1	1.03395	0.910019	0.946306	1.60309	1.52434	1.27602	0.963427	1.46782	0.607427	0.00868172
AT1G77680.1	3.75206	2.7753	2.6253	4.92832	4.74505	4.26195	3.05089	4.64511	0.606483	0.0170568
AT2G35120.1	5.35338	6.09161	7.23288	8.39904	10.9759	9.05901	6.22595	9.47798	0.606285	0.0264059
AT5G13490.1	6.39037	6.02333	6.18662	9.47594	10.9483	7.87311	6.20011	9.43245	0.605339	0.0224705
AT2G20340.1	17.8454	13.5062	13.8843	23.0124	23.7057	22.0321	15.0786	22.9167	0.603895	0.00595931
AT3G47380.1	1.79995	2.30898	2.08487	3.32443	3.3828	2.68702	2.0646	3.13142	0.600954	0.0162134
AT3G10985.1	166.926	195.748	213.727	264.567	316.837	291.726	192.134	291.043	0.599124	0.0082582
AT1G70782.1	58.7749	51.7907	56.5143	89.8464	95.3322	67.8378	55.6933	84.3388	0.598693	0.0296029
AT2G39120.1	0.310515	0.276741	0.259736	0.421164	0.343653	0.515527	0.282331	0.426781	0.596111	0.0496189
AT5G39130.1	0.540635	0.548004	0.461074	0.717142	0.747215	0.877264	0.516571	0.78054	0.595507	0.00948578
AT5G39320.1	5.39884	7.05225	5.23766	8.44079	9.22267	9.04539	5.89625	8.90295	0.594486	0.00864406
AT1G23290.1	78.5637	114.745	119.932	136.477	164.118	172.321	104.413	157.639	0.594316	0.0347605
AT1G01470.1	58.7426	54.4898	82.9197	97.1841	102.987	95.8343	65.384	98.6685	0.593652	0.0217882
AT5G64130.1	49.1393	53.6888	62.0198	71.4956	81.9035	95.2453	54.9493	82.8815	0.592949	0.0235275
AT1G33140.1	99.9341	120.858	102.559	160.89	180.823	145.834	107.784	162.516	0.59244	0.0105786
AT3G05500.1	17.029	17.8208	18.8763	27.8917	28.7963	24.3089	17.9087	26.999	0.592247	0.003483
AT5G62550.1	0.87107	1.18715	0.941742	1.57129	1.43514	1.51583	0.999989	1.50742	0.592097	0.00806009
AT1G04490.2	0.314036	0.351291	0.426325	0.608961	0.518745	0.517417	0.363884	0.548374	0.591682	0.0146496
AT4G24930.1	58.7957	49.8394	42.5298	87.8417	76.1499	63.6796	50.3883	75.8904	0.590828	0.0387422
AT2G36620.1	57.4111	73.5507	65.0756	83.0839	95.5667	116.507	65.3458	98.386	0.590358	0.0377658
AT5G56030.1	90.3763	81.165	74.8201	133.129	118.784	119.006	82.1205	123.64	0.590327	0.00317303
AT5G02260.1	1.81644	1.52966	1.51989	2.52607	2.73627	2.06126	1.622	2.4412	0.589817	0.0209808
AT4G10450.1	13.1602	19.5944	14.9165	20.4884	24.9058	26.3487	15.8904	23.9143	0.58972	0.0369956
AT3G54390.1	4.51126	3.46104	4.18358	6.23743	5.62655	6.41561	4.05196	6.0932	0.58858	0.00645866
AT1G48460.1	2.35294	2.30685	1.67441	3.68147	3.14565	2.69463	2.1114	3.17392	0.588065	0.041753
AT4G16141.1	4.73735	5.97472	6.25174	7.22895	9.3642	8.85523	5.6546	8.48279	0.585114	0.0235994
AT3G51240.1	10.9458	11.0325	11.6854	17.6514	18.01	14.8282	11.2212	16.8298	0.584794	0.00557952
AT3G11940.2	57.3962	70.5638	56.604	89.7509	104.554	82.1801	61.5214	92.1616	0.583078	0.0184566
AT1G61570.1	18.9353	23.8338	27.1861	31.0389	34.0149	39.7017	23.3184	34.9185	0.582523	0.0293381
AT1G07070.1	7.86817	9.07319	9.17757	12.2435	11.027	15.831	8.70631	13.0338	0.582124	0.0449572
AT5G16130.1	57.7894	75.576	59.4037	100.249	99.5237	88.7829	64.2564	96.1854	0.581978	0.00925345
AT3G02570.1	30.7774	35.0033	30.7816	49.1349	46.7473	48.6474	32.1874	48.1765	0.581833	0.000543528
AT1G04480.1	66.0669	87.5307	87.7981	109.357	111.58	140.126	80.4652	120.354	0.58085	0.0311652
AT1G69200.1	3.56633	3.64966	3.07348	5.67864	5.54976	4.16075	3.42982	5.12972	0.580746	0.0304722
AT3G20330.1	6.53575	6.15905	5.40854	10.3591	9.28863	7.41866	6.03444	9.02215	0.58025	0.0315443
AT5G39471.1	0.358678	0.239143	0.438643	0.548819	0.518004	0.48246	0.345488	0.516428	0.579931	0.0488242
AT2G20530.1	13.5743	12.8005	13.636	21.2186	21.2775	17.2762	13.3369	19.9241	0.579088	0.00818746
AT3G56340.1	65.3874	82.0058	62.3798	108.837	117.91	86.6297	69.9243	104.459	0.579065	0.0359888
AT5G59480.1	23.4971	20.4419	18.9613	32.0286	30.5035	31.3768	20.9667	31.303	0.578197	0.00182631
AT3G48930.1	64.0087	82.6691	77.2217	104.358	111.625	118.163	74.6332	111.382	0.577627	0.00575342
AT5G52320.1	24.1204	17.9794	17.3684	32.2126	29.6741	26.861	19.8227	29.5826	0.577593	0.021221
AT3G58850.1	6.38602	9.99324	7.67127	10.216	12.9595	12.7	8.01684	11.9585	0.576928	0.0452142
AT2G25460.1	2.64579	1.64419	2.02798	3.22122	3.27536	2.92608	2.10598	3.14088	0.576676	0.029254
AT2G45180.1	507.97	780.643	723.321	971.908	1037.22	990.752	670.644	999.961	0.576323	0.0180966
AT3G07110.1	37.4319	52.7105	49.4623	60.3754	75.193	72.5862	46.5349	69.3849	0.576309	0.0247408
AT4G17340.1	97.7243	100.97	95.5898	158.733	157.343	122.386	98.0948	146.154	0.575241	0.016033
AT1G64600.1	0.834118	0.92838	0.6016	1.34967	1.16088	1.00863	0.788033	1.17306	0.573949	0.0497336
AT4G08870.1	236.655	204.174	214.224	325.395	366.052	283.03	218.351	324.826	0.573016	0.014567
AT2G37190.1	39.1435	56.6751	36.0279	66.047	69.576	60.4757	43.9488	65.3662	0.57272	0.0368878
AT3G15820.1	12.1414	12.8709	11.4574	17.5766	20.8286	15.826	12.1566	18.0771	0.572424	0.0176684
AT5G53060.1	3.13553	2.33993	2.97101	4.72871	3.94979	3.87914	2.81549	4.18588	0.572145	0.019785
AT4G25050.1	371.738	422.236	388.019	544.264	523.181	688.505	393.998	585.316	0.57103	0.0240081
AT3G06840.1	0.838019	0.822453	0.676312	1.27011	0.987685	1.21352	0.778928	1.15711	0.570959	0.0197089
AT2G37420.1	0.30167	0.307967	0.292333	0.407687	0.535345	0.395689	0.300657	0.44624	0.569704	0.0316387
AT5G56170.1	55.7151	64.1434	67.5534	88.8235	94.796	94.4154	62.4707	92.6783	0.569053	0.00166791
AT5G15230.1	15.107	21.4247	22.893	25.9492	28.9263	33.2786	19.8082	29.3847	0.568966	0.0401986
AT5G23740.1	53.5582	65.2349	62.3999	82.9893	91.6732	93.7892	60.3977	89.4839	0.567135	0.00381685
AT1G52140.1	3.66266	4.52177	3.36438	4.96969	5.55626	6.58153	3.84961	5.70249	0.566882	0.0339432
AT4G39200.1	114.614	147.971	128.008	186.228	216.655	175.617	130.198	192.833	0.566648	0.0161272
AT5G47730.1	9.7654	8.85613	8.19375	10.9683	13.0304	15.659	8.93843	13.2192	0.564543	0.040344
AT3G62250.1	141.744	182.778	153.126	246.172	266.794	193.393	159.216	235.453	0.564456	0.0382546
AT3G08970.1	2.03397	1.66394	2.13706	3.01446	3.23723	2.36267	1.94499	2.87145	0.562019	0.0363222
AT1G01120.1	27.7327	46.4084	35.3054	50.2036	53.6622	57.3466	36.4822	53.7375	0.558737	0.0409834
AT3G08630.1	4.32679	6.50681	4.62797	6.60382	7.89934	8.24918	5.15386	7.58411	0.557328	0.0453387
AT1G73220.1	0.168864	0.176587	0.171126	0.206239	0.269054	0.283664	0.172192	0.252986	0.555035	0.0276324
AT3G61640.1	18.8316	26.0819	29.7319	36.1417	35.7882	37.7194	24.8818	36.5498	0.554771	0.0231375
AT5G15200.1	169.044	206.529	177.649	281.786	297.433	233.089	184.407	270.769	0.554169	0.0183439
AT1G67430.1	105.625	134.02	116.337	177.82	186.178	158.535	118.66	174.178	0.55372	0.00884815
AT3G49910.1	129.361	162.3	167.664	188.406	228.724	256.7	153.108	224.61	0.552871	0.0366596
AT4G09320.1	215.717	278.629	269.446	346.421	368.334	405.159	254.597	373.304	0.552136	0.010364
AT3G27540.1	2.0236	2.1646	2.23242	3.37654	2.62599	3.40827	2.14021	3.13693	0.551605	0.0192547
AT1G12240.1	81.2691	70.1905	85.7658	117.431	135.949	94.2365	79.0751	115.872	0.55124	0.0465251
AT5G27060.1	1.59884	1.06337	1.32909	1.84848	1.97316	2.02172	1.33044	1.94779	0.549938	0.0192965
AT4G30260.1	19.1884	18.9503	17.8516	28.2516	31.743	21.9605	18.6634	27.3184	0.549656	0.0402179
AT5G54060.1	2.20345	3.42381	3.61036	4.5324	4.10291	4.88607	3.07921	4.50713	0.549649	0.0450353
AT3G55710.1	1.54328	2.27408	1.53217	2.62143	2.86705	2.34004	1.78318	2.60951	0.54933	0.0458955
AT1G35320.1	1.45616	1.4714	1.80877	2.32175	2.47193	2.137	1.57878	2.31023	0.549229	0.00826222
AT3G44590.1	6.91494	9.76638	8.5588	11.0688	14.4357	11.403	8.41337	12.3025	0.548196	0.0452358
AT3G57120.1	6.99207	6.89408	7.17864	10.7314	11.2286	8.82729	7.0216	10.2624	0.5475	0.0116896
AT1G75040.1	317.261	314.409	352.299	412.605	542.463	482.474	327.99	479.181	0.546919	0.0185804
AT2G34400.1	0.234849	0.31535	0.251774	0.416369	0.361818	0.393176	0.267324	0.390454	0.546563	0.0134504
AT4G33960.1	9.47569	9.85326	12.7449	15.6618	16.488	14.5143	10.6913	15.5547	0.540916	0.0146168
AT5G56230.1	5.29575	5.14382	5.67852	7.50393	8.31484	7.59907	5.3727	7.80595	0.538927	0.00127776
AT1G07370.1	3.38473	3.65032	3.24876	5.23934	5.58768	4.11203	3.42794	4.97968	0.538714	0.028085
AT4G10480.1	47.5438	54.0047	57.615	77.0743	72.7211	81.2215	53.0545	77.0057	0.537489	0.00334767
AT5G57800.1	16.3665	17.9321	19.6515	24.4853	27.8736	25.9226	17.9833	26.0939	0.53705	0.00402657
AT1G75840.1	14.3428	17.4202	18.3813	21.9583	24.4973	26.2844	16.7148	24.2467	0.536663	0.0125814
AT4G15802.1	51.7835	52.0957	58.6865	69.7331	73.3592	92.7	54.1886	78.5974	0.536494	0.0309286
AT3G05580.1	7.75553	8.31283	8.89341	10.8188	12.7566	12.6132	8.32059	12.0629	0.535816	0.00604332
AT1G18540.1	99.9407	122.471	96.6927	153.024	167.71	141.625	106.368	154.12	0.534984	0.0125393
AT5G61570.1	2.41323	2.15733	2.44327	2.99844	3.49219	3.67122	2.33794	3.38728	0.534889	0.00893873
AT3G60770.1	70.5348	79.0867	71.3455	103.032	110.917	106.168	73.6556	106.705	0.534766	0.000749889
AT5G17700.1	3.38959	2.84895	2.79695	5.25138	3.97148	3.85795	3.01183	4.36027	0.533777	0.0498846
AT2G18020.1	139.722	173.279	160.729	214.105	243.107	228.485	157.91	228.566	0.533505	0.00537988
AT3G50560.1	3.34638	4.22946	4.70594	5.70389	6.41779	5.61034	4.09393	5.91067	0.529838	0.0184341
AT4G04830.1	51.2649	52.6229	68.8043	84.1543	82.9338	82.1947	57.564	83.0943	0.529581	0.0107525
AT3G56910.1	275.28	296.115	294.135	401.753	391.487	455.466	288.51	416.235	0.528777	0.00364177
AT3G04220.1	1.34317	1.15915	1.11362	1.88436	1.84622	1.48359	1.20531	1.73805	0.528067	0.0216569
AT3G17120.1	9.81873	9.41226	9.6984	13.8715	12.19	15.6403	9.64313	13.9006	0.527575	0.0132309
AT3G19830.1	7.79555	6.07153	7.18827	10.9763	9.78999	9.56122	7.01845	10.1092	0.526441	0.00986964
AT1G29050.1	7.46541	9.67402	10.9609	12.4723	13.2604	14.6873	9.36677	13.4733	0.524484	0.0273709
AT4G25620.1	13.5532	14.0923	13.5764	20.3781	22.8373	16.0629	13.7406	19.7594	0.524091	0.0388574
AT5G20290.1	173.473	232.528	217.922	258.868	312.726	325.195	207.974	298.93	0.523401	0.0281103
AT2G46820.2	351.457	306.93	300.932	444.855	496.27	437.598	319.773	459.574	0.52325	0.00458933
AT4G12690.2	2.44444	3.56238	3.48854	4.70026	4.56204	4.38349	3.16512	4.5486	0.523162	0.0205694
AT3G53430.1	81.4555	95.2138	87.068	117.478	145.622	115.887	87.9124	126.329	0.523046	0.0212785
AT1G70600.1	108.9	140.26	118.098	173.934	195.732	157.566	122.419	175.744	0.521645	0.0210176
AT4G20870.1	13.9829	16.4996	13.3166	22.2771	20.6231	19.9613	14.5997	20.9539	0.521275	0.0059087
AT1G66260.1	54.3973	54.8113	59.1565	81.1369	87.6633	72.3276	56.1217	80.3759	0.518205	0.00667963
AT1G12440.1	36.3471	50.4518	51.8627	64.6839	69.6554	64.1657	46.2205	66.1683	0.517606	0.0191524
AT4G23570.2	42.4524	43.4953	37.5946	61.456	62.3708	52.963	41.1807	58.9299	0.51703	0.00715181
AT1G14360.1	14.3137	12.0299	15.9054	21.368	20.8796	18.1738	14.083	20.1405	0.516141	0.0156464
AT2G36530.1	142.885	148.044	156.643	210.615	213.783	215.664	149.19	213.354	0.516093	0.000114778
AT1G13740.1	2.47256	2.68736	2.34628	3.27745	3.94525	3.50705	2.50207	3.57658	0.515462	0.00810183
AT1G72370.1	99.81	122.143	114.775	147.481	169.227	164.352	112.243	160.353	0.514634	0.00664821
AT1G79550.2	86.3111	83.3836	82.875	123.756	121.27	115.636	84.1899	120.221	0.513965	0.000164428
AT2G47110.1	80.6248	110.322	111.563	136.33	153.753	141.683	100.837	143.922	0.513266	0.0191647
AT1G51360.1	9.5116	7.48717	8.99064	12.6771	13.1684	11.2481	8.66314	12.3645	0.513247	0.0114774
AT2G26530.1	31.0397	31.4553	38.5494	44.7756	47.471	51.9631	33.6815	48.0699	0.513178	0.0110232
AT1G52730.1	10.1882	8.34631	8.81282	13.2244	13.4047	12.3785	9.11578	13.0026	0.512357	0.00364962
AT5G56710.1	93.6562	109.752	118.155	132.966	149.033	176.666	107.188	152.888	0.51234	0.0355163
AT1G08830.1	93.9319	132.703	127.5	152.013	162.647	190.326	118.045	168.329	0.511945	0.0393263
AT5G02610.1	36.5294	51.2088	50.1746	57.7341	67.1042	71.7517	45.971	65.53	0.511433	0.0356212
AT3G30720.1	9.04453	8.81575	12.1427	13.006	15.2153	14.4625	10.001	14.2279	0.508583	0.0279977
AT3G15060.1	6.4107	6.45079	5.79285	9.59821	9.06183	7.84037	6.21811	8.83347	0.506504	0.00963714
AT2G07698.1	0.411651	0.451491	0.508412	0.660436	0.677059	0.609831	0.457185	0.649109	0.505683	0.00516615
AT1G74560.1	28.454	29.7508	34.4895	40.3239	38.9467	52.2965	30.8981	43.8557	0.505248	0.0485467
AT1G20490.1	3.67964	3.27638	3.75438	4.80961	4.95472	5.43423	3.57014	5.06619	0.504921	0.00338008
AT4G01590.1	11.5532	10.7725	13.1569	16.1661	16.7473	17.4244	11.8275	16.7793	0.504529	0.00331294
AT1G13880.1	7.92575	9.11255	9.89169	12.5913	13.362	12.2324	8.97666	12.7286	0.503819	0.00477024
AT4G35450.3	59.789	51.4836	57.1648	73.5339	75.2261	89.6778	56.1458	79.4793	0.5014	0.0147461
AT2G36170.1	35.8741	45.9007	40.749	53.6658	62.1437	57.5675	40.8412	57.7923	0.500851	0.0110764
AT5G45280.2	29.7372	35.7446	28.2231	45.3826	45.9843	41.2169	31.2349	44.1946	0.500708	0.00913593
AT5G42980.1	824.657	702.961	782.226	1089.22	994.501	1181.34	769.948	1088.36	0.499317	0.0079056
AT3G45030.1	38.466	53.6592	45.6767	60.1059	68.0377	66.6006	45.934	64.9147	0.498985	0.0194255
AT2G41840.1	96.5712	138.096	118.67	146.51	177.551	174.655	117.779	166.239	0.497174	0.0356715
AT1G62570.1	4.13228	3.56287	3.3275	5.25392	5.45422	4.84516	3.67422	5.18443	0.49675	0.00719643
AT5G56760.1	34.5417	29.9123	35.1	39.7107	46.382	54.2163	33.1847	46.7697	0.495056	0.0392779
AT3G04840.1	122.111	155.568	113.087	180.685	205.697	164.278	130.255	183.553	0.49486	0.0392601
AT5G15320.1	52.1836	56.358	63.3638	72.5182	80.1281	89.4858	57.3018	80.7107	0.49418	0.0164973
AT5G24420.1	8.81219	8.83537	7.79354	10.3292	13.8045	11.6847	8.48037	11.9395	0.493543	0.0317098
AT1G69870.1	32.2162	28.5415	28.9904	41.7054	44.6469	39.9929	29.916	42.1151	0.493417	0.00239812
AT2G04030.1	47.2842	46.9667	39.722	73.389	62.6185	52.5283	44.6576	62.8453	0.492897	0.0491139
AT1G10700.1	10.2134	10.241	12.4923	15.1987	15.3707	15.7859	10.9822	15.4518	0.4926	0.00448544
AT2G27970.1	5.82169	4.96241	6.16331	7.15002	7.26211	9.42833	5.64914	7.94682	0.492347	0.0492259
AT1G12710.1	4.61219	6.24775	6.24703	7.36497	8.4338	8.25807	5.70232	8.01895	0.491864	0.0220996
AT1G60990.1	0.829061	1.20358	0.89402	1.31022	1.47485	1.32577	0.975554	1.37028	0.490179	0.0358567
AT5G55930.1	6.22594	5.25026	7.5027	8.15899	9.95487	8.53652	6.3263	8.88346	0.48976	0.039747
AT2G21580.1	45.7839	62.555	54.1922	81.5994	81.9083	64.6918	54.177	76.0665	0.48958	0.0427921
AT4G23470.1	55.0239	67.6737	54.1435	80.9051	91.7597	75.4945	58.947	82.7198	0.488814	0.0214023
AT2G23930.1	38.1414	42.6455	49.8893	56.3807	58.4746	68.4458	43.5587	61.1004	0.48822	0.0255968
AT5G15600.1	4.45958	4.70263	4.94398	6.76645	5.39415	7.62575	4.70206	6.59545	0.488178	0.0464729
AT1G65870.1	10.0227	8.55454	7.57057	11.6059	12.3219	12.7264	8.71595	12.2181	0.487288	0.0111086
AT5G59870.1	20.0808	28.3271	25.1699	32.4757	37.9019	32.7189	24.526	34.3655	0.486651	0.0299932
AT5G45775.2	42.271	51.3812	54.8272	64.1645	68.8644	74.9373	49.4932	69.3221	0.486086	0.0152409
AT5G20220.1	5.98236	5.32596	6.66136	8.8127	7.79559	8.5572	5.98989	8.38849	0.485882	0.00818182
AT4G13770.1	165.968	152.194	175.17	212.911	237.433	239.42	164.444	229.921	0.483541	0.00377238
AT5G52570.1	22.0394	19.9776	15.6326	28.6803	27.941	23.9288	19.2165	26.85	0.482577	0.0333762
AT3G06770.2	7.88237	9.81782	8.25827	12.167	13.8558	10.1941	8.65282	12.0723	0.480461	0.04784
AT5G20000.1	11.8907	10.6998	13.663	17.2712	17.2259	16.0762	12.0845	16.8578	0.480258	0.00723958
AT5G55200.1	3.69768	3.90064	3.56381	5.40325	5.71637	4.4487	3.72071	5.18944	0.480001	0.0202724
AT5G05140.1	13.2475	12.9042	15.4702	18.2778	18.9357	20.797	13.874	19.3368	0.478969	0.00773788
AT5G41880.1	2.20231	2.56515	2.21041	3.04373	2.97076	3.70365	2.32596	3.23938	0.477894	0.0252037
AT1G49450.1	0.415735	0.374532	0.481419	0.492566	0.634522	0.643001	0.423895	0.59003	0.477079	0.0454421
AT3G12050.1	30.5383	28.8274	28.6293	42.0078	39.1604	41.1545	29.3317	40.7742	0.475198	0.000386056
AT5G50950.2	63.8578	46.0235	52.8175	78.4549	82.5068	65.1503	54.2329	75.3707	0.474834	0.0457645
AT5G43400.1	1.11436	0.793272	0.804972	1.2269	1.16016	1.38256	0.9042	1.25654	0.474739	0.0468796
AT3G03600.1	6.88977	7.39389	7.44214	9.97287	9.49405	10.723	7.24193	10.0633	0.474658	0.00210829
AT5G23850.1	6.46004	7.33577	6.56547	8.43352	10.7659	9.08325	6.78709	9.42756	0.474091	0.024206
AT1G72450.1	206.443	171.371	240.976	283.985	282.482	292.906	206.263	286.458	0.473835	0.0169625
AT1G57860.1	38.4274	46.0748	47.3767	55.5363	58.8071	68.6833	43.9596	61.0089	0.47284	0.0243645
AT3G54090.1	5.29275	6.85559	6.77006	9.67112	7.93155	8.64798	6.30613	8.75022	0.472563	0.0268968
AT1G09200.1	31.0197	41.3552	35.5911	43.6281	53.0991	52.9476	35.9887	49.8916	0.471254	0.0325692
AT2G24570.1	4.3574	3.29578	3.68966	5.35056	5.62916	4.73717	3.78095	5.23896	0.470534	0.023068
AT4G29410.1	44.7459	57.4568	54.2392	72.9147	72.0809	71.6208	52.1473	72.2055	0.469516	0.00637792
AT1G74380.1	23.4752	24.7944	29.6833	31.274	35.5398	40.9339	25.9843	35.9159	0.466982	0.0422025
AT2G18260.1	0.972735	0.746754	0.922947	1.17548	1.20385	1.26569	0.880812	1.21501	0.464059	0.0104643
AT4G24960.1	23.6736	23.6566	22.3927	28.3578	35.7623	32.0481	23.241	32.0561	0.463926	0.0155384
AT4G09650.1	1136.07	1021.34	951.831	1469.2	1189.26	1629.11	1036.41	1429.19	0.463599	0.0478562
AT5G40950.1	301.051	311.053	289.344	400.949	390.683	451.097	300.483	414.243	0.463194	0.00445706
AT3G06760.1	21.9493	21.2505	24.3363	28.3159	30.4743	34.2374	22.5121	31.0092	0.461999	0.0124329
AT5G66200.1	20.3394	26.0937	22.7405	32.3912	35.5867	27.2923	23.0579	31.7567	0.461804	0.0414241
AT3G01280.1	76.3546	83.0672	79.999	102.824	111.861	114.709	79.8069	109.798	0.46027	0.00181412
AT5G14450.1	6.64469	7.45297	6.85248	8.5296	10.2155	10.0541	6.98338	9.59973	0.459069	0.0113316
AT2G02740.1	5.21398	5.50163	5.48871	7.83643	6.97194	7.45283	5.40144	7.4204	0.458152	0.00164164
AT5G65140.1	2.57903	2.22726	2.44535	3.05588	3.15744	3.74779	2.41721	3.32037	0.458001	0.0194097
AT2G04390.1	52.5118	62.4937	62.5078	77.5447	89.3892	76.5944	59.1711	81.1761	0.456162	0.0141835
AT5G45350.1	76.5742	66.4006	80.8484	102.826	106.468	96.9778	74.6077	102.091	0.452455	0.00573161
AT3G62870.1	96.1448	118.739	114.169	141.757	154.072	153.981	109.685	149.937	0.450992	0.00738604
AT5G36290.2	12.0998	11.9485	14.0127	16.7278	17.6692	17.594	12.687	17.3303	0.449948	0.0031271
AT1G78430.1	0.49204	0.437136	0.434275	0.700973	0.566225	0.594348	0.454484	0.620515	0.449238	0.0212376
AT4G13940.1	175.669	205.415	211.816	237.997	287.606	282.939	197.633	269.514	0.447534	0.0205445
AT1G10590.1	39.5298	39.584	52.0823	55.2006	56.6357	66.9912	43.732	59.6092	0.446844	0.0468096
AT1G14190.1	0.416719	0.565863	0.450933	0.588988	0.718381	0.645385	0.477838	0.650918	0.445953	0.0418836
AT1G10155.1	3.7563	3.54943	3.28311	4.98509	4.96474	4.47026	3.52961	4.8067	0.445536	0.0041669
AT1G28050.1	3.76844	3.44021	3.81511	4.85227	4.83479	5.30637	3.67459	4.99781	0.443712	0.00242833
AT3G07230.1	70.709	84.32	93.6896	102.519	115.208	120.156	82.9062	112.628	0.442011	0.0248876
AT4G16690.1	32.2586	27.5596	28.984	41.3285	44.1688	35.1091	29.6008	40.2021	0.441637	0.0245422
AT3G61550.1	5.50443	6.61283	4.90877	8.41311	7.19265	7.51222	5.67534	7.70599	0.441273	0.0304416
AT5G09510.1	27.3081	35.7668	32.6456	37.9285	44.8207	47.2158	31.9068	43.3217	0.441224	0.0373872
AT3G59360.1	3.10582	3.18958	3.31914	4.54621	4.71114	3.79675	3.20485	4.35137	0.441213	0.0164121
AT2G48030.1	6.17509	7.26014	5.61208	8.33971	9.84572	7.65823	6.3491	8.61455	0.440223	0.048485
AT2G35605.1	6.12474	6.46108	6.67989	8.95144	9.50159	7.66806	6.4219	8.70703	0.43918	0.0157036
AT5G09650.1	129.651	139.803	135.432	172.213	165.804	210.343	134.962	182.787	0.437605	0.0281545
AT1G08050.1	3.72343	2.90741	3.5024	4.33714	5.04299	4.33072	3.37775	4.57028	0.436222	0.0246069
AT5G62300.1	71.4674	90.7202	93.4301	102.455	123.149	120.261	85.2059	115.288	0.436218	0.0336383
AT5G44568.1	86.7821	84.2714	76.2414	101.481	127.713	105.229	82.4316	111.474	0.435442	0.029782
AT2G40510.1	42.3901	54.9353	50.4047	61.9191	69.6601	68.1675	49.2434	66.5822	0.435208	0.0165378
AT1G04260.1	7.0906	8.00001	6.89027	9.09387	11.2857	9.33081	7.32696	9.90347	0.434719	0.0291264
AT3G48740.1	89.5376	83.7817	85.0584	109.293	126.664	112.994	86.1259	116.317	0.433543	0.00559266
AT2G01250.1	102.506	127.63	106.101	150.231	163.6	139.64	112.079	151.157	0.431533	0.0202449
AT5G03160.1	12.0656	11.7468	12.8637	15.7289	16.968	16.7642	12.2254	16.487	0.431456	0.00110005
AT3G02560.1	33.6484	46.8735	45.7615	54.5042	61.3216	54.3466	42.0945	56.7241	0.430333	0.0385608
AT4G25740.1	36.2799	48.0984	37.453	54.5143	60.3938	48.9041	40.6104	54.6041	0.427158	0.0492526
AT1G70490.1	90.1273	105.031	115.99	124.901	139.09	153.446	103.716	139.146	0.423955	0.0335136
AT1G09690.1	116.237	153.823	139.876	162.508	191.235	196.142	136.645	183.295	0.423732	0.0371653
AT3G13110.1	49.8681	38.5086	41.8798	59.2674	61.228	54.002	43.4188	58.1658	0.421851	0.0210789
AT1G20580.1	24.1227	25.3098	30.2291	33.2068	32.875	40.4944	26.5539	35.5254	0.41993	0.0448266
AT4G34150.1	199.834	205.215	172.399	275.625	279.828	215.651	192.482	257.034	0.417236	0.0489914
AT1G32580.1	19.7249	19.3682	19.6935	28.1551	27.2876	23.0551	19.5955	26.166	0.417167	0.014149
AT3G21230.1	4.36477	3.19739	3.92879	5.29817	5.22033	4.81663	3.83032	5.11171	0.416343	0.026147
AT5G20720.1	269.615	276.665	234.32	368.07	360.994	312.348	260.2	347.137	0.415886	0.0164694
AT5G07090.1	93.887	115.67	96.9901	126.513	145.125	137.193	102.183	136.277	0.415394	0.0171397
AT3G55440.1	228.315	240.324	237.107	328.285	318.187	293.73	235.249	313.401	0.41382	0.00198149
AT3G17830.1	1.40715	1.19686	0.993479	1.66398	1.6336	1.49491	1.19916	1.5975	0.413783	0.0377402
AT5G41520.1	98.9924	123.638	116.512	147.217	159.89	144.508	113.047	150.538	0.413201	0.0126668
AT5G21482.1	11.2216	13.0008	11.6658	14.4734	18.2574	14.9857	11.9627	15.9055	0.410979	0.0386895
AT3G54110.1	18.2307	19.8365	17.0433	25.4405	26.3384	21.4809	18.3702	24.4199	0.410693	0.0235056
AT2G44620.1	61.4672	72.2899	75.1164	85.0083	88.0682	104.578	69.6245	92.5516	0.410663	0.0357674
AT3G51990.1	4.38705	4.94103	5.70772	6.39247	6.24329	7.34337	5.01193	6.65971	0.410092	0.0329299
AT5G02500.1	460.165	465.193	405.076	611.632	652.545	503.23	443.478	589.136	0.409738	0.0398892
AT1G09940.1	10.6737	9.77986	10.8062	12.7483	13.9467	14.8235	10.4199	13.8395	0.409446	0.00743083
AT5G22060.1	49.3729	45.971	42.0021	64.2816	66.1113	51.9778	45.782	60.7902	0.409059	0.0380667
AT3G56200.1	46.1728	42.9997	57.4663	62.2451	65.0905	67.1474	48.8796	64.8277	0.407377	0.0259069
AT3G19710.1	99.9383	112.481	118.319	140.421	159.428	138.779	110.246	146.209	0.407308	0.0136925
AT2G26180.1	0.576795	0.417536	0.499535	0.642316	0.640256	0.696999	0.497955	0.659857	0.406137	0.0309463
AT2G20820.1	86.0713	90.8148	112.453	120.488	135.189	127.558	96.4464	127.745	0.405468	0.0268779
AT1G12990.1	15.4359	17.5173	17.2654	21.3078	23.5573	21.6231	16.7395	22.1627	0.404874	0.00486549
AT2G47610.1	69.0222	84.4555	76.7467	94.4351	111.457	98.8711	76.7414	101.588	0.404649	0.0213953
AT4G04925.1	9.07335	9.62706	7.84943	10.9053	13.3069	10.9273	8.84995	11.7132	0.404394	0.0399391
AT3G17690.1	0.326111	0.359983	0.330588	0.454639	0.45513	0.434574	0.338894	0.448114	0.403033	0.000974059
AT1G29070.1	148.151	169.746	150.094	224.943	199.853	193.968	155.997	206.255	0.402911	0.0128296
AT3G08640.1	27.8456	27.0768	31.4227	34.2754	37.8322	41.9997	28.7817	38.0358	0.402204	0.0236876
AT2G37640.1	9.14785	12.2484	9.83123	14.3359	14.4184	12.4075	10.4092	13.7206	0.398489	0.0447266
AT5G67070.1	37.7385	47.2194	38.8256	50.6711	59.4438	53.0234	41.2612	54.3794	0.398277	0.0300628
AT1G67860.1	138.09	124.429	134.112	168.144	159.5	194.233	132.21	173.959	0.395912	0.0203404
AT3G24050.1	29.2655	29.9224	29.81	36.6243	43.069	37.2921	29.666	38.9952	0.394485	0.0105177
AT5G13200.1	20.7294	18.0664	22.5351	26.5195	26.4862	27.5818	20.4436	26.8625	0.393945	0.00886692
AT5G52810.1	34.6203	31.1396	30.7819	40.9672	44.6797	40.9885	32.1806	42.2118	0.391455	0.00447565
AT1G33610.1	14.4352	14.9107	12.6068	18.3951	20.3039	16.3212	13.9842	18.3401	0.391199	0.0318997
AT5G52920.1	24.0176	27.3706	24.7782	37.1495	33.5177	29.2116	25.3888	33.2929	0.391023	0.0344911
AT4G15640.1	2.85652	2.45539	2.75835	3.28203	3.82869	3.47012	2.69009	3.52695	0.390767	0.0140371
AT2G24540.1	10.1068	8.92015	8.74871	11.6808	11.3925	13.2687	9.25854	12.114	0.38782	0.0168169
AT2G27260.1	21.4685	21.434	23.06	28.4211	32.6502	25.2316	21.9875	28.7676	0.387764	0.0375968
AT1G22410.1	44.5904	46.1559	48.9468	56.1352	64.7669	61.759	46.5644	60.887	0.386908	0.00719644
AT3G25230.1	18.5139	18.9917	16.4964	23.9865	23.6409	22.9314	18.0007	23.5196	0.385812	0.00260108
AT5G20190.1	114.282	113.132	132.761	142.91	149.34	178.352	120.058	156.867	0.385808	0.043398
AT3G26060.1	288.783	257.733	264.767	340.069	316.822	401.414	270.428	352.768	0.383477	0.0377296
AT3G52340.2	14.0955	10.7329	15.5438	17.7217	17.8717	17.0158	13.4574	17.5364	0.381954	0.0480888
AT3G02910.1	15.7051	13.1846	17.1053	21.7077	19.1133	19.0848	15.3317	19.9686	0.381218	0.0322416
AT2G34460.1	84.5039	80.2895	80.5512	95.0598	103.064	121.374	81.7815	106.499	0.380997	0.0353128
AT2G30860.1	395.263	412.899	451.711	587.389	573.299	479.029	419.958	546.572	0.380167	0.0287735
AT4G26110.1	17.7928	20.8742	21.4539	23.8739	28.0016	26.3532	20.0403	26.0762	0.37983	0.0217093
AT1G03400.1	47.0439	42.3939	40.5116	58.756	61.4443	48.8165	43.3165	56.3389	0.379217	0.0389245
AT3G55170.1	21.9298	26.3319	28.723	31.315	32.6896	35.9259	25.6616	33.3102	0.376353	0.033896
AT1G74880.1	103.214	92.834	96.5393	137.882	123.194	118.644	97.529	126.573	0.376066	0.0113935
AT5G62140.1	53.0626	46.2763	47.5639	68.011	56.2911	66.2404	48.9676	63.5142	0.37525	0.0257246
AT5G02550.1	2.34734	3.08304	2.59444	3.29646	3.41652	3.68465	2.67494	3.46587	0.373712	0.0319173
AT1G27970.1	42.4899	51.7306	52.6973	63.0541	65.4657	61.6268	48.9726	63.3822	0.372102	0.0138306
AT5G16690.1	0.599345	0.655059	0.580687	0.811787	0.874353	0.685323	0.611697	0.790488	0.369926	0.0405815
AT1G21750.1	44.9908	45.7936	55.194	58.9219	69.6875	59.9921	48.6594	62.8671	0.369586	0.0400066
AT3G04120.1	263.229	243.155	237.221	318.124	354.337	286.054	247.868	319.505	0.366264	0.0279543
AT1G61250.1	43.2998	46.6987	51.9472	62.0053	61.8426	59.1038	47.3152	60.9839	0.366124	0.00703316
AT3G53870.1	101.969	113.774	96.7481	131.244	149.774	121.277	104.164	134.098	0.364439	0.0372904
AT1G78450.1	26.5027	22.8143	24.5274	31.3939	33.2992	30.3182	24.6148	31.6705	0.363613	0.00686165
AT3G22890.1	368.813	341.262	358.483	458.271	493.513	421.232	356.186	457.672	0.361683	0.0105096
AT3G04790.1	136.224	130.782	127.991	161.248	152.66	193.413	131.666	169.107	0.361058	0.0414357
AT3G02580.1	12.1127	11.7392	9.7474	13.9894	14.047	15.0858	11.1998	14.3741	0.359998	0.017692
AT4G24440.1	16.7474	19.0423	22.8599	23.5391	25.2721	26.4434	19.5499	25.0849	0.359659	0.0484903
AT5G56010.1	112.95	93.5328	94.3073	125.926	120.87	138.249	100.263	128.348	0.356271	0.026458
AT2G34060.1	2.03868	2.08905	1.86771	2.92215	2.45319	2.29488	1.99848	2.55674	0.355406	0.0491686
AT2G34590.1	25.6043	31.7385	27.3421	36.5555	34.0261	37.7519	28.2283	36.1111	0.355303	0.0208287
AT1G61580.1	6.81731	7.89954	6.85862	9.3543	9.81195	8.39898	7.19182	9.18841	0.353459	0.0217
AT2G15690.1	2.78179	3.00433	2.71726	3.37744	4.13004	3.35423	2.83446	3.62057	0.353143	0.0432601
AT1G31340.1	47.8992	45.6807	55.0143	57.2288	61.808	70.5726	49.5314	63.2031	0.351652	0.0470888
AT2G46210.1	0.791197	0.866936	0.77766	0.977679	0.946794	1.18165	0.811931	1.03537	0.350722	0.0469775
AT4G05050.1	381.171	393.533	461.927	491.537	532.808	551.823	412.21	525.389	0.350006	0.0212559
AT1G68590.1	226.063	244.511	233.125	289.184	270.756	336.455	234.566	298.798	0.349177	0.0339983
AT5G64920.1	18.9746	20.1801	19.4084	23.7289	28.2447	22.5756	19.521	24.8497	0.348199	0.0392239
AT5G14030.1	38.3753	40.8295	40.4894	52.0091	47.562	52.789	39.8981	50.7867	0.348133	0.00376716
AT5G64240.2	13.0724	11.0725	10.5697	14.0514	15.5947	14.4288	11.5715	14.6916	0.344413	0.0251584
AT5G54580.1	21.4094	22.02	21.6481	27.8056	25.892	28.8863	21.6925	27.528	0.343703	0.00283697
AT4G24540.1	14.1034	15.3767	15.7967	20.6458	18.1573	18.6341	15.0923	19.1457	0.343213	0.0115026
AT2G47730.1	191.67	244.526	203.194	268.662	272.596	269.553	213.13	270.27	0.342668	0.0237747
AT3G62530.1	151.035	173.751	163.786	192.684	199.822	226.777	162.857	206.427	0.342026	0.0238873
AT1G76920.1	9.35792	10.7033	9.98625	13.226	13.7836	11.055	10.0158	12.6882	0.341208	0.0437111
AT1G77750.1	9.7646	10.5839	11.3184	12.4807	13.7154	13.9068	10.5556	13.3676	0.340734	0.0113336
AT3G27260.2	0.756258	0.800435	0.755017	0.950467	1.0362	0.940368	0.77057	0.975678	0.34048	0.00375392
AT4G00860.1	71.8727	69.2683	70.3248	87.7735	89.324	90.5406	70.4886	89.2127	0.339859	7.0206e-05
AT1G09590.1	67.8722	88.3223	76.9421	93.3483	104.189	97.4992	77.7122	98.3456	0.33972	0.0370461
AT1G26630.1	274.473	324.598	315.753	378.964	412.019	364.786	304.941	385.256	0.337288	0.018249
AT5G27820.1	8.25311	7.45073	8.59887	9.85942	10.0356	10.7978	8.1009	10.2309	0.336782	0.00877461
AT2G27140.1	2.86562	2.99144	2.94307	3.2882	3.79246	4.0331	2.93338	3.70459	0.336749	0.0256805
AT5G40340.1	14.1588	14.4253	16.0803	18.3343	19.3952	18.649	14.8881	18.7928	0.336019	0.00451864
AT2G31955.1	8.14937	6.87268	8.45579	10.5274	10.0459	9.04189	7.82595	9.87175	0.33504	0.0350964
AT4G12880.1	46.351	52.5206	43.6327	63.0534	58.962	57.6479	47.5014	59.8878	0.334291	0.0160576
AT3G62600.1	45.9344	43.1503	51.7748	56.8851	66.0802	54.543	46.9532	59.1694	0.33363	0.0481511
AT2G41380.1	4.42403	3.81582	3.92911	4.91697	5.51276	4.8853	4.05632	5.10501	0.331743	0.0192514
AT1G08200.1	91.1293	93.8656	87.4029	107.88	120.569	114.069	90.7992	114.173	0.330468	0.00473929
AT1G29840.1	4.8104	4.63996	4.68513	5.98944	5.78494	5.99524	4.71183	5.92321	0.330091	0.000146846
AT1G71500.1	229.781	202.362	189.772	263.661	249.085	266.731	207.305	259.826	0.325789	0.0156237
AT5G15750.1	7.1824	8.33719	7.85503	9.37641	9.71007	10.2083	7.79154	9.76493	0.325701	0.00878607
ATCG00830.1	3.48455	3.60914	3.4525	4.50563	4.05171	4.65142	3.5154	4.40292	0.324772	0.00896143
AT5G25440.1	29.9213	29.4096	33.4585	35.5095	43.3715	37.2859	30.9298	38.7223	0.324167	0.0447117
AT5G46280.1	2.13228	2.44537	2.1071	2.56904	3.04508	2.7458	2.22825	2.78664	0.322617	0.0340427
AT1G09390.1	8.76499	10.0846	9.95621	11.5379	12.2723	12.1157	9.60193	11.9753	0.318665	0.00755184
AT1G29310.1	8.84188	8.46792	9.73525	10.6262	11.2795	11.8074	9.01502	11.2377	0.317943	0.0119171
AT1G80110.1	1.90491	1.85319	2.14231	2.27213	2.72315	2.33068	1.9668	2.44198	0.312201	0.046812
AT1G17880.1	78.5111	80.9218	79.7144	89.2283	111.728	95.9668	79.7158	98.9745	0.312191	0.0453298
AT5G55280.1	24.0264	25.9854	24.1336	30.9783	28.9936	31.9789	24.7151	30.6503	0.310506	0.0054059
AT1G08360.1	93.5712	112.28	113.878	131.066	134.458	130.93	106.576	132.152	0.310308	0.0180977
AT2G35635.1	73.4131	76.2335	86.1999	92.0753	97.5281	102.155	78.6155	97.2529	0.306928	0.0184253
AT5G20010.1	127.652	131.277	136.841	167.734	170.415	151.395	131.923	163.181	0.306779	0.00867043
AT4G01100.1	44.7432	40.0927	46.6631	53.3255	53.618	55.6481	43.833	54.1972	0.306201	0.00761818
AT5G15090.1	76.1005	72.0447	67.1578	90.3605	90.0798	85.5858	71.7677	88.6754	0.305199	0.00495314
AT2G23150.1	2.73179	2.65179	2.5376	3.15218	3.25869	3.37475	2.64039	3.26187	0.304947	0.00190066
AT5G20935.1	26.6412	24.4789	23.9819	28.5699	32.1124	31.9898	25.034	30.8907	0.303284	0.0145322
AT3G02220.1	13.2109	12.5449	12.6931	14.288	15.9567	17.198	12.8163	15.8142	0.303242	0.0258581
AT5G65270.1	17.8439	17.6853	17.8674	22.5808	21.5707	21.7326	17.7989	21.9614	0.303184	0.000197669
AT3G07720.1	57.7759	53.2941	59.1797	64.0757	73.3453	72.6312	56.7499	70.0174	0.303095	0.0186649
AT1G05010.1	265.166	274.881	285.996	317.313	355.354	343.466	275.348	338.711	0.298802	0.00764429
AT2G37540.1	34.3586	33.6667	39.9548	43.055	45.7616	43.988	35.9934	44.2682	0.298539	0.018132
AT5G67220.1	19.9874	20.8199	20.804	23.2284	24.955	27.4491	20.5371	25.2108	0.29581	0.0204318
AT1G15390.1	14.2479	14.0114	15.1571	17.6508	19.3708	16.2322	14.4721	17.7513	0.294645	0.0279796
AT3G22110.1	57.8604	64.7276	63.1419	73.6906	75.1022	78.9546	61.91	75.9158	0.294228	0.00577888
AT4G14880.1	103.234	97.693	114.426	124.321	126.211	136.098	105.118	128.877	0.293988	0.017884
AT5G27390.1	13.6759	14.046	13.0099	17.5195	17.7745	14.631	13.5773	16.6416	0.293603	0.0436239
AT4G21740.1	29.6511	34.8916	35.5042	40.1215	41.7185	40.7011	33.3489	40.847	0.292591	0.0173175
AT5G11170.1	40.561	44.0382	45.4307	47.5423	54.2269	57.1734	43.3433	52.9809	0.289662	0.0393403
AT1G22450.1	33.9255	36.5319	32.6777	41.0461	45.0453	39.8385	34.3784	41.9766	0.288084	0.0173064
AT2G25430.1	30.2248	31.988	33.4328	35.6226	42.5016	38.4032	31.8819	38.8425	0.284898	0.0341848
AT1G34750.1	16.6421	14.8931	14.6567	19.0467	19.995	17.2028	15.3973	18.7481	0.28407	0.031421
AT5G21430.1	124.37	108.621	112.925	149.144	131.104	140.824	115.305	140.357	0.283643	0.0233895
AT3G17100.1	5.71467	5.13385	5.86201	6.49463	7.51526	6.32777	5.57017	6.77922	0.283397	0.0490766
AT1G54500.1	146.378	135.781	139.736	158.871	164.055	190.198	140.632	171.041	0.282424	0.0404003
AT5G51010.1	87.4599	82.5615	79.7957	100.026	106.728	96.9291	83.2724	101.227	0.281691	0.00799767
AT2G30160.1	5.34392	4.54402	5.59918	6.74474	6.04788	6.01008	5.16237	6.26757	0.279871	0.0498258
AT4G24060.1	6.63683	7.0794	7.00829	8.06006	8.38141	8.6976	6.90817	8.37969	0.278593	0.00304328
AT1G49400.1	7.35389	7.97611	8.576	10.1202	8.87201	9.94913	7.96867	9.6471	0.275757	0.033265
AT1G11890.1	25.8173	26.8223	30.231	33.6914	33.8331	32.7517	27.6235	33.4254	0.275047	0.0135839
AT4G14890.1	90.8052	98.5934	95.9591	114.377	119.302	111.036	95.1192	114.905	0.27263	0.00396143
AT4G25030.1	67.0369	68.1763	74.0597	78.3606	86.7844	87.4737	69.7576	84.2062	0.271576	0.0166879
AT1G14010.1	16.1063	17.1409	19.0816	19.8242	22.5067	20.7754	17.4429	21.0354	0.270179	0.0376074
AT2G43090.1	91.5807	105.569	92.0148	122.218	116.894	109.417	96.3882	116.176	0.26939	0.0285424
AT5G61130.1	23.5995	25.2012	22.274	28.0673	31.1685	26.3963	23.6916	28.5441	0.268816	0.0411769
AT1G48440.1	50.644	50.2891	59.3136	63.3308	66.2294	63.1682	53.4156	64.2428	0.266274	0.0254185
AT1G75690.1	186.304	204.224	178.477	245.622	229.193	208.286	189.668	227.7	0.263658	0.0451637
AT3G44150.1	7.42678	7.8237	7.39743	9.12919	9.08157	8.95173	7.5493	9.05416	0.262238	0.000517786
AT5G35530.1	49.9142	56.593	54.5315	63.9698	65.901	63.2163	53.6796	64.3624	0.261844	0.0074121
AT2G37170.1	71.1684	74.4528	74.7366	86.4912	87.4565	89.9461	73.4526	87.9646	0.26011	0.000706262
AT1G34000.1	178.178	176.275	183.767	222.901	202.585	218.961	179.407	214.816	0.259867	0.00587145
AT1G61800.1	5.39794	4.47116	4.65358	5.64662	5.7235	5.99523	4.84089	5.78845	0.257904	0.0351182
AT1G67070.1	1.84205	1.63174	1.59884	2.01847	2.13957	1.90487	1.69088	2.02097	0.257276	0.0317474
AT5G13850.1	36.4423	41.4824	39.4214	43.91	46.6347	49.0992	39.1154	46.548	0.250982	0.0238213
AT4G33940.1	15.5055	15.2669	16.6051	18.3078	20.1941	17.8641	15.7925	18.7887	0.250624	0.0220952
AT1G14270.1	27.0676	27.3404	25.1438	30.8656	29.6214	34.0738	26.5172	31.5202	0.249348	0.0287002
AT3G53420.1	419.592	429.289	424.701	506.316	482.82	524.27	424.527	504.469	0.248907	0.00291184
AT3G15640.1	34.3611	35.6262	37.1283	39.89	43.0075	44.2129	35.7052	42.3701	0.246914	0.0117263
AT4G18480.1	214.003	194.083	192.592	243.275	224.54	244.915	200.226	237.577	0.246762	0.0171105
AT5G19760.1	166.329	155.8	153.723	185.611	187.343	189.641	158.618	187.532	0.241583	0.00207952
AT2G24330.1	7.52637	7.4058	8.18539	9.01389	9.63297	8.66252	7.70585	9.10313	0.240408	0.020026
AT2G22230.1	19.6584	19.2949	20.4476	23.635	22.9494	23.4226	19.8003	23.3357	0.237016	0.000870451
AT3G27160.1	235.781	228.566	209.24	258.396	253.178	281.016	224.529	264.197	0.234712	0.0271673
AT1G07000.1	26.0374	25.5157	28.7163	30.1664	32.7341	31.5487	26.7565	31.4831	0.234688	0.0188267
AT5G55710.1	48.4562	44.3415	44.1271	52.7697	58.0486	50.0979	45.6416	53.6387	0.232925	0.0427405
AT2G40765.1	67.8306	65.97	73.7289	80.8297	80.2133	82.3668	69.1765	81.1366	0.230071	0.00785893
AT3G18410.1	79.3277	80.995	86.1914	94.2635	97.4724	97.1383	82.1714	96.2914	0.22877	0.00359305
AT1G66070.1	9.62283	8.5806	9.98043	10.8639	11.5755	10.569	9.39462	11.0028	0.227966	0.0355007
AT5G45390.1	132.002	127.147	123.867	158.173	143.846	146.076	127.672	149.365	0.226399	0.0125969
AT4G39990.1	18.6035	19.1003	20.9905	21.7116	24.3149	22.4065	19.5648	22.811	0.22147	0.0381119
AT1G23820.1	38.1346	35.7092	36.814	42.8847	45.6609	40.3487	36.8859	42.9648	0.220084	0.0226753
AT3G04520.1	12.7693	13.0834	13.2047	14.7995	15.8911	14.7945	13.0191	15.1617	0.219796	0.00520747
AT2G37410.1	29.8085	32.8106	34.8973	37.076	37.214	39.2271	32.5055	37.839	0.219192	0.030864
AT5G42990.1	24.9566	23.3985	23.2405	29.7028	26.0885	27.5298	23.8652	27.7737	0.218811	0.0299524
AT2G42770.1	33.7202	34.1364	30.8706	39.8045	39.8857	35.1727	32.9091	38.2876	0.218391	0.0448598
AT1G80230.1	35.8661	37.3413	36.5426	39.7142	45.1811	42.6133	36.5833	42.5029	0.216374	0.0223758
AT4G04870.1	4.45273	4.52239	4.2977	5.13778	5.29747	4.93795	4.42428	5.1244	0.211941	0.00476042
AT5G10180.1	28.3347	28.4847	30.94	33.6759	34.0368	33.834	29.2531	33.8489	0.210517	0.00569
AT4G12060.1	42.2165	45.1694	42.1683	51.7963	46.6378	50.4584	43.1847	49.6309	0.200716	0.024682
AT5G22860.1	4.92431	5.25703	5.33776	5.82115	6.03477	5.96246	5.17303	5.93946	0.199321	0.00559082
AT1G33810.1	39.9341	38.7613	41.3625	47.1552	47.6048	43.0477	40.0193	45.9359	0.198926	0.0223114
AT3G51010.1	19.6103	21.9226	23.0417	23.74	25.526	24.8225	21.5248	24.6962	0.198284	0.0492325
AT3G20050.1	19.9708	21.6782	20.5542	24.7756	23.966	22.4543	20.7344	23.732	0.194806	0.0238406
AT3G54900.1	155.135	142.319	134.74	167.894	159.03	166.692	144.065	164.539	0.19171	0.0356105
AT3G52230.1	137.979	129.022	124.215	147.18	152.623	145.888	130.405	148.564	0.188078	0.0160199
AT1G66820.1	38.4637	36.652	37.0344	42.6487	43.171	41.8306	37.3833	42.5501	0.186766	0.00156854
AT4G24770.1	444.71	450.081	389.502	488.756	474.042	492.613	428.097	485.137	0.180454	0.0474432
AT5G10290.1	8.71883	7.98054	7.93526	9.25235	9.19018	9.458	8.21154	9.30018	0.179604	0.015049
AT1G75900.1	7.3902	7.78475	7.5434	7.89035	8.88901	8.81222	7.57278	8.53053	0.171812	0.0482976
AT3G01120.1	120.877	118.209	111.742	135.207	133.796	125.945	116.943	131.649	0.170901	0.0205302
AT1G50020.1	119.845	112.409	128.728	136.023	135.988	134.054	120.327	135.355	0.169785	0.034316
AT1G01550.2	21.1403	23.9159	24.351	25.9203	26.0655	26.0599	23.1357	26.0152	0.169232	0.0459172
AT1G56450.1	46.4386	49.5476	47.6396	52.6683	57.0565	51.4733	47.8753	53.7327	0.166519	0.0382151
AT1G03220.1	53.1934	54.2642	54.7404	59.5403	58.8219	63.5541	54.066	60.6388	0.165519	0.0130213
AT1G80670.1	9.71727	9.3765	8.87969	10.4534	10.871	9.87963	9.32448	10.4013	0.157671	0.0459052
AT2G32560.1	40.0189	38.9609	41.713	45.8616	44.6352	43.9515	40.2309	44.8161	0.155711	0.00935873
AT2G04700.1	168.817	160.026	172.592	192.319	180.974	182.339	167.145	185.211	0.148069	0.0248979
AT5G54600.1	245.071	254.237	236.328	276.451	257.847	278.241	245.212	270.846	0.143445	0.0369094
AT4G13180.1	16.6338	15.1223	15.266	16.7764	17.2779	17.523	15.674	17.1925	0.133401	0.0455542
AT4G03520.1	319.388	309.021	319.559	350.335	338.511	341.342	315.989	343.396	0.119999	0.00533378
AT1G26218.1	28.8639	28.9553	28.5299	30.3237	30.6918	32.1303	28.783	31.0486	0.10931	0.0161077
AT2G27020.1	48.0922	47.703	50.8526	51.6608	51.8532	52.2202	48.8826	51.9114	0.0867314	0.039389
AT1G09520.1	7.39557	7.48552	7.59125	7.93296	7.89215	7.68392	7.49078	7.83634	0.0650649	0.0224861

## Sheet: Down in gte4_Control
Table S3_List of differentially expressed genes in gte4 under control condition
Transcript	WT-1	WT-2	WT-3	gte4-1	gte4-2	gte4-3	Aver_WT	Aver_gte4	log2(gte4/WT)	T test
AT5G59640.1	0.011188	0.006099	0.016792	0	0	0	0.0113597	0	#NUM!	0.0212291
AT4G08109.1	0.018175	0.018365	0.011952	0	0	0	0.016164	0	#NUM!	0.00155142
AT2G24660.1	0.031695	0.010468	0.018572	0	0	0	0.020245	0	#NUM!	0.0306883
AT5G15250.2	0.031002	0.026652	0.023524	0	0	0	0.0270593	0	#NUM!	0.000237134
AT4G08112.1	0.043659	0.019266	0.025179	0	0	0	0.029368	0	#NUM!	0.0161634
AT5G37450.1	0.030939	0.032469	0.05121	0	0	0	0.038206	0	#NUM!	0.00422609
AT3G29781.1	0.041458	0.030557	0.050431	0	0	0	0.0408153	0	#NUM!	0.00207513
AT2G46050.1	0.017507	0.064909	0.0748	0	0	0	0.0524053	0	#NUM!	0.0413941
AT5G07475.1	0.065752	0.04101	0.083875	0	0	0	0.0635457	0	#NUM!	0.00690959
AT2G45200.2	0.069934	0.0806	0.043955	0	0	0	0.0648297	0	#NUM!	0.00398495
AT2G40170.1	0.059277	0.081318	0.06414	0	0	0	0.068245	0	#NUM!	0.000518954
AT2G31830.1	0.049723	0.097802	0.094156	0	0	0	0.0805603	0	#NUM!	0.00645955
AT4G00985.1	0.13333	0.070199	0.049401	0	0	0	0.08431	0	#NUM!	0.0288078
AT5G48820.1	0.13518	0.045468	0.105892	0	0	0	0.0955133	0	#NUM!	0.0224322
AT3G56930.2	0.131586	0.060502	0.117912	0	0	0	0.103333	0	#NUM!	0.00900269
AT3G28958.1	0.11333	0.131808	0.100566	0	0	0	0.115235	0	#NUM!	0.000220963
AT4G32445.1	0.17358	0.155885	0.083888	0	0	0	0.137784	0	#NUM!	0.00736722
AT1G68910.2	0.143561	0.17089	0.111172	0	0	0	0.141874	0	#NUM!	0.00119396
AT2G34185.3	0.197207	0.175128	0.059185	0	0	0	0.14384	0	#NUM!	0.0282949
AT5G22794.2	0.191088	0.178541	0.063051	0	0	0	0.144227	0	#NUM!	0.0240268
AT5G39150.1	0.243822	0.143541	0.155495	0	0	0	0.180953	0	#NUM!	0.00461638
AT2G20784.1	0.107689	0.185675	0.254061	0	0	0	0.182475	0	#NUM!	0.0124923
AT2G34300.2	0.311773	0.163727	0.117773	0	0	0	0.197758	0	#NUM!	0.027819
AT2G15800.1	0.315783	0.230588	0.070488	0	0	0	0.20562	0	#NUM!	0.0459436
AT3G21030.1	0.130741	0.312043	0.208634	0	0	0	0.217139	0	#NUM!	0.0144326
AT3G44530.2	0.274718	0.18904	0.199749	0	0	0	0.221169	0	#NUM!	0.00120178
AT5G65420.3	0.276946	0.321742	0.223697	0	0	0	0.274128	0	#NUM!	0.000638999
AT1G58390.1	0.378489	0.283121	0.240713	0	0	0	0.300774	0	#NUM!	0.0017945
AT3G19663.1	0.155551	0.390146	0.393442	0	0	0	0.313046	0	#NUM!	0.0164695
AT1G58025.3	0.282696	0.352277	0.371591	0	0	0	0.335521	0	#NUM!	0.00024092
AT3G46640.3	0.361648	0.34343	0.569625	0	0	0	0.424901	0	#NUM!	0.00424217
AT3G28140.2	0.620332	0.237216	0.567364	0	0	0	0.474971	0	#NUM!	0.0166383
AT3G61950.1	0.694174	0.640277	0.835613	0	0	0	0.723355	0	#NUM!	0.000241689
AT4G05040.5	0.483149	0.938344	0.840783	0	0	0	0.754092	0	#NUM!	0.00550685
AT5G25770.2	0.649561	0.521982	1.13419	0	0	0	0.768577	0	#NUM!	0.0145941
AT3G46130.1	1.05601	0.368615	1.58353	0	0	0	1.00272	0	#NUM!	0.0463565
AT4G17250.2	0.933675	0.80117	1.3539	0	0	0	1.02958	0	#NUM!	0.00348378
AT2G05210.3	1.54383	1.03228	0.627974	0	0	0	1.06803	0	#NUM!	0.0157275
AT3G62800.2	0.489294	1.96895	1.2933	0	0	0	1.25052	0	#NUM!	0.0430719
AT4G32060.2	1.0287	0.89299	2.26849	0	0	0	1.39673	0	#NUM!	0.0331684
AT5G40570.1	1.57555	2.19659	1.82271	0	0	0	1.86495	0	#NUM!	0.000495372
AT5G16840.3	1.39858	1.35302	3.01537	0	0	0	1.92232	0	#NUM!	0.024531
AT2G43500.1	3.24378	2.16006	2.19556	0	0	0	2.53313	0	#NUM!	0.00205003
AT5G50430.2	6.22627	7.03008	3.83709	0	0	0	5.69781	0	#NUM!	0.00402249
AT4G14880.4	17.2048	5.84552	13.2589	0	0	0	12.1031	0	#NUM!	0.0220636
AT3G01060.2	56.6451	43.4967	38.4629	0	0	0	46.2016	0	#NUM!	0.00103933
AT1G04690.1	42.3773	41.5766	42.9843	40.9499	38.4718	38.2216	42.3127	39.2144	-0.109707	0.0322002
AT3G27230.1	15.0576	15.4229	15.589	14.0075	13.9539	14.67	15.3565	14.2105	-0.111897	0.0147015
AT3G55250.1	62.0363	59.9457	59.304	58.6031	53.9447	54.8019	60.4287	55.7832	-0.115402	0.0482302
AT5G28740.1	6.98666	7.16214	7.14822	6.4877	6.71086	6.43443	7.099	6.54433	-0.117371	0.00548985
AT3G24160.1	77.6015	72.0314	76.0993	70.0776	68.7301	67.3496	75.244	68.7191	-0.130867	0.0239138
AT4G35540.1	1.87808	1.81195	1.95015	1.63151	1.7496	1.75841	1.88006	1.71317	-0.134108	0.043237
AT4G14300.1	13.7507	13.6496	14.404	12.6528	12.5756	12.7658	13.9348	12.6648	-0.13787	0.00638063
AT3G04940.1	20.0228	19.7147	20.0368	18.8485	18.5948	16.7869	19.9247	18.0767	-0.140427	0.048289
AT3G19380.1	11.5168	12.0371	11.4348	10.5693	10.3475	10.7042	11.6629	10.5403	-0.146005	0.00645923
AT3G20230.1	33.0634	29.7285	32.4644	29.1408	28.6808	28.0513	31.7521	28.6243	-0.149611	0.0435736
AT1G06290.1	25.25	23.4891	23.8664	21.8573	22.5338	20.8063	24.2018	21.7324	-0.155265	0.0282217
AT2G17200.1	32.5715	33.5328	34.0565	29.6787	31.5609	28.285	33.3869	29.8416	-0.161961	0.0273836
AT3G46820.1	9.84666	9.98823	10.4671	9.19652	9.49883	8.35564	10.1006	9.017	-0.163729	0.0499365
AT4G25840.1	12.8952	12.2127	11.8738	10.3516	11.3344	11.3001	12.3272	10.9954	-0.164952	0.0389869
AT5G43670.1	3.14058	2.87539	3.17772	2.63284	2.68301	2.86785	3.06456	2.7279	-0.167889	0.0474238
AT2G21230.1	10.3857	9.4227	9.34285	8.77556	8.59119	8.53937	9.71709	8.63537	-0.170266	0.034296
AT5G14220.1	9.84538	9.75474	9.75744	8.59412	8.72273	8.73986	9.78585	8.68557	-0.172077	3.6291e-05
AT1G34200.1	5.35813	5.05255	4.95599	4.55925	4.71759	4.35159	5.12222	4.54281	-0.173185	0.022781
AT3G46100.1	19.888	18.4305	19.2395	17.9217	16.9074	16.1572	19.186	16.9954	-0.174906	0.0297753
AT5G02710.1	17.7587	17.4885	19.2125	15.2791	16.4195	16.4872	18.1532	16.062	-0.176579	0.0344449
AT1G05150.1	6.25902	5.68403	6.11151	5.49114	5.26016	5.21628	6.01818	5.32252	-0.177218	0.0224221
AT4G36030.1	10.0208	9.99908	9.58756	8.77563	8.74134	8.58777	9.86915	8.70158	-0.181649	0.00155676
AT4G32120.1	4.78747	4.48545	4.30843	4.14248	3.87581	3.94927	4.52712	3.98919	-0.182497	0.0287375
AT1G33240.1	56.7891	61.18	57.147	49.8865	54.104	50.0707	58.372	51.3538	-0.184807	0.0234813
AT2G25100.1	5.27909	5.25014	5.67861	4.57215	4.77435	4.89593	5.40261	4.74748	-0.186497	0.0173483
AT2G18990.1	6.59788	7.10361	6.99636	6.02832	6.02998	6.12488	6.89928	6.06106	-0.186877	0.00594599
AT1G34130.1	12.335	12.1134	11.9112	10.416	11.3808	10.1222	12.1199	10.6397	-0.187919	0.0207202
AT1G62180.1	232.217	210.615	211.876	188.523	203.171	182.805	218.236	191.5	-0.188545	0.0447122
AT3G52840.1	21.8075	21.6843	22.4957	19.9174	18.4352	19.5324	21.9958	19.295	-0.189005	0.00613816
AT5G13030.1	40.8157	36.8141	40.5681	35.181	36.1525	32.2897	39.3993	34.541	-0.189857	0.0490727
AT3G25470.1	32.1812	31.8327	28.751	28.1592	26.6687	26.3741	30.9216	27.0673	-0.192064	0.0343789
AT3G53340.1	5.11858	5.11251	5.09823	4.63721	4.47492	4.29246	5.10977	4.4682	-0.193566	0.00300624
AT4G28030.1	85.4484	83.4204	90.6286	75.785	72.8922	77.8819	86.4991	75.5197	-0.195832	0.0132393
AT5G57170.1	17.4496	16.4411	17.504	14.6695	14.9783	15.2004	17.1316	14.9494	-0.19657	0.00448504
AT5G22120.1	11.6743	12.0694	11.5793	10.5475	10.9101	9.22003	11.7743	10.2259	-0.20342	0.044412
AT5G67380.1	21.3351	22.4145	23.6363	18.6413	20.4854	19.379	22.462	19.5019	-0.20387	0.0256575
AT3G62220.1	9.25178	9.25858	9.35212	8.29901	7.41321	8.46999	9.28749	8.06074	-0.204378	0.0203391
AT4G18060.1	17.1853	16.6954	16.6414	14.101	14.7717	14.9603	16.8407	14.611	-0.204896	0.00205057
AT5G19370.1	46.062	49.7074	45.9319	41.5963	40.8875	40.4345	47.2337	40.9728	-0.205153	0.00815498
AT3G55920.1	8.23001	8.1776	8.08367	7.02467	7.54431	6.65228	8.16376	7.07375	-0.206758	0.0141761
AT5G15980.1	3.40331	3.38283	3.18096	2.71732	2.90881	2.99342	3.32237	2.87319	-0.209561	0.0142364
AT2G42590.1	146.914	135.024	149.874	132.792	115.002	125.495	143.937	124.43	-0.210108	0.0469664
AT4G05160.1	25.2214	23.6591	21.9973	20.857	21.1456	19.1307	23.6259	20.3778	-0.213373	0.0445149
AT4G39150.1	29.8855	29.899	31.0198	28.6598	25.4622	24.0507	30.2681	26.0576	-0.216095	0.0408561
AT3G54360.1	45.1195	45.7074	51.3421	39.3993	43.0638	39.8009	47.3897	40.7546	-0.217608	0.0446827
AT3G04730.1	91.3418	102.181	105.233	84.3651	90.8209	81.614	99.585	85.6	-0.218317	0.0495453
AT1G62850.2	13.4457	14.4943	14.6041	13.193	11.6321	11.7357	14.1814	12.1869	-0.218664	0.0331292
AT1G56423.1	8.53402	8.83359	8.42464	8.00543	6.60365	7.53297	8.59742	7.38068	-0.220148	0.0472133
AT5G09850.1	25.7694	23.3168	25.3247	22.0954	22.1274	19.6458	24.8036	21.2895	-0.220406	0.0345201
AT4G18700.1	36.7395	34.2693	34.9653	30.3384	29.1682	31.2538	35.3247	30.2534	-0.223578	0.00596332
AT4G35920.1	8.92164	8.51437	8.09945	7.15642	7.59374	7.11775	8.51182	7.2893	-0.223687	0.0123274
AT1G62930.1	1.7132	1.56972	1.71713	1.43599	1.43762	1.40677	1.66668	1.42679	-0.224202	0.00837501
AT2G29900.1	4.93795	4.86178	4.83434	3.83579	4.36038	4.32939	4.87803	4.17519	-0.224456	0.015238
AT4G11000.1	8.51895	8.97766	7.71567	7.21434	7.03912	7.30358	8.40409	7.18568	-0.225968	0.0318912
AT1G06040.1	171.607	175.454	170.032	155.385	148.095	138.379	172.364	147.286	-0.226836	0.00840563
AT4G24290.2	16.9338	15.1686	15.1655	12.9566	14.1315	13.2921	15.756	13.4601	-0.227214	0.0284948
AT4G32915.1	18.6448	20.6711	20.937	16.6155	18.0008	16.8017	20.0843	17.1394	-0.228756	0.0251408
AT5G13120.1	92.0653	93.03	95.2724	83.475	77.3213	78.4085	93.4559	79.7349	-0.229074	0.00294074
AT4G27800.1	93.6196	90.327	91.4282	79.9439	76.4623	78.4636	91.7916	78.2899	-0.229536	0.000642833
AT3G22425.2	13.7817	14.8448	14.4297	11.7199	12.5116	12.4653	14.3521	12.2323	-0.230565	0.0061915
AT3G45640.1	221.338	247.034	264.259	205.889	206.311	212.073	244.21	208.091	-0.230908	0.0459261
AT1G75800.1	41.8601	43.4439	42.9242	38.3312	37.7134	32.931	42.7427	36.3252	-0.234707	0.0222033
AT4G04950.1	12.9065	12.4485	12.9709	10.1928	12.0112	10.3613	12.7753	10.8551	-0.234985	0.0333868
AT2G44600.1	3.49731	3.50009	3.5047	2.70964	2.96461	3.23774	3.5007	2.97066	-0.236859	0.0254496
AT4G25680.1	9.91536	11.2218	9.78504	8.87636	9.00654	8.33598	10.3074	8.73962	-0.238036	0.0355453
AT1G24180.1	24.9596	23.5047	26.5545	19.2118	21.8146	22.5597	25.0063	21.1954	-0.238541	0.0470527
AT3G18215.1	7.24894	7.09189	7.35207	6.4313	6.34187	5.60718	7.23097	6.12678	-0.239059	0.015321
AT1G21280.1	3.3879	3.58603	3.40628	2.77234	3.15408	2.86129	3.46007	2.92923	-0.240279	0.0156461
AT3G05840.2	25.0993	29.0738	29.8709	23.8539	24.042	23.2263	28.0147	23.7074	-0.240845	0.0450654
AT3G19910.1	11.9761	11.0198	12.6175	9.66572	10.6982	9.77305	11.8712	10.0456	-0.24089	0.0325057
AT5G42670.1	5.65329	5.68593	5.93471	4.61764	4.90696	5.06873	5.75798	4.86445	-0.243287	0.00493801
AT5G11270.1	14.0229	13.365	12.7281	12.0225	10.9828	10.8541	13.372	11.2865	-0.24462	0.0165946
AT1G51070.1	21.7106	19.6281	19.0642	17.829	17.6105	15.5266	20.1343	16.9887	-0.245079	0.0446411
AT2G30920.1	4.23947	4.74429	4.50071	3.78615	3.50742	4.0825	4.49482	3.79202	-0.245296	0.0335035
AT4G36250.1	40.2198	42.1924	40.1252	33.5985	33.9381	35.8123	40.8458	34.4496	-0.245699	0.00267014
AT4G17830.1	31.7797	31.5988	32.9613	26.2188	28.2106	26.8185	32.1133	27.0826	-0.245802	0.00230547
AT4G32130.1	15.2956	14.2154	15.9086	12.3257	13.8518	12.1161	15.1399	12.7645	-0.246214	0.0322797
AT2G39170.1	10.5999	10.0037	10.1744	8.41767	9.13028	8.39407	10.2593	8.64734	-0.246608	0.00576962
AT3G19450.1	45.7757	44.2653	41.4205	37.9573	39.4031	33.3741	43.8205	36.9115	-0.247536	0.0358428
AT1G15920.2	6.16972	5.30816	5.57797	4.70266	4.78759	4.87329	5.68528	4.78785	-0.247855	0.0257491
AT4G01400.2	9.84681	9.31873	10.021	7.80104	8.98381	7.79168	9.72884	8.19218	-0.248021	0.0266489
AT1G48760.2	7.32533	7.66892	7.29286	5.96108	7.03653	5.75835	7.42903	6.25199	-0.24886	0.0468691
AT5G53130.1	27.6405	27.4383	25.5826	22.6424	24.1503	21.0727	26.8871	22.6218	-0.249203	0.0180791
AT1G14830.1	16.4156	16.7238	16.8558	13.9556	14.3049	13.7659	16.6651	14.0088	-0.250497	0.00020376
AT3G29400.1	8.32635	8.97923	8.41357	7.56794	7.58823	6.44661	8.57305	7.20093	-0.251626	0.0329833
AT4G09900.1	18.772	17.6907	18.0587	15.8718	14.1266	15.7714	18.1738	15.2566	-0.252425	0.0108482
AT1G64740.1	22.2073	22.7638	23.5122	18.497	19.9971	18.9497	22.8278	19.1479	-0.2536	0.0032281
AT5G04740.1	30.5161	28.1773	31.6559	25.4526	23.4786	26.8243	30.1164	25.2518	-0.254161	0.0261176
AT5G25040.2	13.6915	12.0967	11.8299	9.78122	11.1037	10.6348	12.5394	10.5066	-0.25517	0.043636
AT3G03740.1	12.3697	13.1293	12.984	10.4363	10.9414	10.8282	12.8277	10.7353	-0.256896	0.00168159
AT3G52850.1	35.3004	32.6601	34.6444	28.1558	31.9392	25.7281	34.2016	28.6077	-0.257662	0.0471475
AT4G11840.1	11.3555	10.117	11.1069	8.38656	9.19243	9.65199	10.8598	9.07699	-0.258708	0.0280455
AT4G16530.1	3.2915	3.45654	3.56979	2.6527	3.23207	2.73902	3.43928	2.8746	-0.258745	0.0461218
AT2G18630.1	10.6179	9.58611	9.68163	8.08685	7.84284	9.0412	9.96187	8.32363	-0.259204	0.0291068
AT3G17470.1	13.956	12.2514	13.8338	11.727	10.3231	11.396	13.347	11.1487	-0.259646	0.0338556
AT2G40420.1	10.3216	9.2844	10.2737	8.70644	7.91445	8.31693	9.95991	8.3126	-0.260833	0.0156486
AT2G17220.1	15.49	16.5209	17.2879	14.091	14.3106	12.7434	16.4329	13.715	-0.260834	0.0190906
AT1G51710.1	23.6579	24.0724	25.6195	19.2407	21.2452	20.7144	24.4499	20.4001	-0.261254	0.00873263
AT3G10210.1	14.5422	13.6435	14.8289	12.1358	11.269	12.4684	14.3382	11.9578	-0.261914	0.00923236
AT4G01000.1	30.5952	32.1947	36.7652	26.7225	27.2894	29.0044	33.185	27.6721	-0.2621	0.0490187
AT5G41480.1	4.67648	4.54135	5.03771	4.27108	4.06553	3.5499	4.75185	3.96217	-0.262198	0.0388155
AT1G06820.1	17.2672	14.5212	16.4164	13.9358	13.136	13.1203	16.0682	13.3974	-0.262259	0.0354074
AT5G47100.1	2.94213	2.92519	3.21991	2.68375	2.43532	2.45173	3.02908	2.5236	-0.263394	0.0154518
AT4G39260.1	70.2121	76.5029	70.4696	59.1258	61.9583	59.8002	72.3949	60.2948	-0.263855	0.00555671
AT1G03030.1	8.2609	8.63951	9.95069	7.53646	7.22463	7.6017	8.95037	7.45426	-0.263881	0.0464142
AT2G16500.1	42.3346	36.1379	38.3106	31.2306	34.6557	31.3739	38.9277	32.4201	-0.263909	0.0379526
AT2G01680.1	13.4017	11.9548	13.4138	10.5849	11.8049	9.87471	12.9234	10.7548	-0.264998	0.043325
AT1G32130.1	34.3405	32.1599	33.7795	30.1376	28.2691	25.026	33.4266	27.8109	-0.265348	0.026173
AT3G56950.1	17.1479	14.8993	17.261	13.5505	13.6061	13.7931	16.436	13.6499	-0.267974	0.0226284
AT5G63470.1	22.7972	24.7976	25.4995	20.173	21.2609	19.2176	24.3648	20.2171	-0.269219	0.0143783
AT4G08920.1	82.9552	78.0115	91.6026	70.3437	74.9242	64.2559	84.1897	69.8413	-0.269565	0.04633
AT3G17780.1	15.4194	13.374	15.8738	11.4119	12.6341	12.9795	14.8891	12.3418	-0.270696	0.047939
AT1G47720.1	2.07747	1.92352	2.06841	1.66935	1.73446	1.62428	2.02313	1.67603	-0.271541	0.00423647
AT5G58920.1	10.1657	11.8651	10.5637	8.94	9.31959	8.72865	10.8648	8.99608	-0.272299	0.0260257
AT1G27385.1	28.5286	29.4581	32.523	24.737	22.636	27.5452	30.1699	24.9728	-0.272756	0.0494854
AT3G51520.1	17.1803	19.0415	20.0097	15.8652	14.8188	15.8585	18.7438	15.5141	-0.272834	0.0229998
AT3G10410.1	12.2579	11.0326	13.2381	9.65584	9.83196	10.7419	12.1762	10.0766	-0.27306	0.043638
AT2G45260.1	11.7912	11.5729	11.7432	9.28921	9.92864	9.82682	11.7024	9.68156	-0.273498	0.000641526
AT4G35230.1	23.1328	24.9518	26.8637	20.1637	21.4258	20.4112	24.9828	20.6669	-0.273611	0.0195742
AT1G30825.1	5.55531	4.92363	5.18723	4.17122	4.71453	4.0697	5.22206	4.31848	-0.274093	0.0291052
AT5G42660.1	6.23637	6.46831	6.75125	5.22193	5.14978	5.71374	6.48531	5.36182	-0.274454	0.00831199
AT1G34010.1	6.12647	6.25727	5.98997	4.88094	5.53132	4.76279	6.12457	5.05835	-0.275942	0.0131953
AT4G24400.1	11.8792	10.6314	11.6239	9.02641	9.44556	9.7131	11.3782	9.39502	-0.276301	0.00993094
AT2G41350.1	6.3132	6.1916	7.01991	5.30752	5.02704	5.76823	6.50824	5.3676	-0.277991	0.0275887
AT4G39540.2	27.9166	26.183	29.3594	24.8956	23.0836	20.8264	27.8197	22.9352	-0.278543	0.0307334
AT4G19950.1	2.67291	2.66557	2.54271	2.15562	1.95808	2.38286	2.62707	2.16552	-0.278736	0.0236669
AT5G53170.1	45.429	37.6639	42.6434	35.3514	35.0632	33.1545	41.9121	34.523	-0.279808	0.0357644
AT3G19990.1	16.8113	16.3223	17.1167	14.4226	14.3158	12.6396	16.7501	13.7927	-0.280266	0.00893984
AT1G80360.1	25.6615	25.6733	28.0667	20.6828	23.8814	20.8158	26.4672	21.7934	-0.280316	0.0237495
AT5G05210.1	7.89791	7.45302	8.76511	6.24651	6.70165	6.90753	8.03868	6.61856	-0.280441	0.0302748
AT4G37440.1	16.732	16.262	17.208	15.4673	13.8333	11.9572	16.734	13.7526	-0.28308	0.0469192
AT1G17790.1	3.46724	3.17903	3.30667	2.8065	2.94223	2.43045	3.31765	2.72639	-0.283169	0.0274777
AT5G48460.1	6.34323	6.44774	5.43521	5.19963	5.04316	4.73306	6.07539	4.99195	-0.283374	0.0362288
AT5G24930.1	250.349	237.469	237.794	189.467	187.158	218.966	241.871	198.531	-0.284876	0.0173845
AT3G20300.1	9.55761	8.97413	8.9164	7.2652	8.20464	7.05961	9.14938	7.50981	-0.284897	0.0158348
AT1G01440.1	8.42164	7.64848	7.17182	6.75098	6.46261	5.8523	7.74731	6.3553	-0.285737	0.0365342
AT3G17250.1	3.82013	3.25771	3.64751	2.79149	3.09099	2.91039	3.57512	2.93096	-0.286619	0.0265132
AT2G31740.1	6.50007	5.97126	6.52432	4.86668	5.48754	5.21535	6.33188	5.18986	-0.28694	0.01095
AT1G09430.1	25.8725	27.8414	30.5132	21.1635	23.5794	24.2923	28.0757	23.0117	-0.286951	0.0369641
AT3G26400.1	9.14604	8.6138	8.98499	6.71607	8.34607	6.84903	8.91494	7.30372	-0.287594	0.0418908
AT3G51880.1	50.1834	52.462	60.4068	42.785	42.7884	47.9336	54.3507	44.5023	-0.288419	0.0497898
AT5G07340.1	18.9795	17.3759	20.2589	14.1775	16.8374	15.3132	18.8715	15.4427	-0.289282	0.0391767
AT1G78680.1	42.8882	36.511	41.9768	34.0344	31.5705	33.7167	40.4587	33.1072	-0.289303	0.0262665
AT5G21070.1	7.9956	9.25477	9.17701	6.76838	7.71421	7.13875	8.80913	7.20712	-0.289577	0.0311185
AT5G45290.1	4.47566	4.53238	4.29233	3.66185	3.43189	3.78639	4.43345	3.62671	-0.28977	0.00311069
AT1G64230.2	13.0913	11.1193	11.6201	9.78849	9.2034	10.2932	11.9436	9.76168	-0.291032	0.03123
AT2G18876.1	6.9621	7.28768	7.68621	6.21393	5.68614	6.02392	7.312	5.97466	-0.291408	0.0067856
AT3G63390.1	9.03268	8.49808	8.45805	6.70597	6.40949	8.11904	8.66294	7.07817	-0.29148	0.0471073
AT1G18000.1	26.9314	27.7504	26.3897	21.0686	23.1671	21.9898	27.0238	22.0752	-0.291807	0.00240567
AT5G63910.1	12.2762	10.9706	13.2473	9.56172	9.85843	10.386	12.1647	9.93539	-0.292055	0.0337097
AT1G67960.1	4.85187	4.52727	4.79332	3.89959	3.96206	3.71318	4.72415	3.85828	-0.292099	0.0022635
AT4G23150.1	11.0624	9.37509	10.6875	8.90053	8.64757	7.87074	10.375	8.47295	-0.292176	0.0335215
AT2G28800.1	199.46	183.216	201.243	161.747	146.508	168.439	194.64	158.898	-0.292703	0.0145291
AT3G12350.1	13.1444	11.0581	13.4876	10.55	10.4614	9.73192	12.5634	10.2478	-0.293912	0.0447085
AT5G02790.1	181.832	159.459	173.634	152.551	145.02	122.421	171.642	139.997	-0.294004	0.047146
AT1G60000.1	64.5044	64.4713	61.8443	54.041	49.173	52.2223	63.6067	51.8121	-0.295888	0.00212666
AT3G09970.1	11.3833	11.3294	12.0951	9.40292	9.30088	9.64676	11.6026	9.45019	-0.296033	0.00128965
AT1G21270.1	53.286	54.0992	49.0325	39.3134	46.2843	41.7674	52.1392	42.4551	-0.296432	0.0197853
AT4G04210.1	56.7332	50.3449	55.4417	42.9153	44.1663	45.2192	54.1733	44.1003	-0.296794	0.00811276
AT4G09490.1	2.25972	2.00623	2.31985	1.88335	1.72607	1.75172	2.19527	1.78704	-0.296822	0.0192872
AT2G25280.1	14.2116	13.0417	14.9373	10.3469	12.2199	11.7747	14.0635	11.4472	-0.296966	0.0296023
AT4G35140.1	6.58176	6.14616	6.80403	5.12483	5.321	5.44339	6.51065	5.29641	-0.297788	0.00478695
AT5G12480.1	13.064	13.0959	12.8042	10.0777	11.1462	10.4552	12.988	10.5597	-0.298613	0.00173861
AT5G14460.1	19.8294	16.1884	17.701	14.1887	15.0099	14.4757	17.9063	14.5581	-0.298643	0.0365324
AT1G77990.1	13.242	10.8987	13.0274	10.6584	10.1044	9.45392	12.3894	10.0722	-0.298719	0.0483731
AT1G19310.1	11.0177	11.4702	11.6435	9.21633	9.0123	9.50498	11.3771	9.24454	-0.299465	0.000817702
AT5G17670.1	33.828	31.1471	30.4341	27.7565	25.9967	23.7609	31.8031	25.838	-0.29967	0.0183481
AT4G20960.1	10.8588	10.6858	9.47451	8.49289	8.24923	8.45603	10.3397	8.39938	-0.299841	0.0117861
AT2G34970.1	4.89412	4.27746	4.7357	3.70737	3.82666	3.75545	4.63576	3.76316	-0.300862	0.00974337
AT5G16550.1	14.9032	14.8875	16.9018	11.8969	12.6035	13.3971	15.5642	12.6325	-0.30109	0.0212279
AT5G44790.1	10.639	9.75277	10.7393	8.34701	9.18769	7.72809	10.377	8.42093	-0.301341	0.0205543
AT1G18010.1	28.0316	28.9079	28.0312	21.9807	24.1797	22.784	28.3236	22.9815	-0.301532	0.001633
AT3G20770.1	51.6739	51.7322	61.3069	41.4228	46.2437	45.8232	54.9043	44.4966	-0.303226	0.0428517
AT3G09300.1	16.9478	17.8414	18.5005	14.3657	15.1055	13.7086	17.7633	14.3933	-0.303503	0.0050694
AT2G43130.1	13.9044	16.4395	16.7912	13.2646	12.7849	12.1108	15.7117	12.7201	-0.304729	0.0366673
AT2G46030.1	53.6879	48.6421	59.0307	42.3597	40.5149	47.6302	53.7869	43.5016	-0.306189	0.0490567
AT1G71900.1	8.36246	7.37296	7.94462	6.0926	6.11572	6.93472	7.89335	6.38101	-0.306852	0.0192125
AT5G46630.1	29.3036	30.8536	29.8581	25.1635	24.9918	22.546	30.0051	24.2338	-0.30819	0.00384402
AT3G44160.1	5.31415	5.28123	4.78671	4.26316	3.95223	4.20645	5.12737	4.14061	-0.308374	0.0072517
AT5G01450.1	4.97041	5.09136	5.45211	4.66576	4.16924	3.69148	5.17129	4.17549	-0.308579	0.0345704
AT4G04750.1	10.286	12.0362	11.5493	8.65426	9.44169	9.20694	11.2905	9.10096	-0.311019	0.0185884
AT1G51630.1	18.5141	19.8842	17.9588	15.4509	16.2674	13.6997	18.7857	15.1393	-0.311334	0.0184385
AT5G57580.1	23.4181	22.3216	23.3528	19.1623	19.9464	16.5674	23.0308	18.5587	-0.311472	0.014413
AT5G42820.1	23.1207	25.0865	23.6189	17.6416	20.9847	19.238	23.942	19.2881	-0.31183	0.0146925
AT1G48420.1	45.7286	46.4088	54.4481	38.5691	38.0208	41.4938	48.8619	39.3612	-0.311934	0.0339715
AT4G09520.1	4.17645	3.55812	3.50733	2.99272	2.97574	3.08631	3.7473	3.01826	-0.312138	0.0286426
AT4G20070.1	14.8692	13.9178	13.6027	11.6366	12.0995	10.3975	14.1299	11.3779	-0.312523	0.0123022
AT3G19260.1	4.39345	4.18617	3.97453	3.30661	3.06139	3.73728	4.18472	3.36843	-0.313055	0.0243574
AT1G77170.1	1.01266	0.909277	0.857094	0.668722	0.800027	0.767808	0.926344	0.745519	-0.313303	0.0402262
AT3G05070.1	16.5713	17.6027	18.8626	13.3549	13.7534	15.5447	17.6789	14.2177	-0.314344	0.0215067
AT2G20725.1	19.125	19.9254	22.0762	15.9833	15.5478	17.6257	20.3755	16.3856	-0.314409	0.0212383
AT3G44190.1	14.5972	12.0268	13.4823	10.4965	10.8255	10.9296	13.3688	10.7505	-0.314458	0.0256901
AT3G07760.2	15.1571	14.9321	15.9064	12.1122	12.0398	12.8211	15.3319	12.3244	-0.31502	0.00146125
AT1G33230.1	12.2485	11.8408	13.0869	8.90752	10.4043	10.5561	12.3921	9.95597	-0.315786	0.0191266
AT4G31980.1	3.93176	4.10834	3.78256	3.27146	3.19552	3.02369	3.94089	3.16356	-0.316972	0.00286547
AT3G49560.1	44.4837	41.9049	47.1791	39.4884	34.9098	32.8142	44.5226	35.7375	-0.3171	0.0242813
AT3G10980.1	7.74463	7.14912	6.91805	5.87727	6.45213	5.17515	7.2706	5.83485	-0.317379	0.0318225
AT4G11850.1	17.9069	16.9665	16.4198	12.9885	15.6482	12.5211	17.0977	13.7193	-0.317603	0.0339086
AT3G18320.1	3.05841	2.8799	3.27287	2.63707	2.42288	2.33105	3.07039	2.46367	-0.317615	0.0139816
AT1G18170.1	30.7222	29.5714	29.7258	25.1854	21.9691	25.0703	30.0064	24.0749	-0.31774	0.005977
AT3G62000.1	4.25185	3.66524	3.64778	3.37533	3.09559	2.80477	3.85496	3.0919	-0.318222	0.04163
AT1G12810.1	15.6553	16.5555	17.1651	13.611	13.901	12.0859	16.4586	13.1993	-0.318388	0.0102805
AT4G36890.1	9.31699	8.37236	8.90294	7.10163	7.70599	6.51735	8.8641	7.10833	-0.318464	0.0161046
AT5G02240.1	109.738	104.413	103.292	90.4253	88.1616	75.8926	105.814	84.8265	-0.318948	0.0131093
AT4G25660.1	15.7811	14.8166	15.1445	13.0094	11.7629	11.8887	15.2474	12.2203	-0.319282	0.00340883
AT2G45810.1	25.4746	23.5685	26.4443	21.3156	21.9575	17.2065	25.1624	20.1598	-0.319788	0.0430997
AT3G59980.1	19.7364	19.1132	18.9647	17.0339	14.56	14.7198	19.2714	15.4379	-0.319988	0.0100393
AT1G65410.1	16.6313	14.9529	16.2518	11.9892	13.5879	12.7112	15.9453	12.7628	-0.321194	0.00978641
AT4G13250.1	27.9863	33.756	33.8052	25.1224	26.9682	24.3313	31.8492	25.474	-0.322232	0.0376645
AT5G59950.2	19.0344	17.37	18.4266	15.0631	16.3875	12.3934	18.277	14.6147	-0.322612	0.0449739
AT5G47810.1	2.43642	2.26132	2.24144	1.93091	1.8561	1.75465	2.31306	1.84722	-0.324448	0.00438822
AT1G80700.1	9.05487	7.55095	8.94065	6.7288	6.68089	6.98553	8.51549	6.79841	-0.324893	0.0252134
AT1G59650.1	4.38427	3.66523	4.2255	3.19692	3.34039	3.26151	4.09167	3.26627	-0.325044	0.0205099
AT5G07300.1	17.2488	15.4877	15.4748	13.539	12.8609	12.0781	16.0704	12.826	-0.325333	0.0110198
AT5G35460.1	30.3123	27.579	28.7377	23.3718	23.3288	22.4315	28.8763	23.044	-0.325494	0.00235518
AT2G15580.2	37.6406	36.8428	43.9605	30.0706	31.7848	32.6256	39.4813	31.4937	-0.326108	0.0281698
AT1G55520.1	13.6749	13.2216	14.3953	11.3097	11.0787	10.5379	13.7639	10.9754	-0.326618	0.00246811
AT2G33630.1	17.183	16.8001	18.3089	13.4284	15.7801	12.4836	17.4307	13.8974	-0.326817	0.0307099
AT3G54540.1	15.5971	14.1694	14.0616	12.1716	12.7425	10.0156	14.6094	11.6432	-0.327403	0.0373451
AT1G69390.1	43.0425	42.4265	40.4367	36.6715	34.1829	29.4341	41.9686	33.4295	-0.328188	0.0195721
AT2G27130.1	7.42035	8.33536	6.74708	5.8498	6.18119	5.89127	7.50093	5.97409	-0.328351	0.0318129
AT1G08900.2	17.101	18.5115	20.9419	14.7973	16.0724	14.1725	18.8515	15.0141	-0.328362	0.0375949
AT3G04930.1	17.8538	17.9623	18.6836	13.8206	16.1159	13.4539	18.1666	14.4634	-0.328875	0.0132297
AT5G64760.2	6.51961	5.85243	6.21291	4.86577	4.72419	5.20531	6.19499	4.93176	-0.328999	0.00623068
AT2G17320.1	9.47078	9.3348	8.33505	7.80797	7.65394	6.13669	9.04688	7.19954	-0.329516	0.0451963
AT2G37050.3	6.28354	5.37301	5.50501	4.52349	5.08092	4.05017	5.72052	4.55153	-0.329795	0.0468691
AT3G19490.1	15.6881	14.9494	15.3847	12.038	13.8639	10.7155	15.3407	12.2058	-0.329799	0.0287365
AT2G35610.1	7.65825	6.78372	6.59358	5.81841	6.05648	4.86097	7.01185	5.57862	-0.329887	0.0432517
AT5G03940.1	39.8683	38.9453	38.1614	34.4438	31.8799	26.7095	38.9917	31.0111	-0.330381	0.0265623
AT2G36950.1	14.7444	13.4178	15.6476	11.6447	12.3529	10.8429	14.6033	11.6135	-0.330486	0.0186262
AT1G55680.1	40.0061	33.7852	36.663	27.0135	32.7285	28.0897	36.8181	29.2772	-0.330636	0.0398206
AT2G15860.1	10.4225	9.27482	10.364	7.10891	8.08464	8.70457	10.0205	7.96604	-0.331012	0.0260977
AT1G76110.1	39.112	33.1593	41.8057	29.6701	30.501	30.5052	38.0257	30.2254	-0.331213	0.0385628
AT1G29530.1	15.6958	14.3351	14.1732	12.7541	11.487	10.8874	14.7347	11.7095	-0.331539	0.0144614
AT2G37035.1	7.59838	6.7382	6.97152	5.29304	6.21212	5.42653	7.1027	5.6439	-0.331676	0.0192714
AT2G32980.1	7.63089	7.88487	7.81691	6.11242	6.4291	5.99274	7.77756	6.17809	-0.332157	0.000445997
AT5G50800.1	14.9583	12.7924	13.8437	11.4793	10.2818	11.2594	13.8648	11.0068	-0.333028	0.0169778
AT1G74780.1	2.09277	2.0341	2.12995	1.66486	1.44318	1.85851	2.0856	1.65552	-0.333181	0.0250932
AT5G48960.1	8.06883	7.61451	7.11299	6.31389	6.08075	5.69839	7.59878	6.03101	-0.333368	0.00889157
AT2G10950.1	11.311	10.371	10.7806	9.41232	8.84811	7.49455	10.8209	8.58499	-0.333929	0.0239082
AT1G07080.1	50.7149	51.5436	54.1175	44.5687	44.4832	34.9284	52.1253	41.3267	-0.334909	0.0324479
AT1G13770.1	4.39175	4.00292	4.72011	3.15433	3.46176	3.779	4.37159	3.46503	-0.335291	0.0299433
AT5G03560.1	10.2485	11.351	12.672	8.51768	9.39608	9.25057	11.4238	9.05478	-0.335296	0.034427
AT4G12230.1	16.067	16.3537	19.3445	14.1819	12.5914	14.2558	17.2551	13.6764	-0.335337	0.0386974
AT5G20410.1	4.51267	5.03737	4.5211	3.68043	3.62095	3.85126	4.69038	3.71755	-0.335355	0.0064734
AT5G50180.1	7.42707	6.93426	7.15343	5.73721	5.81683	5.49291	7.17159	5.68232	-0.335813	0.000993701
AT2G31070.1	21.9694	18.5903	21.1062	15.2207	16.4757	17.1598	20.5553	16.2854	-0.335934	0.0212924
AT5G16000.1	3.23429	3.27496	3.54504	2.66919	2.66085	2.63389	3.35143	2.65464	-0.33626	0.00207508
AT3G23600.1	130.249	125.139	147.381	94.9858	113.966	109.867	134.256	106.273	-0.337218	0.034229
AT5G49830.1	10.3739	11.3178	11.2423	8.38504	9.18899	8.48968	10.978	8.6879	-0.337537	0.00436891
AT5G51770.1	6.72096	6.5294	6.06204	4.62129	5.7499	4.91065	6.43747	5.09395	-0.337709	0.0263761
AT5G44080.1	10.5401	10.1431	9.48903	7.94906	8.59507	7.32148	10.0574	7.95521	-0.338285	0.0117621
AT5G55500.1	8.17222	6.85127	8.61373	6.09088	6.37352	6.23078	7.87907	6.23173	-0.338394	0.037111
AT1G03900.1	38.876	44.7729	48.0409	32.8986	38.0968	33.1399	43.8966	34.7118	-0.338684	0.0443091
AT1G78420.1	11.2578	9.79441	11.1793	7.8716	9.29545	8.31854	10.7438	8.4952	-0.338791	0.0239305
AT5G18100.1	23.6462	24.4655	24.4776	20.6256	20.0204	16.7077	24.1964	19.1179	-0.339867	0.0152484
AT5G66380.1	4.30074	5.09652	4.35625	3.47756	3.70329	3.6842	4.58451	3.62168	-0.340105	0.0224989
AT3G53800.1	5.33727	5.16115	5.03819	3.84852	4.69569	3.7284	5.17887	4.09087	-0.340229	0.0263583
AT2G40150.1	5.41031	5.44373	5.10547	3.82325	4.41121	4.36841	5.31984	4.20096	-0.340664	0.00679507
AT3G14180.1	7.03725	6.73652	8.11327	5.55927	6.23395	5.48305	7.29568	5.75875	-0.341286	0.0330984
AT5G51100.1	9.91055	9.93086	9.19385	8.49206	7.31255	7.10499	9.67842	7.63653	-0.341854	0.0145808
AT1G20020.1	413.805	367.232	431.221	345.842	313.735	296.84	404.086	318.805	-0.341985	0.0234228
AT2G42950.1	4.04318	3.78938	3.54447	3.43539	2.57975	2.96033	3.79234	2.99183	-0.342063	0.0490232
AT1G23330.1	6.06678	5.19371	6.11763	4.518	4.14726	5.03934	5.79271	4.5682	-0.342612	0.0365133
AT4G35905.1	6.66949	6.64289	6.10055	4.98963	5.22037	5.08985	6.47098	5.09995	-0.3435	0.00224209
AT3G51420.1	37.4169	30.5934	35.1553	29.1468	25.9334	26.1863	34.3885	27.0888	-0.344229	0.0318195
AT2G33610.1	7.84561	7.64443	6.86012	5.90051	6.5288	5.17068	7.45005	5.86666	-0.344711	0.0328057
AT1G31440.1	18.3364	16.5498	18.6573	15.6781	13.4272	13.0573	17.8478	14.0542	-0.344748	0.0224303
AT5G65840.1	53.0438	46.9808	51.6549	42.9737	37.6422	38.8113	50.5598	39.8091	-0.344894	0.0117275
AT3G59380.1	17.0562	15.3091	18.6599	12.8464	13.6059	13.7161	17.0084	13.3895	-0.345148	0.0227732
AT5G54830.1	2.72238	2.71389	2.39827	2.21441	2.182	1.77057	2.61151	2.05566	-0.345283	0.0355941
AT1G30910.1	21.3373	20.6377	22.141	16.8045	16.1844	17.4556	21.372	16.8148	-0.34599	0.00131475
AT3G63270.1	4.55679	5.09247	4.48632	3.579	3.91981	3.62171	4.71186	3.70684	-0.346107	0.0101718
AT5G57120.1	14.2102	13.8647	14.1107	9.92244	11.2034	12.0542	14.0618	11.06	-0.346432	0.0087756
AT5G52780.1	69.4312	67.315	61.6474	55.6157	53.0681	47.3134	66.1312	51.9991	-0.346846	0.0139156
AT2G46470.1	7.30987	6.83247	6.84615	5.3864	5.44233	5.67196	6.99616	5.50023	-0.347071	0.00113496
AT5G44090.1	14.6839	12.5954	13.5746	10.8127	12.0398	9.25471	13.618	10.7024	-0.347579	0.0442829
AT5G14640.1	17.1595	14.7998	17.3274	14.1416	13.0493	11.535	16.4289	12.9086	-0.3479	0.034015
AT5G48590.1	22.8652	22.7428	20.8129	19.3234	18.2234	14.6317	22.1403	17.3928	-0.348182	0.0386302
AT1G72480.1	11.8654	11.7717	12.8145	8.76924	10.1326	9.72996	12.1506	9.54394	-0.348368	0.00762285
AT4G19600.1	7.38503	6.63566	7.07589	5.61893	6.30991	4.64178	7.03219	5.52354	-0.348382	0.0466876
AT3G14800.2	2.61099	2.63173	2.64565	2.13472	1.89141	2.168	2.62946	2.06471	-0.348824	0.00299944
AT1G11755.1	3.72504	3.14582	3.39851	2.79541	2.84203	2.42589	3.42312	2.68777	-0.348902	0.0260597
AT1G65190.1	41.3732	34.0292	40.4087	29.3552	29.4784	32.0736	38.6037	30.3024	-0.349307	0.0282362
AT3G20630.1	9.0132	8.47808	9.6654	7.0399	7.65571	6.61256	9.05223	7.10272	-0.3499	0.0130641
AT2G38050.1	10.0045	10.6258	10.7458	8.48946	8.4078	7.72113	10.4587	8.20613	-0.34993	0.00254423
AT1G03520.1	4.10057	3.87277	3.74681	2.91003	3.4656	2.81573	3.90672	3.06379	-0.350641	0.0207833
AT3G09320.1	5.84605	6.10287	6.5512	5.14697	5.14657	4.20227	6.16671	4.83194	-0.351898	0.0238539
AT3G49990.1	11.3709	10.7618	12.0802	9.15415	8.22467	9.42407	11.4043	8.9343	-0.35215	0.00936077
AT5G60620.1	18.6744	18.7334	21.5444	15.5798	15.0708	15.5232	19.6508	15.3913	-0.35247	0.011385
AT4G18380.1	6.3369	5.69611	6.06891	5.29624	4.96238	3.91896	6.03397	4.72586	-0.352532	0.0451017
AT4G15560.1	190.012	172.135	164.23	142.149	133.306	136.371	175.459	137.275	-0.354065	0.00903203
AT5G27280.1	29.2641	29.5196	35.1876	23.5223	26.4463	23.5281	31.3238	24.4989	-0.35454	0.0344197
AT1G66900.1	17.7567	16.8032	17.4768	12.7916	13.9902	13.9158	17.3456	13.5658	-0.354588	0.00140605
AT3G59040.1	8.37509	8.35014	7.10454	6.51228	6.69678	5.42785	7.94326	6.2123	-0.354603	0.0398846
AT4G30690.1	20.092	21.1174	23.9266	17.4568	16.1223	17.359	21.712	16.9794	-0.354712	0.0180464
AT3G47350.2	7.07384	8.41235	7.11382	5.42484	5.94497	6.30377	7.53334	5.8912	-0.354729	0.0319613
AT1G18680.1	4.48823	4.69597	3.86005	3.45547	3.53498	3.20921	4.34808	3.39989	-0.354892	0.0245549
AT5G65960.1	16.8583	16.3028	15.7106	12.9991	14.5657	10.641	16.2906	12.7353	-0.355209	0.0402103
AT3G22990.1	6.93913	7.09512	7.84714	6.35438	5.9848	4.76535	7.29379	5.70151	-0.355326	0.0457354
AT5G60680.1	147.036	166.89	186.231	121.581	135.278	134.1	166.719	130.32	-0.355364	0.0399515
AT2G20680.1	2.4346	2.64791	2.69155	2.09438	1.88663	2.09553	2.59135	2.02551	-0.355418	0.00582679
AT1G55160.1	14.0317	13.4954	15.6046	12.2256	10.1893	11.284	14.3772	11.233	-0.356045	0.0219928
AT1G13900.1	7.3699	7.63812	6.90665	5.82707	6.33426	4.95709	7.30489	5.70614	-0.356347	0.0246503
AT3G60030.1	19.4591	16.9902	17.9099	14.2937	15.6594	12.5011	18.1197	14.1514	-0.356616	0.0270581
AT1G18660.1	14.2926	13.2484	13.8383	11.6202	9.41325	11.2722	13.7931	10.7685	-0.357125	0.0156124
AT5G13560.1	11.592	10.8557	9.57198	8.76843	8.95959	7.26663	10.6732	8.33155	-0.357338	0.0424409
AT3G58970.1	10.3981	10.0075	10.1237	8.76225	7.54439	7.52412	10.1764	7.94358	-0.357369	0.00630455
AT3G07310.1	45.4888	42.9809	49.9589	36.2557	36.6503	35.1382	46.1429	36.0147	-0.35752	0.00836891
AT2G30710.1	6.698	6.33692	6.96407	5.47237	5.50944	4.62512	6.66633	5.20231	-0.35774	0.0127403
AT5G10740.1	5.44196	5.42594	5.45248	3.90146	4.8667	3.96051	5.44013	4.24289	-0.358593	0.0185935
AT2G43420.1	6.59841	5.44976	5.76374	4.57173	5.05548	4.26408	5.9373	4.63043	-0.358662	0.0340318
AT4G34370.1	7.0728	5.94991	6.67243	4.89057	5.47631	4.97664	6.56505	5.11451	-0.36021	0.0181648
AT5G05520.1	5.6304	5.26012	5.88381	4.48727	4.53134	4.0488	5.59144	4.3558	-0.360282	0.00652746
AT5G12170.2	16.287	14.0328	15.5288	12.4796	12.4697	10.7652	15.2829	11.9048	-0.360369	0.0180451
AT2G41835.1	7.09018	8.00624	8.43429	5.42969	6.4554	6.44004	7.84357	6.10838	-0.360721	0.029242
AT5G57300.1	9.06497	8.81423	9.5068	6.7828	7.14812	7.39163	9.12867	7.10752	-0.361059	0.00167612
AT5G17510.1	5.7815	5.06666	4.94667	4.57128	4.25686	3.46905	5.26494	4.09907	-0.361122	0.0496153
AT3G53410.1	6.52492	6.8234	5.83974	4.80483	5.13234	5.00027	6.39602	4.97915	-0.361276	0.0098416
AT3G47940.1	3.69703	3.97252	3.94294	2.90585	3.05511	3.07363	3.87083	3.01153	-0.362145	0.00109526
AT5G42560.1	13.0484	14.2889	14.4088	11.5115	11.3197	9.64603	13.9154	10.8257	-0.362213	0.01365
AT1G07620.1	8.58214	6.74833	7.56788	5.53195	6.30796	5.97211	7.63278	5.93734	-0.362392	0.0422423
AT1G49990.1	2.06729	2.0839	1.68827	1.42233	1.4321	1.68756	1.94649	1.514	-0.362511	0.0499031
AT3G02320.1	2.89767	2.70776	3.15646	2.39255	2.27485	2.1471	2.92063	2.2715	-0.362632	0.011846
AT4G20760.1	21.6791	20.4029	21.0377	16.118	14.7182	18.2497	21.0399	16.362	-0.362783	0.0127616
AT3G53402.1	7.64693	9.67796	8.35248	6.37212	7.3138	6.28139	8.55912	6.65577	-0.362857	0.0490054
AT5G27860.1	17.0569	16.1118	19.5059	14.5167	14.2873	12.1408	17.5582	13.6483	-0.363429	0.036374
AT5G61920.2	2.10744	2.10223	2.30647	1.47954	1.89277	1.69224	2.17205	1.68818	-0.363586	0.0241591
AT5G60460.1	19.9956	20.9019	24.9036	16.4547	18.3832	16.2954	21.9337	17.0444	-0.363851	0.0414487
AT5G65830.1	2.52098	2.37469	2.72621	2.13447	1.75495	2.02873	2.54063	1.97271	-0.365002	0.0202958
AT1G20450.1	95.9735	97.9784	113.294	72.7332	79.5243	86.2857	102.415	79.5144	-0.365142	0.0271443
AT5G03540.1	15.5363	19.1949	16.5141	13.7911	14.2018	11.788	17.0818	13.2603	-0.365349	0.0446899
AT4G03020.1	28.8634	24.8737	27.3934	21.1533	21.9608	19.8636	27.0435	20.9926	-0.365402	0.010028
AT3G52030.2	7.09159	6.38522	6.7085	5.33331	6.03095	4.30356	6.72844	5.22261	-0.365502	0.0498176
AT1G54460.1	8.68831	8.11894	7.94171	6.94707	5.97833	6.28107	8.24965	6.40216	-0.365775	0.00711221
AT4G02600.1	13.0051	12.0296	13.0392	8.05281	10.9445	10.5429	12.6913	9.84673	-0.366122	0.0418195
AT3G21650.1	5.1614	4.81555	5.34941	3.44444	3.73722	4.70631	5.10879	3.96266	-0.366512	0.0497634
AT1G03230.1	13.295	14.8405	13.2142	10.6825	11.5405	9.84687	13.7832	10.69	-0.36666	0.0127106
AT4G16360.1	9.10359	7.52135	7.63016	6.06048	6.12927	6.62054	8.08504	6.2701	-0.366766	0.0282559
AT3G27010.1	4.28371	4.49812	4.82931	3.34134	3.73915	3.47401	4.53705	3.51816	-0.366932	0.00665824
AT3G03120.1	6.43798	5.73474	6.31957	4.60481	5.31151	4.41697	6.1641	4.77776	-0.367554	0.0164202
AT5G50520.1	7.4882	8.02065	7.15633	6.01741	5.92193	5.6251	7.55506	5.85481	-0.367819	0.00362245
AT1G08250.1	4.59889	3.85213	4.50956	3.0734	3.51788	3.45241	4.32019	3.3479	-0.36784	0.0236052
AT5G18940.1	11.7966	11.6641	12.3214	8.96488	8.28435	10.4756	11.9274	9.24162	-0.368057	0.016653
AT5G37360.1	93.1951	82.2021	84.0049	74.9857	63.2052	62.7546	86.4674	66.9818	-0.368386	0.020695
AT1G13820.1	34.8788	31.5666	32.7017	26.6717	25.4222	24.6888	33.049	25.5942	-0.368789	0.00274531
AT3G26840.1	8.07451	6.82477	8.29226	5.32697	6.6588	5.97228	7.73051	5.98602	-0.368968	0.0432405
AT5G15880.1	6.30066	7.19318	5.97034	5.31739	4.88958	4.86259	6.48806	5.02318	-0.369184	0.02048
AT1G12120.1	16.6263	14.4854	17.4729	13.4187	12.7497	11.4435	16.1949	12.5373	-0.36931	0.0261552
AT1G66140.1	6.7755	5.67129	5.68406	4.91686	4.18231	4.93321	6.04361	4.67746	-0.369686	0.0365105
AT5G56660.1	8.71829	7.60142	8.21845	6.63368	6.49233	5.86177	8.17938	6.32926	-0.369956	0.00990942
AT1G61040.1	5.56844	4.70281	5.11599	4.00675	4.25902	3.63755	5.12908	3.96777	-0.37037	0.019659
AT5G47540.1	12.181	13.0663	10.9503	9.37534	8.65485	9.96963	12.0658	9.33327	-0.370473	0.0193349
AT1G74640.1	35.0873	31.9857	29.7195	25.307	25.5256	24.0047	32.2642	24.9458	-0.371137	0.0108295
AT2G21410.1	14.8395	14.8708	14.7828	12.7952	12.2613	9.33209	14.831	11.4629	-0.371649	0.0352553
AT1G11310.1	61.646	66.3562	70.4096	46.9744	51.0246	55.3049	66.1373	51.1013	-0.372104	0.0125918
AT5G35200.1	16.3031	15.2519	16.5632	11.2331	12.072	13.8634	16.0394	12.3895	-0.372504	0.0139177
AT1G03210.1	16.7879	18.5302	18.55	11.7594	14.6395	15.2012	17.9561	13.8667	-0.372847	0.0281962
AT1G05840.1	12.6866	12.6438	13.0273	11.1419	10.5756	7.90308	12.7859	9.87355	-0.372914	0.044346
AT4G11740.1	14.1507	12.9827	13.9075	11.6335	11.1795	8.87402	13.6803	10.5623	-0.373171	0.0280617
AT4G12590.1	22.1207	23.8713	27.107	16.9654	18.8506	20.6216	24.3663	18.8125	-0.373195	0.0368639
AT5G59000.1	6.73356	7.2134	7.34094	4.51405	6.32283	5.59711	7.09597	5.47799	-0.373351	0.0439329
AT4G36210.3	28.8345	25.3246	26.8961	20.7962	24.1113	17.6654	27.0184	20.8577	-0.373365	0.0438434
AT1G04850.1	36.1213	33.1983	39.49	28.8024	29.365	25.7924	36.2699	27.9866	-0.374036	0.0176916
AT4G11660.1	6.41275	7.19308	5.83174	5.70458	4.6558	4.63788	6.47919	4.99942	-0.374054	0.0489561
AT4G15880.1	8.0986	7.20284	7.06079	6.28613	5.84512	5.12266	7.45408	5.7513	-0.37414	0.0222408
AT2G15790.1	4.37545	4.7442	4.98503	3.9415	3.7183	3.22263	4.70156	3.62748	-0.374173	0.0178088
AT3G08720.2	9.00993	9.04419	7.9695	7.34999	6.99015	5.73583	8.67454	6.69199	-0.374352	0.0302918
AT2G02730.1	4.23414	4.40504	4.84479	2.8911	3.89539	3.61105	4.49466	3.46585	-0.375002	0.0423626
AT3G54380.1	5.85126	5.44076	6.51617	4.79757	4.80717	4.12706	5.93607	4.57727	-0.375021	0.0244081
AT1G18640.2	12.2642	12.5681	11.6514	9.24239	10.1339	8.73923	12.1612	9.37184	-0.375887	0.00466309
AT2G02800.1	20.2904	19.8867	19.655	15.7727	14.6894	15.6248	19.944	15.3623	-0.376565	0.000290306
AT1G54115.1	6.82056	7.77677	8.0049	5.42556	6.4355	5.54842	7.53407	5.80316	-0.376592	0.0230199
AT5G66950.1	4.40852	3.60338	4.05008	3.39412	3.18133	2.71516	4.02066	3.09687	-0.376623	0.0397025
AT4G36040.1	234.023	223.694	253.732	165.919	216.097	165.49	237.149	182.502	-0.377886	0.0449702
AT2G44410.1	14.8473	14.6558	14.7576	10.8863	12.6374	10.5231	14.7536	11.3489	-0.378509	0.00652671
AT5G45360.1	19.6131	18.5767	21.3962	16.5782	15.3383	13.91	19.862	15.2755	-0.378793	0.0152682
AT1G34844.1	2.18883	2.11886	1.73438	1.66766	1.3992	1.57926	2.01402	1.54871	-0.379013	0.0452476
AT1G64330.1	8.19816	8.63633	7.44087	6.21713	6.63518	5.79916	8.09179	6.21716	-0.380203	0.0115421
AT5G50350.1	5.04569	4.46384	4.66218	3.72011	3.80115	3.36443	4.7239	3.62856	-0.38058	0.00726096
AT4G37280.1	10.1312	11.0903	12.0007	8.7193	8.50352	8.29605	11.0741	8.50629	-0.380585	0.00973372
AT3G22190.2	8.08719	7.24618	7.99713	5.97296	6.71981	5.22491	7.77684	5.97256	-0.380834	0.0236499
AT3G25070.1	37.535	37.1109	41.577	25.3618	31.4154	32.4581	38.7409	29.7451	-0.381208	0.0267849
AT5G10560.1	15.88	15.6211	18.5639	12.1069	13.2173	13.1129	16.6883	12.8124	-0.381301	0.0182096
AT4G13530.1	43.1322	43.7525	50.7679	34.3716	33.7737	37.5061	45.8842	35.2172	-0.381718	0.0169771
AT3G05120.1	6.21207	5.84021	7.0886	4.66202	5.35503	4.67149	6.38029	4.89618	-0.381966	0.0270657
AT3G29290.1	10.1537	8.3246	8.27305	6.97364	6.10522	7.43915	8.9171	6.83934	-0.382718	0.0468709
AT1G03140.1	20.0507	20.5087	22.6137	15.8403	16.7298	15.8789	21.0577	16.1497	-0.382844	0.00429416
AT4G37120.1	30.4978	26.8806	29.7927	22.5116	24.0891	20.1925	29.057	22.2644	-0.384148	0.0127394
AT2G44760.1	18.3318	17.4718	19.7997	14.0929	12.3719	16.1394	18.5344	14.2014	-0.384173	0.0278969
AT4G32330.1	20.3924	17.5227	17.7498	13.5245	16.6146	12.501	18.555	14.2134	-0.38456	0.0480225
AT5G09390.1	12.094	10.8027	12.5405	9.17317	9.91972	8.04853	11.8124	9.04714	-0.384771	0.0213605
AT1G01340.2	2.94899	3.01251	2.92355	2.27227	2.44906	2.08317	2.96168	2.26817	-0.384889	0.00311811
AT3G55880.2	27.8202	25.4605	30.2527	18.9744	24.6132	20.3845	27.8445	21.324	-0.384911	0.0406962
AT5G61500.1	21.5014	22.2199	25.9372	17.3151	18.5858	17.4321	23.2195	17.7777	-0.385272	0.0191511
AT3G49000.1	4.41476	3.96952	3.912	3.58947	3.14683	2.67701	4.09876	3.13777	-0.385447	0.0353982
AT1G52420.1	9.997	8.6876	10.3518	7.21777	7.81918	7.19099	9.6788	7.40931	-0.385489	0.0141883
AT4G30810.1	17.6553	17.9832	15.2923	14.0106	13.8877	11.0851	16.9769	12.9945	-0.38568	0.0355865
AT2G36290.1	5.96369	5.81005	5.36731	5.10953	4.30159	3.70821	5.71368	4.37311	-0.385763	0.0391145
AT3G19400.1	12.2336	13.0517	12.2345	9.21199	11.1525	8.3491	12.5066	9.57119	-0.385919	0.0282025
AT1G15510.1	0.757227	0.678114	0.691366	0.609212	0.497016	0.521165	0.708902	0.542464	-0.386059	0.0165894
AT4G12980.1	49.9456	45.3764	43.141	37.2589	39.1448	29.5311	46.1543	35.3116	-0.386323	0.0381265
AT2G26770.2	12.564	10.775	11.1401	9.37752	8.58415	8.41726	11.493	8.79298	-0.386336	0.0121746
AT1G02390.1	1.41486	1.5478	1.75034	1.23017	1.09038	1.28403	1.571	1.20152	-0.386818	0.0310755
AT2G03780.1	5.72246	5.55224	5.72216	4.90416	3.80747	4.28276	5.66562	4.33146	-0.38738	0.014419
AT5G61530.1	24.0737	19.6946	24.4677	16.9486	16.7937	18.423	22.7453	17.3885	-0.38744	0.0294805
AT5G51140.1	13.2515	12.1462	13.2022	10.7592	9.90636	8.82789	12.8666	9.83113	-0.388204	0.0103005
AT5G58240.1	13.7533	13.1936	16.2569	10.6026	10.7091	11.6963	14.4013	11.0027	-0.388341	0.0276635
AT2G33500.2	2.04288	1.74143	1.92887	1.49544	1.40973	1.45753	1.90439	1.45423	-0.389072	0.00787273
AT2G16770.1	2.07219	1.8603	2.13954	1.47141	1.63357	1.53167	2.02401	1.54555	-0.389093	0.0077247
AT5G50400.1	6.06182	5.60047	5.68428	5.02135	4.60403	3.62046	5.78219	4.41528	-0.389112	0.035705
AT5G28040.1	10.3698	10.233	9.82379	8.02279	7.78696	7.42318	10.1422	7.74431	-0.389161	0.000558651
AT4G01840.1	8.48262	7.1436	8.36665	5.97789	7.02589	5.30993	7.99762	6.10457	-0.389682	0.0451321
AT1G06890.1	11.4007	12.0627	10.3342	9.61543	9.1534	7.0281	11.2659	8.59898	-0.389721	0.0473567
AT1G71020.1	8.52218	9.23035	8.30162	6.46261	6.97604	6.4469	8.68472	6.62852	-0.389793	0.00336763
AT1G76955.1	13.3025	11.2623	13.5208	8.74637	9.10777	11.2028	12.6952	9.68564	-0.390366	0.0457054
AT4G30660.1	15.3169	18.3675	16.2855	12.9547	11.2265	13.9336	16.6566	12.7049	-0.390708	0.0300077
AT3G06483.1	27.8707	27.1546	30.0673	22.6159	20.7856	21.5025	28.3642	21.6346	-0.390728	0.00278819
AT5G64610.1	10.4039	9.07688	9.5594	7.3725	8.60847	6.16643	9.68005	7.38246	-0.390912	0.0461344
AT3G60190.1	19.8531	18.9241	21.9583	15.3346	16.4226	14.5589	20.2452	15.4387	-0.391028	0.0101268
AT5G08400.2	2.69019	2.39696	2.83392	2.07737	2.20483	1.75504	2.64036	2.01241	-0.391807	0.0276985
AT3G07690.1	4.67509	4.81834	5.28122	3.2625	3.5133	4.48449	4.92488	3.75343	-0.39188	0.0477253
AT3G08920.1	38.2355	44.3174	45.4121	31.1872	31.0715	35.2656	42.655	32.5081	-0.391916	0.0180381
AT3G22200.1	37.0633	35.5665	39.7497	26.9298	30.6563	28.0448	37.4598	28.5436	-0.392177	0.00565743
AT1G19080.1	6.60267	4.99519	5.84003	4.38522	4.24918	4.6528	5.81263	4.42907	-0.392188	0.044671
AT5G20885.1	10.6275	13.7119	12.063	8.70815	8.87624	10.1509	12.1341	9.24511	-0.392304	0.0447093
AT5G07950.1	3.62224	3.77844	4.61788	2.92149	3.23156	3.00144	4.00619	3.0515	-0.392712	0.0416653
AT4G23790.1	10.2271	11.689	8.91676	7.82957	7.53011	8.11183	10.2776	7.82384	-0.393557	0.0399676
AT5G18210.1	1.74867	1.86246	2.07894	1.62975	1.3807	1.31959	1.89669	1.44335	-0.394067	0.0287323
AT1G73680.1	12.0742	9.93991	12.2028	8.56779	9.62041	7.84736	11.4056	8.67852	-0.394223	0.0383142
AT3G25800.1	15.6495	16.8086	16.5423	13.196	12.5404	11.5476	16.3334	12.428	-0.394233	0.00276453
AT1G43710.1	38.4553	31.6023	32.6248	26.2724	26.8356	24.9683	34.2275	26.0254	-0.395234	0.0204757
AT5G40830.1	6.67991	7.02183	6.35498	5.41477	5.10513	4.72755	6.68557	5.08249	-0.395517	0.00441106
AT2G31040.1	86.7075	78.1655	76.048	68.1187	58.4938	56.5348	80.307	61.0491	-0.395556	0.0164212
AT1G04970.1	12.4521	10.4469	11.8382	8.50691	9.15052	8.73976	11.5791	8.79906	-0.396099	0.0110963
AT5G19480.2	4.7016	5.24344	4.4711	3.37396	4.20487	3.37252	4.80538	3.65045	-0.396576	0.0325108
AT4G21534.1	4.56242	4.31561	4.21564	3.10932	3.42704	3.4048	4.36456	3.31372	-0.397384	0.00193829
AT3G08910.1	5.65384	5.37025	5.75028	3.90733	5.06086	3.76715	5.59145	4.24511	-0.39742	0.0340356
AT1G19130.1	23.1051	24.4302	28.8549	18.8479	19.9161	19.212	25.4634	19.3253	-0.397933	0.0254702
AT3G11810.1	20.3622	20.733	19.4819	16.2836	16.9377	12.74	20.1923	15.3204	-0.39835	0.0228875
AT5G66730.1	16.3649	15.5426	14.856	11.508	13.1199	10.852	15.5878	11.8266	-0.398383	0.009405
AT1G01160.1	14.07	13.1821	15.7269	11.6815	11.226	9.68601	14.3263	10.8645	-0.399047	0.0225955
AT3G62970.1	9.41469	8.00584	10.2567	6.90399	6.51348	7.57156	9.22574	6.99634	-0.399063	0.0372082
AT1G55000.1	20.7545	20.7453	23.8908	15.2611	18.9241	15.3965	21.7969	16.5272	-0.399278	0.0296419
AT2G30105.1	11.345	11.3688	11.5804	8.19635	8.85566	8.94177	11.4314	8.66459	-0.399794	0.000361886
AT2G42160.1	9.07039	7.20817	8.14417	6.4693	6.68503	5.35304	8.14091	6.16913	-0.400124	0.0437112
AT4G26310.1	8.67595	7.3121	8.65893	6.97795	6.03638	5.65728	8.21566	6.22387	-0.400564	0.0291692
AT5G57360.1	16.2916	13.3193	13.1029	11.0377	11.6456	9.67253	14.2379	10.7853	-0.400678	0.043266
AT3G12012.1	9.61603	8.18013	8.28632	6.91915	5.97536	6.85417	8.69416	6.5829	-0.401324	0.018835
AT4G26100.1	13.4253	12.9764	12.6716	10.9184	10.629	8.02258	13.0244	9.85666	-0.402049	0.0286534
AT4G26270.1	8.45239	7.38857	8.29681	5.27073	6.47897	6.51446	8.04592	6.08805	-0.402277	0.0204929
AT4G29860.1	2.76993	2.44815	2.55698	1.90662	1.96008	2.01526	2.59168	1.96065	-0.402556	0.0031736
AT1G43700.1	24.6925	22.8881	24.4337	18.3889	19.1344	16.9476	24.0048	18.157	-0.402797	0.00238012
AT2G35810.1	34.2357	28.5763	36.2641	22.8805	23.6915	28.3653	33.0254	24.9791	-0.402854	0.0484306
AT3G12685.1	10.6993	9.07581	10.5286	8.49773	6.74962	7.67192	10.1012	7.63976	-0.402931	0.0269596
AT3G24440.1	4.57484	3.9077	3.78013	3.3285	3.26387	2.68004	4.08756	3.0908	-0.403258	0.0361486
AT3G19850.1	18.449	20.6774	17.9623	15.9445	14.4058	12.8153	19.0296	14.3885	-0.403325	0.0195868
AT1G50420.1	4.60092	4.40559	4.55825	2.97069	3.27266	4.01102	4.52159	3.41812	-0.403626	0.024736
AT1G60940.1	25.8521	25.2683	28.8286	21.5453	20.0526	18.8374	26.6496	20.1451	-0.403686	0.00858414
AT4G32272.1	4.75425	4.2741	4.42347	3.31661	3.42593	3.42511	4.48394	3.38922	-0.403815	0.00171174
AT3G02490.1	1.11044	1.03887	1.32543	0.827577	0.887047	0.911363	1.15825	0.875329	-0.404047	0.0343021
AT5G50110.1	6.13131	5.87137	5.72174	4.90084	4.18117	4.30434	5.90814	4.46211	-0.404977	0.00459515
AT5G42620.1	7.03493	6.71084	6.21116	5.24143	5.42256	4.40505	6.65231	5.02301	-0.405303	0.0144907
AT5G18490.1	18.9893	17.8615	20.7412	12.9914	15.2995	15.1953	19.1974	14.4954	-0.405313	0.0139732
AT1G73730.1	6.39459	5.81176	5.36107	4.70873	4.31712	4.23864	5.85581	4.4215	-0.405333	0.0125246
AT1G60440.1	9.31308	8.72757	9.81489	7.02077	6.82779	7.17756	9.28518	7.00871	-0.405782	0.00231741
AT1G20010.1	36.0923	44.8387	45.4813	31.3358	31.9005	32.179	42.1375	31.8051	-0.405845	0.0272622
AT5G47860.1	21.0842	19.1725	20.8757	16.8204	17.0397	12.2775	20.3775	15.3792	-0.405995	0.0399402
AT5G39710.1	2.07781	1.77367	1.66713	1.24983	1.48294	1.43183	1.83953	1.3882	-0.406124	0.0335334
AT3G21270.1	13.4167	12.9193	14.9722	9.12521	9.84285	12.1954	13.7694	10.3878	-0.406571	0.0386202
AT5G52580.2	2.03547	2.01814	1.7726	1.55561	1.3813	1.457	1.94207	1.46464	-0.407049	0.00843209
AT2G22400.1	6.1127	5.63791	5.06021	3.95267	4.9458	3.77665	5.6036	4.22504	-0.407389	0.043859
AT1G09310.1	817.924	889.663	863.014	674.434	572.664	690.996	856.867	646.032	-0.407467	0.00770611
AT1G32520.1	29.899	26.3638	30.4519	25.1059	21.8249	18.4384	28.9049	21.7897	-0.407668	0.0370146
AT1G67280.1	138.143	121.705	123.651	104.413	105.435	79.1843	127.833	96.3439	-0.407995	0.0348595
AT1G36990.1	3.88248	4.02754	4.60104	2.81662	3.46326	3.14882	4.17035	3.1429	-0.408072	0.0234441
AT1G50710.1	5.16731	5.31968	5.51347	4.31846	4.20507	3.53164	5.33349	4.01839	-0.408463	0.00771317
AT1G22170.1	1.49541	1.71926	1.48056	1.10699	1.27496	1.15454	1.56508	1.17883	-0.408879	0.0137025
AT5G46840.1	7.04677	7.84742	8.49285	5.33823	6.29962	5.97483	7.79568	5.87089	-0.409095	0.0188713
AT1G05500.1	14.0988	14.2426	14.7131	11.5821	11.2638	9.56936	14.3515	10.8051	-0.409492	0.00553393
AT4G02500.1	29.9223	29.6929	26.6609	24.0257	22.418	18.505	28.7587	21.6496	-0.40966	0.0217574
AT3G03720.2	13.2961	11.6755	13.8878	8.90747	9.96	10.3802	12.9531	9.74923	-0.409943	0.0156134
AT5G11020.1	1.32053	1.40741	1.34	0.948907	0.982283	1.13045	1.35598	1.02055	-0.409996	0.005551
AT3G01400.1	6.61059	6.35479	5.94095	4.8271	5.17008	4.22793	6.30211	4.7417	-0.410429	0.00984831
AT2G44900.1	4.42162	4.01359	4.24626	3.35044	3.57302	2.61799	4.22716	3.18049	-0.41044	0.0283756
AT4G14145.1	6.2186	6.41136	5.94751	5.28661	5.08032	3.60595	6.19249	4.65762	-0.410925	0.0482711
AT4G28610.1	29.655	26.5693	29.6332	20.9711	20.7551	22.8294	28.6192	21.5185	-0.411403	0.00431633
AT4G17010.1	4.79128	4.8034	5.8294	3.84142	4.30978	3.44426	5.14136	3.86515	-0.411626	0.0399296
AT5G06730.1	0.499527	0.541857	0.557036	0.376766	0.340131	0.484557	0.532807	0.400485	-0.411865	0.0469958
AT4G34100.1	13.4884	12.1633	12.8146	9.57551	11.032	8.28686	12.8221	9.63144	-0.412809	0.0222742
AT1G18490.1	5.86132	5.94183	6.07012	4.13563	5.44255	3.84642	5.95776	4.47487	-0.412925	0.0400479
AT3G51460.1	10.1411	10.4131	10.0584	7.9693	8.0811	6.94181	10.2042	7.66407	-0.412982	0.00255539
AT4G22140.2	7.67171	8.69801	9.4352	6.7174	6.44134	6.22091	8.60164	6.45988	-0.413104	0.0157023
AT3G48800.1	7.19197	5.77736	6.52454	4.84795	4.80087	4.98629	6.49796	4.87837	-0.413588	0.0171361
AT4G28860.1	19.7413	19.2669	18.9999	14.5069	15.6484	13.3917	19.336	14.5157	-0.413682	0.0021681
AT3G20740.1	6.69574	6.92876	6.85342	5.356	5.47728	4.53496	6.82597	5.12275	-0.414117	0.00497329
AT5G04070.1	2.71939	2.28995	2.36961	2.09462	1.86041	1.58247	2.45965	1.84583	-0.414182	0.0363592
AT3G02420.1	8.85985	8.54774	9.64081	6.89044	7.10984	6.28012	9.01613	6.76013	-0.415457	0.00527326
AT3G63500.2	17.8625	16.5178	15.1987	12.599	13.4751	11.0932	16.5263	12.3891	-0.415692	0.0162653
AT5G66900.1	13.1631	10.826	13.0126	9.96052	9.16666	8.60321	12.3339	9.24346	-0.416122	0.0221851
AT1G43860.1	6.24508	5.12798	5.41152	4.29077	4.11239	4.17553	5.59486	4.1929	-0.416154	0.0144709
AT5G23200.1	4.40739	4.73639	4.48808	3.62932	3.49497	3.09097	4.54396	3.40509	-0.416257	0.00387162
AT3G27390.1	13.2313	11.8162	12.7827	8.664	10.0098	9.6712	12.61	9.44832	-0.416443	0.00553914
AT5G66040.2	17.8677	20.6975	22.0324	14.4666	13.608	17.3202	20.1992	15.1316	-0.416737	0.0381456
AT4G09670.1	29.4123	28.3948	32.111	22.9266	22.8342	21.589	29.9727	22.4499	-0.416942	0.00320048
AT4G32530.1	35.052	36.1282	37.7062	26.1754	27.4167	27.9632	36.2955	27.1851	-0.416973	0.000620868
AT1G17840.1	14.8944	15.5838	14.0091	11.6146	12.7715	8.92262	14.8291	11.1029	-0.417495	0.0386008
AT3G52520.1	14.3841	11.3244	12.3965	9.4131	9.7189	9.39376	12.7017	9.50859	-0.417716	0.0240554
AT5G13730.1	17.7116	15.6473	15.0816	13.7358	12.4479	10.0406	16.1469	12.0748	-0.419254	0.0389519
AT3G08550.1	11.2984	11.3006	11.2821	9.68562	8.64235	7.00208	11.2937	8.44335	-0.419631	0.021784
AT3G50690.1	16.2504	14.2443	15.3651	11.2081	12.963	10.1096	15.2866	11.4269	-0.419837	0.0189741
AT3G05090.1	5.22539	6.24354	6.52333	4.62548	5.01167	3.81219	5.99742	4.48311	-0.419841	0.0459643
AT4G36760.1	14.2282	16.0992	15.6077	12.8755	12.438	9.01175	15.3117	11.4418	-0.420329	0.0450189
AT2G32950.1	12.5533	10.0517	10.5218	8.84662	7.58904	8.31716	11.0423	8.25094	-0.420406	0.0303624
AT2G05810.1	5.44138	6.08194	5.04186	4.37139	4.1327	3.87267	5.52173	4.12558	-0.420521	0.014117
AT3G09150.2	5.16633	6.01416	6.09432	3.99925	4.57403	4.33361	5.75827	4.3023	-0.420529	0.0128829
AT5G06810.1	0.769997	0.79819	0.778943	0.555695	0.641936	0.555937	0.782377	0.584523	-0.420604	0.00270017
AT3G18800.1	5.56211	5.62601	4.68303	4.49604	3.71929	3.63818	5.29038	3.95117	-0.421093	0.030676
AT1G20190.1	13.8653	16.5232	16.0306	10.445	10.7265	13.4935	15.473	11.555	-0.421238	0.036737
AT3G01200.1	15.129	13.1124	16.4984	10.9367	12.2544	10.2165	14.9132	11.1359	-0.421382	0.030386
AT2G03750.1	53.7835	46.2517	45.4322	34.2815	36.0634	38.2567	48.4891	36.2005	-0.421651	0.0132242
AT5G48440.1	5.84919	5.91688	5.57012	4.40818	5.04079	3.48991	5.77873	4.31296	-0.422075	0.0338965
AT3G59052.1	9.44845	8.43198	11.1063	7.06919	6.6814	7.87561	9.66224	7.20873	-0.422611	0.045497
AT4G35220.1	12.4941	12.3261	14.4502	10.4775	10.5212	8.28666	13.0901	9.76176	-0.423267	0.029555
AT4G31420.1	11.9733	12.255	13.7745	9.26614	9.27087	9.79961	12.6676	9.44554	-0.423439	0.00535832
AT1G80210.1	5.71872	5.65008	6.62768	5.25821	4.13966	4.02042	5.99882	4.47277	-0.423512	0.0390103
AT1G07240.1	13.8875	15.4914	17.4306	11.3512	11.7966	11.7488	15.6031	11.6322	-0.423713	0.0184542
AT5G64020.1	7.64548	7.6201	7.26059	5.13838	5.19132	6.46245	7.50872	5.59738	-0.423816	0.0132143
AT4G34960.1	6.33838	7.24665	6.86008	5.31864	5.17705	4.74448	6.81504	5.08006	-0.423877	0.0052865
AT3G59910.1	11.5571	9.09391	9.2386	7.03929	8.16854	7.07207	9.96321	7.42663	-0.423902	0.0449157
AT4G01740.1	1.55332	1.55757	1.58117	1.35338	1.04442	1.09904	1.56402	1.16561	-0.42417	0.0140559
AT3G11450.1	13.0729	12.0345	11.8004	9.27765	10.4442	7.77721	12.3026	9.16636	-0.424538	0.0222704
AT2G45820.1	100.018	98.3725	121.511	75.7504	74.239	88.3572	106.634	79.4489	-0.424563	0.0352939
AT4G32250.2	9.05004	7.29144	8.40608	5.74456	6.5137	6.17877	8.24919	6.14568	-0.424679	0.0198233
AT4G28540.1	9.57778	8.74404	9.80689	6.32187	7.26844	7.36523	9.37624	6.98518	-0.424712	0.00671709
AT4G37590.1	6.06289	5.96886	5.86051	4.39691	5.028	3.90336	5.96409	4.44276	-0.424846	0.0100256
AT5G64730.1	4.25239	4.17107	4.01373	2.80324	2.96252	3.49842	4.14573	3.08806	-0.424928	0.00882535
AT2G33600.1	14.5264	13.4673	13.4611	10.5684	9.92386	10.3842	13.8183	10.2922	-0.42503	0.000937013
AT4G18195.1	1.01366	0.908055	1.10488	0.71183	0.698591	0.843558	1.00887	0.751326	-0.425224	0.0246124
AT5G43870.1	15.2414	15.615	12.9005	10.7335	11.4251	10.4277	14.5856	10.8621	-0.425244	0.0143652
AT5G35910.1	5.13275	5.25063	5.22533	4.40095	4.09147	3.12957	5.2029	3.874	-0.425494	0.0258983
AT3G01350.1	1.5128	1.38371	1.24295	1.01182	0.990387	1.07959	1.37982	1.02727	-0.425669	0.0128783
AT5G67130.1	6.79069	7.3793	7.20697	4.93585	5.85977	5.11526	7.12565	5.30362	-0.426043	0.00539721
AT1G72030.1	50.5508	42.2639	51.1061	34.874	31.0789	41.1249	47.9736	35.6926	-0.426615	0.0399258
AT2G17300.1	5.56851	6.63164	7.3176	5.28545	4.92973	4.3049	6.50592	4.84003	-0.426737	0.0462712
AT3G55340.1	1.65094	1.40725	1.44328	1.19371	1.12661	1.02792	1.50049	1.11608	-0.426994	0.0128984
AT1G48550.1	8.02249	8.43393	8.10609	6.13536	6.24012	5.89307	8.1875	6.08952	-0.427095	0.000206351
AT3G19900.1	27.7895	24.7461	27.8446	22.2356	20.766	16.7792	26.7934	19.9269	-0.427156	0.0234345
AT3G57220.1	4.87838	4.50882	4.18744	4.0042	3.34472	2.74449	4.52488	3.36447	-0.427499	0.0489865
AT4G12070.1	9.16602	8.95225	10.4291	6.52104	7.698	7.00237	9.5158	7.07381	-0.427838	0.0130848
AT5G19680.1	9.58873	9.59511	10.3298	8.45652	7.50882	5.97202	9.83786	7.31245	-0.427989	0.0298452
AT1G19000.2	100.631	84.1358	107.554	71.7729	79.4651	66.036	97.4403	72.4247	-0.428037	0.034774
AT1G32160.1	48.4142	46.7643	48.0959	34.9852	37.0515	34.4174	47.7581	35.4847	-0.42855	0.000204088
AT4G17040.1	93.2566	88.6661	96.4701	73.3776	77.6824	55.7503	92.7976	68.9368	-0.428813	0.0280539
AT1G61190.1	33.7844	27.9849	26.2193	22.1276	21.6033	21.5939	29.3295	21.775	-0.429685	0.0300357
AT1G03440.1	9.64456	10.2336	8.50472	7.36914	7.77291	5.92801	9.46096	7.02335	-0.429826	0.032105
AT2G30700.1	8.38663	7.27875	8.17978	6.52912	6.40471	4.76728	7.94839	5.90037	-0.429857	0.0364046
AT5G62030.1	4.08577	3.6933	3.56345	3.06907	2.65527	2.69559	3.78084	2.80664	-0.429862	0.00894847
AT1G53170.1	25.4982	24.7762	30.8146	21.313	17.9036	20.9755	27.0297	20.064	-0.429933	0.0335693
AT4G05150.1	55.6475	57.3246	68.1893	43.3214	49.6122	41.5352	60.3871	44.8229	-0.430004	0.0282963
AT1G28660.1	7.19214	6.82918	7.72452	5.35948	6.14534	4.63472	7.24861	5.37984	-0.430141	0.0212024
AT3G58530.1	5.35418	5.69847	6.09354	4.30993	4.20319	4.21121	5.7154	4.24144	-0.430298	0.00242575
AT5G16260.1	8.2574	7.25103	8.42193	6.27724	6.10415	5.37624	7.97679	5.91921	-0.430403	0.010918
AT3G15353.1	1855.96	1656.25	1981.17	1138.18	1415.1	1522.69	1831.13	1358.66	-0.43055	0.0335207
AT4G14900.1	17.1597	15.6064	17.4263	12.6183	14.6396	9.97676	16.7308	12.4116	-0.43082	0.0419926
AT1G24764.1	4.36235	4.67713	4.53367	3.87715	3.56255	2.62403	4.52438	3.35458	-0.431591	0.0391273
AT5G11010.2	3.98581	3.59659	3.45568	3.12557	2.61938	2.43773	3.67936	2.72756	-0.431844	0.0215065
AT4G36220.1	48.59	46.9372	56.7546	33.3636	44.8345	34.6803	50.7606	37.6262	-0.431974	0.0498888
AT3G59940.1	163.702	166.904	172.46	112.345	142.369	118.105	167.689	124.273	-0.432271	0.0104438
AT1G74520.1	30.1533	32.9279	37.5359	24.8511	22.807	26.8988	33.539	24.8523	-0.432461	0.0240708
AT1G27660.1	2.08589	2.3367	2.4892	1.38312	1.95296	1.78502	2.30393	1.70703	-0.432607	0.0441789
AT1G66530.1	6.70371	6.95512	5.99334	5.17068	5.42218	3.96378	6.55072	4.85221	-0.433011	0.0335801
AT4G31080.1	15.4699	14.6587	15.2636	12.6601	12.2944	8.66222	15.1307	11.2056	-0.433263	0.0391051
AT3G07610.1	3.55768	3.53499	2.75896	2.62426	2.46083	2.21008	3.28388	2.43172	-0.433419	0.0419626
AT5G54780.1	4.48267	4.53675	4.00335	3.32638	3.52227	2.79473	4.34092	3.21446	-0.433426	0.0150147
AT3G28050.1	45.0225	35.6035	43.7385	32.7812	31.5142	27.7914	41.4548	30.6956	-0.433507	0.0312862
AT5G37790.1	3.57767	4.26232	3.51906	2.44578	3.23364	2.7297	3.78635	2.80304	-0.433817	0.0413541
AT3G13445.1	9.86211	8.72581	9.05732	7.43823	7.06361	5.96177	9.21508	6.8212	-0.433971	0.0126621
AT2G25650.1	6.54106	5.42926	5.94863	4.68264	4.15717	4.41556	5.97299	4.41846	-0.434909	0.0119077
AT2G25300.1	3.38868	3.69045	4.13386	2.90281	2.32383	3.06605	3.73767	2.76423	-0.43526	0.0356356
AT1G67170.1	3.23056	3.2044	2.83984	2.42516	2.5528	1.87993	3.0916	2.28596	-0.435551	0.0290627
AT5G22690.1	5.83823	5.05816	5.1643	4.24357	3.88275	3.74802	5.35356	3.95811	-0.435686	0.00812204
AT3G07440.1	7.28996	6.39923	6.50237	5.596	4.29319	5.03567	6.73052	4.97495	-0.436035	0.0202927
AT1G09040.1	0.888606	0.788531	0.942543	0.700522	0.700259	0.534439	0.873227	0.645073	-0.436893	0.033023
AT1G72770.1	11.2856	9.16945	8.77945	7.65491	7.32157	6.61443	9.74484	7.19697	-0.437249	0.0382265
AT5G65770.1	6.84262	6.28367	6.00251	4.11106	5.67888	4.33666	6.37627	4.70887	-0.437331	0.0383249
AT1G05890.1	14.0138	13.4543	13.652	10.6348	11.3337	8.39647	13.7067	10.1217	-0.437434	0.0164095
AT5G42240.1	11.6766	11.2977	11.7941	9.02145	8.81453	7.8337	11.5895	8.55656	-0.43771	0.00155866
AT5G46490.2	14.6089	13.5229	15.9343	10.4848	9.48292	12.5635	14.6887	10.8438	-0.437842	0.0282964
AT3G48860.2	10.6158	9.16585	9.93431	7.18479	7.80838	6.94383	9.90531	7.31234	-0.43787	0.00619688
AT1G53900.1	5.25039	4.36844	4.16807	3.55985	3.49901	3.11562	4.59563	3.39149	-0.438343	0.0287958
AT1G24400.1	1.92599	1.81445	1.99757	1.47141	1.42405	1.33883	1.91267	1.41143	-0.438431	0.00160379
AT5G05090.1	10.3416	12.0293	10.8719	6.59232	9.41518	8.52146	11.0809	8.17632	-0.438555	0.0402381
AT1G65960.2	215.914	192.421	190.1	162.446	151.969	127.11	199.478	147.175	-0.4387	0.017209
AT1G22650.1	12.4987	10.566	11.019	9.48468	8.50007	7.15976	11.3612	8.3815	-0.438837	0.0287566
AT2G34410.2	5.05565	5.40545	5.44728	3.60617	4.26891	3.85928	5.30279	3.91145	-0.439048	0.00374133
AT2G26070.1	7.10593	6.24414	8.09431	4.6986	5.59811	5.51889	7.14813	5.27187	-0.439252	0.0365284
AT1G20470.1	7.84933	6.34089	8.01321	6.19883	4.74684	5.42914	7.40114	5.45827	-0.439305	0.0455979
AT3G45900.1	9.96294	7.42735	8.39323	6.73782	6.35368	5.92077	8.59451	6.33742	-0.439519	0.0436771
AT5G53350.1	66.1725	55.5322	63.2934	47.4075	46.0505	42.9173	61.6661	45.4584	-0.439929	0.00927145
AT3G02750.2	18.1078	14.4722	18.2824	12.4638	12.6797	12.3443	16.9541	12.4959	-0.440182	0.0232003
AT3G20420.1	4.19228	4.70507	4.28592	3.51278	3.17536	3.02735	4.39442	3.23849	-0.440351	0.00561785
AT4G31460.1	7.26008	6.55537	7.00256	5.77598	5.58678	3.97572	6.93934	5.11282	-0.440677	0.0396138
AT5G10190.1	7.79125	6.7876	7.03542	4.85751	6.29967	4.75459	7.20476	5.30392	-0.44189	0.031066
AT3G13772.1	15.3122	16.3205	16.8922	11.6505	12.9684	11.0994	16.1749	11.9061	-0.442057	0.00408946
AT5G56610.1	5.06886	4.80371	5.37911	3.66583	3.29832	4.26218	5.08389	3.74211	-0.442082	0.0147181
AT5G14080.1	2.98409	2.94116	2.65702	2.21895	2.36607	1.73004	2.86075	2.10502	-0.442563	0.0256292
AT3G16110.1	7.12243	6.87731	6.34566	4.48707	5.54764	4.93244	6.7818	4.98905	-0.442903	0.0094879
AT2G29560.1	7.91724	8.09327	9.43145	6.29647	6.01847	6.38115	8.48065	6.23203	-0.444473	0.0101498
AT3G28950.1	15.2404	14.8132	15.9675	9.53667	13.43	10.8465	15.3404	11.271	-0.444713	0.0269574
AT3G18990.1	8.34337	10.6129	10.0407	7.26397	7.51102	6.52982	9.66566	7.1016	-0.444724	0.0259704
AT1G57620.1	8.89954	10.0151	10.5533	6.62582	6.52363	8.49451	9.82263	7.21465	-0.44518	0.031646
AT2G27920.1	17.7925	15.5385	16.4873	13.1843	12.2759	11.128	16.6061	12.1961	-0.4453	0.00753956
AT4G17050.1	32.3504	32.7943	34.0054	24.7342	25.1598	22.9119	33.05	24.2686	-0.445559	0.000491885
AT1G01690.1	0.491618	0.621224	0.575541	0.412317	0.457317	0.370122	0.562794	0.413252	-0.445586	0.0304008
AT2G33310.1	10.6864	12.4028	12.9464	9.44246	8.97662	8.0411	12.0119	8.82006	-0.445601	0.0159985
AT5G08520.1	12.0441	11.6571	10.9641	9.00459	9.49924	6.94464	11.5551	8.48282	-0.445915	0.021929
AT3G52860.1	7.00976	7.08774	7.10824	4.72146	4.964	5.88207	7.06858	5.18918	-0.445915	0.00609428
AT4G04720.1	16.8534	15.8126	19.3765	12.9499	13.0661	12.1776	17.3475	12.7312	-0.446361	0.0134894
AT5G60700.1	4.55964	4.11559	4.5749	3.32936	3.62636	2.76446	4.41671	3.24006	-0.446951	0.016147
AT2G17530.1	4.91132	3.99553	4.75554	3.35072	3.36039	3.31117	4.55413	3.34076	-0.446998	0.0128168
AT5G48120.1	3.63112	3.0257	3.07526	2.28036	2.8384	2.02009	3.24403	2.37962	-0.447057	0.0492677
AT5G61330.1	5.3957	6.06076	6.52114	4.68825	4.25939	4.23697	5.99254	4.39487	-0.447346	0.0111531
AT1G64385.1	10.2645	8.30527	8.44278	6.98246	7.25739	5.56928	9.00417	6.60304	-0.447463	0.0428648
AT2G20830.1	10.5064	9.18013	9.84512	7.93943	6.96178	6.75405	9.84387	7.21842	-0.447543	0.00770367
AT1G47240.1	6.23836	6.15125	5.88857	5.11644	4.86327	3.41183	6.09272	4.46385	-0.4488	0.0395969
AT1G13090.1	40.7003	33.4662	37.1508	28.5285	28.9726	24.0482	37.1057	27.1831	-0.448932	0.0191786
AT5G06560.1	8.82222	8.43632	7.12	6.49134	6.25783	5.10998	8.12618	5.95305	-0.448949	0.0314455
AT2G34470.1	27.5188	24.4512	27.6933	20.1497	22.4594	15.7349	26.5544	19.448	-0.44933	0.0335948
AT2G26970.1	11.3244	10.2759	12.0473	7.87434	6.88969	9.87703	11.2158	8.21369	-0.449433	0.0420435
AT2G31260.1	5.60788	4.48292	5.49482	4.03246	4.03214	3.34799	5.19521	3.8042	-0.44959	0.0305227
AT4G04860.1	8.42934	8.99922	9.68246	6.8016	6.92746	6.12233	9.03701	6.61713	-0.449639	0.00533628
AT5G50320.1	4.81147	6.04612	5.56501	3.78727	4.05637	4.18015	5.4742	4.00793	-0.449791	0.0177859
AT5G47390.1	24.5516	24.4528	22.069	18.7914	18.9237	14.3199	23.6911	17.345	-0.449828	0.0209047
AT5G52540.1	31.3983	32.6972	28.3265	21.0275	25.7827	20.8401	30.8073	22.5501	-0.450138	0.0163396
AT1G79200.1	4.86554	5.17486	5.31406	3.5687	3.36585	4.30146	5.11815	3.74533	-0.450528	0.011891
AT5G63020.1	12.6732	11.3635	11.0043	9.07576	9.78621	6.77907	11.6803	8.54701	-0.450587	0.0393914
AT5G56530.1	2.17403	2.20284	1.91461	1.27213	1.56788	1.76311	2.09716	1.53438	-0.450785	0.0294338
AT5G50840.1	4.73339	4.65352	5.66841	3.47274	3.61637	3.92319	5.01844	3.67076	-0.451159	0.0186134
AT4G14950.1	6.52335	5.70815	5.38294	4.54776	4.44749	3.88684	5.87148	4.29403	-0.451391	0.0164441
AT1G22730.1	6.37332	5.8231	6.55495	4.68624	5.42413	3.59972	6.25046	4.57003	-0.451759	0.0428563
AT1G69850.1	19.9152	17.5691	19.7624	14.3857	15.9806	11.4736	19.0822	13.9466	-0.452312	0.0279112
AT1G18670.1	3.98392	3.56265	3.63136	3.09818	2.93568	2.13558	3.72598	2.72315	-0.452344	0.0366831
AT2G45990.4	24.457	24.8036	28.0962	21.3934	16.727	18.4056	25.7856	18.842	-0.452614	0.0178813
AT3G08020.1	6.49831	5.396	6.08677	5.07708	4.59158	3.47017	5.99369	4.37961	-0.452643	0.0482945
AT5G20580.1	7.45759	6.72903	7.62659	5.86796	4.46421	5.60508	7.27107	5.31242	-0.452798	0.0186096
AT5G40160.1	14.6495	12.2444	13.3429	10.3464	9.41739	9.62333	13.4123	9.79569	-0.453336	0.00851304
AT4G34070.1	10.6713	10.7028	10.1381	8.76529	8.0178	6.23064	10.5041	7.67124	-0.453415	0.0215748
AT1G50440.2	4.87113	5.02971	4.30748	3.93556	3.32301	3.11541	4.73611	3.45799	-0.453767	0.0178748
AT5G52280.1	5.49475	5.86529	5.21126	3.96263	3.43775	4.69064	5.52377	4.03034	-0.454751	0.0218565
AT4G28600.1	6.81801	6.95406	6.4173	5.03955	5.24847	4.43966	6.72979	4.90923	-0.455065	0.0033316
AT3G46540.1	39.9623	30.8102	35.6234	28.1947	25.797	23.6124	35.4653	25.868	-0.455239	0.0314693
AT4G34650.1	2.45894	2.10159	2.43414	1.58079	1.48189	2.03762	2.33156	1.7001	-0.455675	0.0376365
AT3G07020.2	4.15136	3.62698	4.21939	2.55811	2.98466	3.20457	3.99924	2.91578	-0.455845	0.0152866
AT5G20110.1	10.6048	11.1199	13.1932	7.79726	8.97785	8.68267	11.6393	8.48593	-0.45586	0.0220172
AT2G19600.1	4.45915	3.72236	3.29887	3.01664	2.8604	2.49214	3.8268	2.78973	-0.456013	0.04978
AT2G35680.1	56.7282	48.3128	52.1086	41.5096	43.6911	29.3228	52.3832	38.1745	-0.456495	0.0492297
AT3G49180.1	2.57574	2.66192	3.28635	2.16337	2.1152	1.93232	2.84134	2.0703	-0.456731	0.0303494
AT4G32070.1	5.60869	4.69779	5.26033	3.15494	4.40671	3.77832	5.18893	3.77999	-0.457056	0.0347588
AT5G02620.1	14.2273	11.6996	13.7146	9.6742	9.81397	9.38951	13.2138	9.62589	-0.457058	0.0100977
AT3G15150.1	1.79527	1.79686	1.73834	1.39768	1.10647	1.37878	1.77682	1.29431	-0.457117	0.00736034
AT2G28160.1	1.5168	1.3836	1.56649	1.09266	0.997583	1.16242	1.48897	1.08422	-0.457654	0.00506059
AT1G19870.1	11.4899	11.0807	11.746	8.46766	9.27257	7.24332	11.4389	8.32785	-0.457926	0.00743744
AT3G12220.1	4.30798	4.53793	4.2594	2.93711	3.87349	2.72975	4.36844	3.18012	-0.458036	0.0304644
AT1G56590.1	9.56476	8.85928	8.20152	6.74309	7.51179	5.12783	8.87519	6.4609	-0.458041	0.0400156
AT4G34840.1	4.81773	4.69947	4.16543	3.42309	3.91576	2.62036	4.56088	3.31974	-0.458243	0.0439788
AT1G19650.1	7.89967	6.69205	6.9237	5.26	6.17334	4.22691	7.1718	5.22008	-0.458263	0.0441313
AT1G49740.1	6.98918	7.20606	7.16682	5.42968	5.20158	4.91707	7.12069	5.18278	-0.458291	0.00028389
AT2G31380.1	34.9851	29.625	26.0458	24.5837	20.7131	20.6612	30.2186	21.986	-0.458853	0.0471211
AT5G43140.1	9.48837	9.57979	10.5681	6.91477	6.40612	8.23523	9.87874	7.18537	-0.459264	0.0139983
AT3G22220.1	3.36834	3.12526	3.19276	2.47402	2.5068	2.06452	3.22879	2.34845	-0.459284	0.00528038
AT5G45340.1	25.3116	23.1301	26.421	18.4162	17.1699	18.8496	24.9543	18.1452	-0.459696	0.00334669
AT2G37480.1	28.3285	28.6779	33.8838	20.0153	20.6874	25.3806	30.2967	22.0278	-0.459838	0.0284387
AT5G63220.1	5.94554	5.87343	6.14043	4.32525	4.32889	4.40162	5.98647	4.35192	-0.460053	4.02296e-05
AT5G15930.1	6.9404	8.14341	9.27722	5.72635	5.70699	6.27564	8.12034	5.90299	-0.460095	0.0339279
AT1G74210.1	18.5387	16.846	21.2309	13.8652	14.2684	13.0188	18.8719	13.7175	-0.460223	0.0178563
AT5G49840.1	7.62924	6.62023	6.53235	5.19003	5.27656	4.63781	6.92727	5.0348	-0.460353	0.00948143
AT4G16650.1	7.09031	6.25983	5.30888	4.64863	4.8981	4.01167	6.21968	4.51947	-0.460687	0.0424037
AT1G47550.1	10.0854	8.47907	9.32056	6.81881	7.60731	5.83149	9.295	6.75254	-0.461024	0.0213296
AT1G65660.1	13.7184	11.1908	12.4208	8.34479	8.92763	9.84436	12.4433	9.03893	-0.461151	0.0160793
AT1G28410.1	4.82884	4.20536	5.2256	3.37667	3.09343	3.88826	4.75327	3.45279	-0.461159	0.0261035
AT1G75100.1	42.607	33.8293	35.3799	30.4644	28.3049	22.4406	37.272	27.07	-0.461399	0.0476924
AT5G16990.1	17.6671	17.8374	18.1309	13.0805	12.8591	13.0013	17.8785	12.9803	-0.461901	5.26321e-06
AT5G52040.2	10.6397	10.7079	11.6259	7.91106	8.2551	7.77134	10.9912	7.97917	-0.462038	0.000990625
AT3G20920.1	13.9606	13.492	15.5473	10.8871	11.3838	8.94418	14.3333	10.405	-0.462092	0.0154769
AT1G17280.1	26.5768	23.6141	29.9131	18.0287	20.021	20.0806	26.7013	19.3768	-0.462584	0.0195221
AT2G28940.2	6.96519	7.48543	8.50807	4.38077	6.18717	6.09001	7.6529	5.55265	-0.462829	0.0471882
AT3G19810.1	14.016	14.529	14.2005	11.1584	9.84601	10.009	14.2485	10.3378	-0.462882	0.000880618
AT2G21150.1	11.7659	10.7914	11.3855	7.00769	9.73218	7.88128	11.3143	8.20705	-0.463207	0.0218101
AT3G61780.1	1.79617	1.96321	1.61977	1.50333	1.31892	1.07864	1.79305	1.3003	-0.463573	0.0355392
AT4G11790.1	10.5879	9.07726	8.25549	7.68883	6.74378	5.81283	9.30689	6.74848	-0.463736	0.042599
AT1G16480.1	0.224119	0.21457	0.216141	0.144343	0.173364	0.156761	0.218277	0.158156	-0.46481	0.00251613
AT1G13080.1	22.7934	17.7012	17.8454	14.9558	13.8483	13.4657	19.4467	14.0899	-0.46486	0.036505
AT2G37200.1	14.9671	13.6375	14.8841	10.6494	11.0478	9.81049	14.4962	10.5026	-0.464938	0.00209706
AT2G34380.1	2.38181	2.3505	2.63964	1.6422	1.70918	1.98859	2.45732	1.77999	-0.465212	0.00844533
AT4G18400.1	6.16509	6.0695	6.08694	5.46504	3.92936	3.87586	6.10718	4.42342	-0.465343	0.0320847
AT5G41220.1	4.78607	3.82793	4.87326	3.60207	3.42881	2.73731	4.49575	3.25606	-0.465434	0.0438272
AT2G27900.1	9.06883	8.09842	7.9196	6.33651	6.68679	5.1457	8.36228	6.05633	-0.465453	0.0171622
AT5G43880.1	9.58435	8.69734	8.37501	6.74959	5.92067	6.62984	8.88557	6.43337	-0.46589	0.00527289
AT1G54610.1	14.0306	15.2987	13.556	10.6082	11.0239	9.41238	14.2951	10.3482	-0.466144	0.00512266
AT1G70160.1	48.7637	49.7546	56.3156	35.5659	38.0996	38.4154	51.6113	37.3603	-0.46618	0.00492488
AT1G50170.1	23.4508	22.2961	23.8076	15.6511	16.9163	17.7767	23.1848	16.7814	-0.466321	0.00112833
AT5G57270.1	6.10034	5.69723	5.63659	3.54278	5.31143	3.76428	5.81138	4.20616	-0.466377	0.0492375
AT1G69220.1	7.12298	6.17579	6.39809	5.26617	5.00403	3.98067	6.56562	4.75029	-0.466914	0.0201199
AT1G80400.1	7.42736	7.40486	8.29058	5.73238	5.67918	5.31654	7.7076	5.57603	-0.467043	0.00262314
AT5G21010.1	7.32947	7.2103	8.21783	5.09946	5.73612	5.62696	7.58587	5.48751	-0.467162	0.00494478
AT5G25890.1	6.52885	6.08446	7.2566	4.77323	3.99365	5.60607	6.6233	4.79099	-0.467229	0.0337587
AT3G43230.1	14.9511	15.1221	17.8286	12.269	12.1521	10.2256	15.9672	11.5489	-0.467358	0.018085
AT5G65490.1	4.62605	4.2693	4.65322	3.38603	3.28272	3.12837	4.51619	3.26571	-0.46771	0.000983085
AT3G20780.1	2.34721	2.21405	1.92929	1.66408	1.78943	1.23944	2.16351	1.56432	-0.467844	0.044414
AT1G78995.1	15.2348	12.2612	13.5169	9.91333	8.51475	11.2241	13.671	9.88405	-0.46794	0.0312692
AT4G00840.1	4.73386	4.30824	4.48064	3.51965	3.52728	2.72648	4.50758	3.2578	-0.468455	0.0129996
AT1G29910.1	3954.43	4682.06	3566.43	2841.3	2994.16	2982.13	4067.64	2939.2	-0.46877	0.0269591
AT4G15030.1	8.61859	8.0611	10.6014	6.71326	6.02854	6.96561	9.09369	6.56914	-0.469162	0.0369903
AT2G28520.1	7.2445	7.17028	5.84539	5.52624	5.01776	4.08724	6.75339	4.87708	-0.469593	0.038874
AT3G18160.1	7.12201	6.75312	7.19779	5.30951	5.13804	4.76877	7.02431	5.07211	-0.469772	0.000752066
AT3G54950.1	3.69836	3.25603	3.83541	2.21297	2.80125	2.77673	3.5966	2.59698	-0.469796	0.0183317
AT1G13750.1	12.5712	11.0898	9.97244	8.71796	9.03785	6.52501	11.2112	8.09361	-0.470083	0.0460364
AT1G56290.1	3.54821	3.60835	2.77827	2.46662	2.52145	2.1829	3.31161	2.39032	-0.470328	0.0326189
AT5G02800.1	10.6999	11.2939	13.9703	8.44773	9.09626	8.41471	11.988	8.6529	-0.470338	0.0317386
AT4G18905.1	6.56786	6.9332	7.44974	4.46871	5.55329	5.09256	6.9836	5.03819	-0.471066	0.00864315
AT1G05780.1	2.72382	2.89982	3.36321	2.29491	2.20652	1.98111	2.99562	2.16085	-0.471258	0.0170855
AT2G29960.1	27.1084	29.4289	36.0601	21.0442	21.1462	24.5933	30.8658	22.2612	-0.471477	0.0423076
AT5G38360.1	5.77888	5.9197	5.58657	4.19358	4.15694	4.11007	5.76172	4.15353	-0.47216	8.58152e-05
AT2G33580.1	17.9904	14.3435	15.8839	12.2554	11.6808	10.8211	16.0726	11.5858	-0.472249	0.0168316
AT5G18040.1	5.75271	5.59618	6.52484	5.11984	3.77994	3.9806	5.95791	4.29346	-0.472666	0.0303115
AT2G30960.1	6.55965	8.5442	6.68931	5.29924	5.00234	5.39797	7.26439	5.23318	-0.473152	0.0356757
AT1G75140.1	3.80965	3.99472	4.85066	2.78895	2.96125	3.36591	4.21834	3.0387	-0.473222	0.0314876
AT5G15080.1	7.62557	7.12374	8.74506	5.2863	5.80988	5.82732	7.83145	5.64117	-0.473286	0.0127873
AT1G69720.1	18.4497	15.0613	15.1428	12.7724	11.7344	10.533	16.2179	11.6799	-0.473559	0.0245061
AT1G69010.1	11.1671	11.9165	12.72	8.47222	6.93805	10.3647	11.9346	8.59166	-0.474137	0.037171
AT5G18190.1	18.7638	16.1844	17.3625	14.0977	12.4004	11.1511	17.4369	12.5497	-0.474485	0.0125319
AT3G13510.1	5.15121	5.75742	5.229	3.22074	4.8511	3.53459	5.37921	3.86881	-0.475504	0.047548
AT3G50860.1	4.41428	5.06142	4.52436	3.20054	3.80918	3.05723	4.66669	3.35565	-0.475807	0.0126773
AT3G15080.1	2.74241	2.00365	2.34148	1.83984	1.7648	1.49162	2.36251	1.69875	-0.475845	0.0495435
AT3G14750.1	2.48631	2.46606	2.62507	2.09662	2.01064	1.33846	2.52581	1.81524	-0.476587	0.0440177
AT3G47800.1	30.5396	35.8168	39.1879	22.885	27.9745	24.9734	35.1814	25.2776	-0.476954	0.0274309
AT5G41920.1	7.54876	6.96379	6.98405	4.78296	6.40977	4.24855	7.16553	5.14709	-0.477316	0.0407867
AT1G64580.1	1.15304	1.1042	0.965946	0.704818	0.877309	0.731992	1.07439	0.771373	-0.478023	0.0173945
AT1G76350.1	4.64475	3.58019	4.04911	2.93271	3.38918	2.48956	4.09135	2.93715	-0.478161	0.0457128
AT2G22540.1	64.5328	69.9901	77.1355	45.9427	46.2451	59.7446	70.5528	50.6441	-0.478309	0.0269541
AT5G57710.1	55.4579	45.947	46.1148	36.933	36.4853	32.4504	49.1732	35.2896	-0.478631	0.0158219
AT5G46250.1	37.7592	41.7191	44.5781	29.9277	32.8473	26.2415	41.3521	29.6722	-0.47885	0.0131831
AT5G65260.1	24.4315	24.2826	26.9331	18.035	19.5463	16.6617	25.2157	18.081	-0.479848	0.00397926
AT1G25290.2	6.0293	5.97802	5.90455	4.59778	4.67648	3.56935	5.97062	4.2812	-0.479865	0.00922133
AT5G19350.1	13.866	12.4957	15.3361	10.5605	10.3355	9.00054	13.8992	9.96549	-0.479995	0.0145576
AT4G25320.1	3.46195	3.70186	3.41703	2.52235	2.85555	2.20467	3.52695	2.52753	-0.480695	0.00856952
AT4G19150.1	7.16015	7.13976	7.35712	5.24786	5.49421	4.77222	7.21901	5.17143	-0.481238	0.000780488
AT3G58010.1	26.0293	26.8449	27.2657	21.54	19.0622	16.8006	26.7133	19.1343	-0.481397	0.00587479
AT1G50570.1	13.5698	11.5351	15.2985	9.69935	9.18049	10.0526	13.4678	9.64414	-0.48179	0.0266809
AT2G40980.1	5.03529	5.29519	4.94667	3.74781	3.9882	3.20351	5.09238	3.64651	-0.481826	0.00474378
AT2G22430.1	107.218	111.77	128.601	69.9812	80.0061	98.8826	115.863	82.9566	-0.481987	0.0368977
AT4G10000.2	13.6584	14.3612	16.5046	10.5156	10.4946	10.8649	14.8414	10.6251	-0.482151	0.00817306
AT5G40740.1	4.08116	3.4846	3.58853	2.99066	2.88275	2.11111	3.7181	2.66151	-0.482319	0.0336099
AT4G25900.1	35.0456	33.601	38.1552	22.4684	24.1761	29.8041	35.6006	25.4829	-0.482375	0.0174826
AT1G67440.1	12.3647	11.0203	9.5526	9.11986	7.51236	6.94123	10.9792	7.85782	-0.482571	0.0400632
AT1G28670.1	16.1844	17.2023	16.9988	13.4065	13.566	9.08354	16.7952	12.0187	-0.482764	0.0334565
AT3G54760.1	6.73529	6.15572	5.50214	4.74847	3.48364	4.92781	6.13105	4.38664	-0.483017	0.0391214
AT5G50310.1	7.40112	6.87249	8.16592	4.94797	5.57854	5.52534	7.47984	5.35061	-0.483303	0.00751858
AT2G25737.1	5.31043	5.30598	6.49118	4.52057	3.86339	3.8533	5.70253	4.07909	-0.483356	0.0229139
AT1G06110.1	13.2908	14.8361	16.1171	10.9339	11.4105	9.3019	14.748	10.5488	-0.483446	0.0154793
AT5G08590.1	35.0845	32.5858	34.1541	26.8306	26.9377	19.0602	33.9415	24.2762	-0.483509	0.0233976
AT2G46810.1	4.54795	4.3585	3.79745	3.39904	2.98999	2.6965	4.23463	3.02851	-0.483629	0.0165307
AT1G69730.1	22.5635	18.9723	19.8819	14.2003	13.9963	15.7275	20.4726	14.6414	-0.483639	0.00849014
AT5G43450.1	26.8711	20.9031	24.2329	19.3716	18.0372	14.0787	24.0024	17.1625	-0.483919	0.0434764
AT5G52560.1	12.0449	10.6376	10.8667	9.15955	8.40345	6.42045	11.1831	7.99448	-0.484241	0.0261946
AT5G23575.1	7.40425	7.58396	7.48004	5.68741	5.99245	4.37611	7.48942	5.35199	-0.484778	0.0127735
AT3G56750.1	8.8266	7.74041	8.68196	6.04613	6.68731	5.30157	8.41632	6.01167	-0.485424	0.0102231
AT1G34180.1	2.07314	2.14473	2.51497	1.4809	1.76952	1.55663	2.24428	1.60235	-0.486063	0.0166064
AT3G13210.1	0.213428	0.166745	0.232042	0.148222	0.13927	0.14961	0.204072	0.145701	-0.486068	0.0413687
AT3G45190.1	14.3689	11.6621	12.3183	9.07838	10.3247	7.96516	12.7831	9.12275	-0.486696	0.0261773
AT2G38670.1	15.2047	14.0402	13.4724	10.415	9.70913	10.3581	14.2391	10.1608	-0.486853	0.00186228
AT5G51150.1	8.71674	8.07948	7.84101	6.22541	5.92989	5.42059	8.21241	5.85863	-0.487243	0.00258808
AT3G19420.1	26.664	24.7187	24.3976	20.8598	18.5089	14.6703	25.2601	18.013	-0.48782	0.0201261
AT1G53000.1	9.31083	10.4453	11.08	7.14656	7.34418	7.49837	10.2787	7.3297	-0.487833	0.00501875
AT1G70505.1	4.27918	3.62967	3.40517	2.81888	2.39842	2.85016	3.77134	2.68915	-0.487926	0.0225656
AT2G04865.1	4.86907	5.17598	4.72924	3.58709	3.85085	3.09389	4.92476	3.51061	-0.488332	0.0054022
AT1G29950.1	10.4789	10.6048	10.8395	7.5503	6.49083	8.71453	10.641	7.58522	-0.488377	0.0093395
AT2G14835.1	8.41616	10.562	9.00754	7.65635	6.09725	6.19495	9.32858	6.64952	-0.488408	0.0302596
AT2G17700.1	7.17232	6.58107	6.89754	5.48015	4.82959	4.40939	6.88365	4.90638	-0.488515	0.00510345
AT1G34420.1	3.00021	3.2732	3.39414	2.07532	2.88382	1.93064	3.22252	2.29659	-0.488692	0.0438574
AT4G37820.1	13.0766	11.9868	12.1947	7.76993	9.65722	9.11961	12.4194	8.84892	-0.489018	0.0054499
AT4G22710.1	61.6762	62.5597	68.0602	48.6023	45.0276	43.3652	64.0987	45.665	-0.489205	0.00187187
AT1G47710.1	10.0437	9.89642	8.34027	7.35201	6.65897	6.13282	9.42678	6.7146	-0.489464	0.0139504
AT5G60640.1	32.8023	30.9899	28.3003	23.5033	24.5991	17.4923	30.6975	21.8649	-0.489501	0.0262797
AT1G04780.1	16.3147	14.2421	15.4289	11.2878	12.2998	9.15631	15.3286	10.9146	-0.48996	0.0161542
AT4G29750.1	14.1059	11.2646	11.6465	10.1094	9.18683	7.06031	12.339	8.78552	-0.490022	0.0486856
AT1G13930.1	423.29	455.775	437.911	302.161	322.31	313.158	438.992	312.543	-0.49014	0.000333076
AT5G10150.1	17.8354	17.1479	21.6338	13.5705	13.9254	12.8097	18.8723	13.4352	-0.490257	0.0192072
AT4G37560.1	27.0228	21.4126	27.2993	18.4034	18.7804	16.7192	25.2449	17.9677	-0.490587	0.022698
AT1G03290.1	9.65488	8.69016	9.02569	6.0051	7.29112	6.18342	9.12358	6.49321	-0.490667	0.00588735
AT5G23520.1	4.93581	5.33255	5.48032	3.73165	3.91176	3.56459	5.24956	3.736	-0.490702	0.00137235
AT5G23340.1	5.23799	5.73669	5.63375	3.76885	3.88583	4.16397	5.53614	3.93955	-0.490851	0.00114092
AT1G71800.1	3.61218	3.41366	2.92769	2.6582	2.31632	2.10831	3.31784	2.36094	-0.490884	0.0209106
AT5G42350.1	2.73759	2.84811	2.95783	2.10794	2.17826	1.79175	2.84785	2.02598	-0.491248	0.00366079
AT3G43220.1	11.5689	9.44124	9.57639	8.08273	7.87528	5.80051	10.1955	7.25284	-0.491314	0.0425221
AT3G10760.1	16.596	13.8845	13.634	10.8714	10.356	10.1384	14.7048	10.4553	-0.492062	0.0119889
AT1G58210.1	1.59713	1.53887	1.58793	1.06972	1.15707	1.13187	1.57464	1.11955	-0.492105	0.000135713
AT4G20460.1	0.819638	1.05722	0.948646	0.639339	0.658954	0.710399	0.941833	0.669564	-0.49225	0.0192892
AT4G18930.1	28.8281	29.1497	38.1809	21.3484	24.9913	22.0193	32.0529	22.7863	-0.492287	0.0468881
AT5G37600.1	87.0263	75.4663	102.781	58.4539	67.1641	62.9304	88.4245	62.8495	-0.492545	0.0369613
AT1G71210.1	1.40638	1.04788	1.18255	0.861556	0.776919	0.946225	1.21227	0.861567	-0.492678	0.0384505
AT2G38995.2	3.25974	3.28815	3.00603	1.91188	2.41776	2.45942	3.18464	2.26302	-0.492881	0.00954609
AT3G46180.1	2.98092	2.85553	2.5869	2.16608	1.89725	1.92167	2.80778	1.995	-0.493046	0.00491013
AT4G02720.1	15.1768	13.3908	14.8083	8.56466	10.6052	11.6462	14.4586	10.272	-0.493216	0.01662
AT2G46910.1	31.0811	29.2336	33.3207	22.5135	20.8931	23.1112	31.2118	22.1726	-0.493316	0.00262227
AT4G08900.1	16.7733	13.6556	19.1655	10.5878	11.7895	12.8434	16.5315	11.7402	-0.493753	0.0497883
AT1G29240.1	4.79018	4.64115	4.5	3.32761	3.56847	2.99568	4.64378	3.29725	-0.494034	0.00193145
AT1G71190.1	12.6364	12.2215	14.8654	8.74363	10.3466	9.10386	13.2411	9.39802	-0.494592	0.0157419
AT4G08790.1	3.53194	3.69593	3.7603	2.69925	2.89556	2.20278	3.66273	2.5992	-0.494852	0.00804724
AT4G03415.1	10.1865	8.0723	8.86042	7.32704	5.77452	6.14276	9.03974	6.41477	-0.494883	0.0275518
AT3G55005.1	5.74853	6.5049	4.94403	4.38285	4.52	3.2956	5.73249	4.06615	-0.495498	0.0486005
AT1G30480.1	4.93013	5.49746	6.05732	3.95664	4.27871	3.45548	5.49497	3.89694	-0.495768	0.0167459
AT4G00730.1	22.4155	21.2401	19.6511	14.291	16.4784	14.1062	21.1023	14.9585	-0.496428	0.00513036
AT3G24010.1	9.64439	8.9027	9.34357	7.34158	7.01633	5.41062	9.29689	6.58951	-0.496576	0.0129849
AT2G46535.1	9.72858	8.63633	7.3098	6.15999	5.14562	6.88639	8.55824	6.064	-0.497045	0.0444781
AT1G78800.1	8.803	7.43373	8.92537	5.18081	5.76839	6.8697	8.38737	5.93963	-0.497844	0.0236564
AT1G63690.1	13.0239	16.0641	14.5416	11.1367	11.2558	8.50373	14.5432	10.2987	-0.497877	0.0277855
AT4G23330.2	5.1703	5.7691	6.02359	4.06228	4.03485	3.91357	5.65433	4.00357	-0.49807	0.00302082
AT1G09810.1	3.74336	3.51537	4.05954	3.35847	2.51782	2.13693	3.77276	2.67108	-0.498198	0.0489468
AT1G78070.1	14.8737	11.1509	13.677	10.7663	8.75792	8.58097	13.2339	9.36839	-0.498364	0.0411886
AT2G35320.1	9.11393	9.44452	9.48919	6.43167	7.43763	5.97879	9.34921	6.61603	-0.498879	0.00362378
AT5G20660.1	10.6502	8.83807	8.6847	7.05189	7.60627	5.27569	9.39099	6.64462	-0.49909	0.0438038
AT1G72500.1	11.0985	9.86735	9.79019	7.67984	7.56742	6.51399	10.252	7.25375	-0.499108	0.00600112
AT1G80650.1	10.1211	9.08182	10.65	7.50532	6.63342	6.9803	9.95098	7.03968	-0.499328	0.00519879
AT5G25350.1	136.93	142.443	166.256	87.0178	111.636	116.599	148.543	105.084	-0.499337	0.0276022
AT5G40530.1	3.35635	3.43751	4.3022	2.6784	2.72972	2.44063	3.69869	2.61625	-0.499511	0.0265134
AT4G22690.1	171.412	175.476	180.28	134.008	124.534	114.142	175.723	124.228	-0.500311	0.00120757
AT4G03560.1	33.1197	34.4956	31.9801	25.7392	25.3217	19.3244	33.1985	23.4618	-0.500805	0.0113899
AT5G14620.1	3.4036	3.28442	4.19051	2.81732	2.57849	2.291	3.62618	2.56227	-0.501028	0.0299389
AT3G66654.1	25.3781	25.6894	26.2602	17.363	17.4375	19.8299	25.7759	18.2101	-0.501282	0.000881824
AT5G65760.1	9.11846	10.9791	12.0565	7.22377	6.90605	8.5802	10.718	7.57001	-0.501674	0.0345755
AT5G13110.1	10.0863	8.04046	9.11197	6.68511	6.95628	5.59525	9.07956	6.41221	-0.5018	0.0209861
AT3G53760.1	1.20198	1.42559	1.31574	0.823981	1.02958	0.93041	1.31444	0.927992	-0.50226	0.0116331
AT5G04780.1	0.341207	0.332249	0.334354	0.245121	0.254767	0.211479	0.335937	0.237122	-0.502558	0.0018005
AT5G58940.1	6.55272	5.32617	5.46946	3.81789	4.90937	3.5168	5.78278	4.08135	-0.502717	0.0412706
AT2G24830.1	5.24805	4.15369	4.23474	3.34191	3.35874	2.92357	4.54549	3.20807	-0.50273	0.0244071
AT3G62150.1	3.92594	3.82316	4.373	2.50818	3.23089	2.81573	4.0407	2.8516	-0.502832	0.0114997
AT1G10350.1	7.74611	8.52923	8.2826	5.33268	5.69083	6.30736	8.18598	5.77696	-0.502845	0.00277786
AT4G35530.1	2.70513	2.54788	2.6872	2.10038	1.92606	1.57293	2.64673	1.86646	-0.503913	0.00871464
AT4G29490.1	12.1373	11.8891	12.7085	8.92187	9.21293	7.74573	12.245	8.62684	-0.505284	0.00208336
AT1G10090.1	9.23792	7.63816	8.94599	7.04561	6.35344	4.79203	8.60736	6.06369	-0.505373	0.037264
AT3G51270.1	8.58441	8.7314	8.38721	5.7721	6.64928	5.68297	8.56768	6.03479	-0.505601	0.00144592
AT5G03240.1	109.733	100.468	136.291	75.7535	88.1867	80.1047	115.497	81.3483	-0.505674	0.0394592
AT5G40270.1	4.29812	4.20818	3.93218	2.7718	3.04365	2.9435	4.14616	2.91965	-0.50598	0.000830827
AT5G06680.1	1.7815	1.59125	1.42238	1.04015	1.20038	1.13494	1.59837	1.12516	-0.506481	0.0141145
AT1G22430.1	21.9723	17.7998	17.8653	14.6913	12.6475	13.232	19.2125	13.5236	-0.506564	0.0195605
AT4G39090.1	145.223	145.549	176.825	103.912	122.505	102.712	155.866	109.71	-0.506614	0.0198159
AT2G36360.1	10.2346	11.0378	11.3623	7.6466	8.36945	6.95111	10.8783	7.65572	-0.506836	0.00367616
AT5G49555.1	12.5783	12.4378	10.1558	8.93573	8.75558	7.05966	11.724	8.25032	-0.506937	0.0244396
AT3G18980.1	19.07	17.708	15.8463	14.3845	13.1724	9.46765	17.5414	12.3415	-0.507244	0.0410431
AT1G33520.1	15.1776	14.0583	16.0097	10.8623	10.6384	10.3144	15.0819	10.605	-0.508067	0.00158993
AT1G15340.1	39.7822	41.6521	39.6017	28.0014	30.8918	26.2071	40.3453	28.3668	-0.508199	0.00138042
AT1G08210.1	4.0422	3.79065	4.09727	3.03497	3.23958	2.11236	3.9767	2.79564	-0.508395	0.0303028
AT2G22120.1	6.47748	5.91312	6.91518	4.87072	4.29619	4.40483	6.43526	4.52392	-0.508426	0.00489021
AT1G64080.1	3.31223	3.17198	3.28112	2.65845	1.70847	2.49702	3.25511	2.28798	-0.508633	0.0310413
AT2G14850.1	4.55531	4.4651	4.38345	3.14224	3.01922	3.2585	4.46795	3.13999	-0.508855	9.83165e-05
AT5G45760.1	4.42177	3.36363	4.05314	2.9488	2.43154	2.93855	3.94618	2.77296	-0.509028	0.0295385
AT3G62140.1	10.2867	9.3699	7.43195	6.04898	7.19258	5.78942	9.02952	6.34366	-0.509334	0.0468291
AT3G55070.1	12.3381	11.5457	12.2191	9.83573	6.49872	9.02354	12.0343	8.45266	-0.509674	0.0257709
AT1G48380.1	3.95716	3.95331	3.56987	2.86188	3.22921	1.96884	3.82678	2.68664	-0.510325	0.0449444
AT1G02260.1	5.24146	4.11669	5.08063	3.4689	3.39227	3.27558	4.81293	3.37892	-0.510354	0.0157092
AT5G22730.1	2.67089	2.95068	2.79647	1.96832	2.30542	1.63508	2.80601	1.9696	-0.510616	0.0162954
AT5G24830.1	1.49208	1.32365	1.37622	1.13932	1.09372	0.709267	1.39732	0.98077	-0.510673	0.0455063
AT5G46870.1	2.39479	2.29707	2.63876	1.6059	1.48422	2.05488	2.44354	1.715	-0.510764	0.0222985
AT2G18410.1	2.82511	2.51646	2.96085	1.73047	2.20729	1.88925	2.76747	1.94234	-0.510776	0.0127132
AT5G16510.2	9.50703	10.5027	8.79564	7.21872	7.32614	5.67168	9.60177	6.73885	-0.510799	0.0171061
AT4G05530.1	27.0879	26.6433	25.7045	18.8277	20.8079	16.1078	26.4786	18.5812	-0.510985	0.00514546
AT4G16830.1	57.6112	56.8222	63.4078	42.5041	46.2052	36.0854	59.2804	41.5982	-0.511033	0.00807453
AT1G51080.1	8.14191	7.50856	7.4511	5.20882	5.33339	5.66539	7.70052	5.40253	-0.51132	0.00090328
AT4G18197.1	32.2182	30.9465	36.7308	20.3748	20.35	29.3424	33.2985	23.3557	-0.511682	0.0456777
AT5G64970.1	0.885164	0.947784	0.854882	0.663374	0.492175	0.729494	0.895943	0.628348	-0.511844	0.0242425
AT4G19190.1	6.53845	6.70806	7.31529	4.94083	4.8619	4.61745	6.85393	4.80672	-0.511878	0.00130856
AT5G58380.1	6.30211	4.95037	4.79429	3.41808	3.9621	3.8708	5.34892	3.75032	-0.512232	0.0344973
AT5G53800.1	10.4887	10.6486	10.9179	7.9336	8.55918	5.97773	10.685	7.49017	-0.512523	0.0153872
AT5G45900.1	5.0158	4.7718	3.71462	2.87961	3.5347	3.04903	4.50074	3.15444	-0.512776	0.038948
AT4G35987.1	3.39266	2.96991	3.94813	2.5514	2.41292	2.26208	3.4369	2.4088	-0.512793	0.025321
AT5G25150.1	5.41332	4.50838	4.46294	3.86937	3.29405	2.91814	4.79488	3.36052	-0.512811	0.0259223
AT5G52530.2	12.0278	9.51922	10.3944	8.37065	7.12976	6.88533	10.6471	7.46191	-0.512848	0.0213257
AT3G26900.1	19.0646	19.3467	22.9205	15.6578	13.8824	13.4382	20.4439	14.3261	-0.513022	0.0123872
AT3G26950.1	9.75632	8.00145	7.44736	6.25531	6.11153	5.29566	8.40171	5.8875	-0.513027	0.0293888
AT4G04880.1	8.32635	7.95479	9.99578	5.92768	5.3131	7.16663	8.75897	6.1358	-0.51351	0.0343316
AT5G06280.1	11.4205	12.381	11.2489	8.466	7.41517	8.67	11.6835	8.18372	-0.513642	0.00262414
AT3G06430.1	10.9955	11.2244	12.4185	7.41649	8.09354	8.74981	11.5461	8.08661	-0.513804	0.00410635
AT5G47680.1	8.12433	8.50274	7.85793	5.9285	6.57748	4.64113	8.16167	5.7157	-0.513932	0.0150542
AT3G55130.1	23.5271	18.8385	21.0601	14.1387	17.4452	12.8332	21.1419	14.8057	-0.513951	0.0303201
AT5G16720.1	1.34633	1.60921	1.18742	0.957193	0.975443	0.968167	1.38098	0.966934	-0.514205	0.0282143
AT3G01160.1	3.52061	3.3255	4.15399	2.8235	2.77715	2.09782	3.6667	2.56616	-0.514871	0.0325909
AT1G20540.1	8.12776	7.45907	9.49578	6.33857	6.22558	4.98866	8.36087	5.85094	-0.514985	0.0273754
AT2G44420.1	7.85477	7.86932	8.42655	4.5192	5.60201	6.77913	8.05021	5.63344	-0.51501	0.02362
AT3G18350.1	4.46416	4.25215	4.45993	3.14855	3.30119	2.76914	4.39208	3.07296	-0.515274	0.00158705
AT4G12990.1	3.20361	3.25655	3.88958	2.28306	2.88776	2.06994	3.44991	2.41359	-0.515381	0.0346679
AT3G03890.1	20.8906	18.2999	19.3662	14.4861	14.0558	12.4105	19.5189	13.6508	-0.515885	0.00394722
AT2G33980.1	1.01224	0.992065	1.23192	0.903554	0.74523	0.614323	1.07874	0.754369	-0.516005	0.0460761
AT5G65687.1	4.4088	4.25614	4.73961	3.36451	2.97787	3.02953	4.46818	3.12397	-0.516308	0.00199251
AT1G74680.1	5.23491	5.97025	6.62115	4.02272	3.81328	4.62721	5.9421	4.1544	-0.516332	0.0189006
AT5G49890.1	16.9232	14.5445	17.4109	10.9341	11.428	11.8052	16.2929	11.3891	-0.51659	0.00598053
AT3G27925.1	118.022	99.7305	97.4957	78.7869	76.9587	64.6196	105.083	73.455	-0.516591	0.0159358
AT1G04230.1	4.73999	4.26892	4.38699	3.47158	3.25215	2.6376	4.4653	3.12044	-0.517005	0.00939703
AT5G47090.1	9.07204	7.58613	9.32035	5.66133	5.56662	6.91927	8.65951	6.04907	-0.517571	0.019857
AT3G19515.2	7.22295	6.42657	6.73945	4.83021	4.7076	4.70452	6.79632	4.74744	-0.517605	0.00095818
AT1G16280.1	2.24352	2.24164	2.79622	1.73541	1.51795	1.83069	2.42712	1.69468	-0.518233	0.0238476
AT2G32320.1	4.97897	3.80978	5.30996	3.22363	3.52413	3.09626	4.69957	3.28134	-0.518242	0.0398536
AT1G65280.1	11.5303	9.7928	10.377	7.94393	7.92702	6.26253	10.5667	7.37783	-0.51826	0.0134999
AT1G48040.1	2.55647	2.29579	2.67761	1.7071	1.44518	2.10414	2.50996	1.75214	-0.518546	0.0270215
AT4G34540.1	6.65747	5.66961	5.72838	4.7262	4.53099	3.34161	6.01849	4.1996	-0.51915	0.0277839
AT5G17410.1	2.80418	2.39929	2.92023	2.03825	1.89865	1.7314	2.7079	1.88943	-0.519223	0.0106643
AT2G42080.1	7.88716	7.40409	8.75561	6.12977	5.42735	5.21976	8.01562	5.59229	-0.519375	0.00733607
AT1G04400.1	41.0943	39.0359	41.3504	30.7376	32.2839	21.7162	40.4935	28.2459	-0.519649	0.0221948
AT3G48710.1	8.36674	7.71756	9.00808	5.62066	5.96318	5.91887	8.36412	5.83424	-0.519671	0.00285011
AT2G01420.2	16.5616	19.6565	17.7346	12.2459	12.5779	12.8081	17.9842	12.544	-0.51974	0.00404202
AT1G16490.1	0.91339	1.04816	1.01461	0.667762	0.781791	0.625795	0.992052	0.691783	-0.520097	0.00826265
AT4G19860.1	39.8724	41.7094	50.7813	32.0342	33.2523	27.0135	44.121	30.7667	-0.520098	0.0261447
AT2G01735.1	6.57667	6.17687	6.8223	4.34587	5.12206	4.18109	6.52528	4.54968	-0.520275	0.00464041
AT3G10500.1	7.30755	6.71544	8.52833	5.02391	5.70881	4.99043	7.51711	5.24105	-0.520322	0.0174615
AT1G62330.1	8.22928	7.55368	6.24018	4.99271	5.4161	4.94595	7.34104	5.11826	-0.520333	0.0210665
AT5G11060.1	33.0618	26.9962	27.8732	21.8514	20.809	18.6422	29.3104	20.4342	-0.52043	0.013744
AT5G08120.1	10.5983	8.56246	10.1446	7.03215	5.55223	7.84472	9.76847	6.8097	-0.520541	0.0315085
AT3G09010.1	7.85923	6.88134	7.70406	5.22333	4.77727	5.64377	7.48154	5.21479	-0.520727	0.00449553
AT5G45380.1	20.7473	18.8127	23.0761	12.5086	17.4262	13.7215	20.8787	14.5521	-0.520804	0.0303273
AT5G11950.1	27.4298	28.5584	31.7985	21.1399	19.5418	20.5035	29.2622	20.3951	-0.520819	0.00309218
AT5G49120.1	1.0734	1.21177	1.24736	0.656816	0.799927	1.00491	1.17751	0.82055	-0.521076	0.0352369
AT1G53710.1	4.95138	4.85885	5.43686	3.56225	4.33284	2.7297	5.08236	3.5416	-0.521098	0.036084
AT5G66820.1	8.45904	6.65625	8.51477	5.41407	5.69705	5.35277	7.87669	5.48796	-0.521318	0.0182176
AT3G48210.1	2.13651	2.38616	2.36232	1.42685	1.89304	1.47517	2.295	1.59835	-0.521908	0.0143045
AT5G17620.1	3.59062	3.82819	4.02513	2.4485	2.60724	2.90919	3.81465	2.65498	-0.522848	0.00327142
AT2G13440.1	10.2613	8.72429	7.85451	6.37745	7.09527	5.20288	8.94668	6.2252	-0.523232	0.03825
AT3G51310.1	13.5038	11.6808	11.8878	9.07974	10.051	6.65021	12.3575	8.59365	-0.524038	0.0318711
AT3G49601.1	17.4983	15.0045	14.2791	11.5644	11.7042	9.26394	15.5939	10.8442	-0.524064	0.0193851
AT1G17270.1	1.91668	1.92224	2.13785	1.46444	1.50531	1.18537	1.99226	1.38504	-0.524477	0.00809138
AT1G51500.1	56.0264	55.6887	52.2999	38.6209	39.3569	36.0434	54.6717	38.0071	-0.524525	0.000432041
AT3G01090.1	19.724	19.3942	18.9778	14.4481	13.7061	12.2244	19.3654	13.4595	-0.52485	0.00101405
AT2G41250.1	35.8087	37.5975	44.6889	26.8198	28.9347	26.3064	39.365	27.3536	-0.525183	0.0131912
AT1G48950.1	4.2475	3.6501	4.13619	3.33058	2.98412	2.04648	4.01126	2.78706	-0.525314	0.0450394
AT4G28260.1	18.633	17.0397	17.3969	14.0259	14.0139	8.82758	17.6899	12.2891	-0.525543	0.0397165
AT1G75010.1	9.08225	7.29819	7.36935	6.17112	5.23166	5.0954	7.9166	5.49939	-0.525609	0.0230515
AT1G78560.1	13.9679	14.3076	16.8723	8.80186	11.8052	10.7468	15.0493	10.4513	-0.526012	0.0223724
AT1G04960.1	14.2776	14.7681	15.9295	10.6938	10.2893	10.2484	14.9917	10.4105	-0.526124	0.000850115
AT3G52390.1	2.28602	2.24934	2.487	1.68464	1.82922	1.36212	2.34079	1.62533	-0.526266	0.0102665
AT5G63860.1	34.7945	32.9712	31.0598	24.1622	24.9222	19.5303	32.9418	22.8715	-0.526367	0.00731232
AT1G80550.1	5.30706	4.30759	4.98214	3.38936	2.90013	3.84466	4.86559	3.37805	-0.526426	0.0207064
AT4G04040.1	33.9829	26.9066	30.2247	22.5844	21.7743	18.8773	30.3714	21.0786	-0.526931	0.0163653
AT5G20700.1	193.379	140.924	149.023	116.843	115.824	102.648	161.109	111.772	-0.527481	0.0435144
AT2G46000.1	3.67268	4.27924	4.46527	2.43338	3.22431	2.95629	4.13906	2.87133	-0.527586	0.0190754
AT5G16040.1	3.82588	4.0037	4.34191	3.17255	2.9167	2.35261	4.05716	2.81395	-0.527872	0.0121294
AT1G47550.2	5.03897	5.26298	4.90448	3.81301	3.38175	3.35077	5.06881	3.51517	-0.528051	0.00103739
AT2G40820.1	3.1114	3.81111	3.06844	2.47124	2.5417	1.91496	3.33032	2.3093	-0.528203	0.0306641
AT1G71350.1	5.92241	6.11615	5.18939	4.32812	4.58123	3.03257	5.74265	3.98064	-0.528716	0.0339812
AT5G19280.1	7.05825	5.50309	6.4657	5.21685	4.25561	3.71484	6.34235	4.39576	-0.528902	0.0367697
AT2G44750.2	2.89389	2.73151	3.3198	2.02219	2.51882	1.65859	2.98173	2.06654	-0.528936	0.0398542
AT3G20620.1	2.76571	2.4942	3.0364	1.81241	2.08021	1.85583	2.76544	1.91615	-0.529298	0.00868606
AT2G19430.1	5.86369	5.76414	5.89139	3.3453	4.17091	4.6223	5.83974	4.04617	-0.529348	0.00882839
AT3G46600.1	65.5799	67.4215	77.2316	47.9593	47.1374	50.564	70.0777	48.5536	-0.529378	0.00461312
AT2G36320.1	41.8242	42.0091	54.3075	28.3613	31.335	35.9841	46.0469	31.8935	-0.529844	0.0392118
AT5G15210.1	6.84231	7.92257	5.80358	5.26907	4.43614	4.54096	6.85615	4.74872	-0.52986	0.0339586
AT5G18120.1	7.93471	8.04377	10.1202	5.76511	5.79697	6.50307	8.69955	6.02172	-0.530766	0.0234359
AT3G61460.1	29.0551	36.4991	36.7184	21.3818	24.9191	24.469	34.0909	23.5899	-0.531213	0.0188716
AT1G13960.1	9.08768	7.73184	9.21948	5.61649	6.96039	5.43907	8.67967	6.00532	-0.5314	0.0167151
AT1G46768.1	4.00946	3.56334	4.92836	2.74612	2.81419	3.08804	4.16705	2.88278	-0.531566	0.0364657
AT5G02560.1	18.1843	23.233	24.0222	16.6916	12.5681	16.0075	21.8132	15.0891	-0.531698	0.0393317
AT1G08460.1	14.6518	14.0665	17.2312	11.2692	12.0264	8.48938	15.3165	10.595	-0.531704	0.0311644
AT1G30090.1	11.5602	11.0457	12.0209	7.61531	6.92834	9.40665	11.5423	7.98343	-0.531844	0.0108107
AT5G28622.1	1.50667	1.7784	1.33452	1.03814	1.05339	1.10275	1.53986	1.06476	-0.532273	0.0220464
AT1G17990.1	22.7341	23.9695	23.6606	18.02	18.106	12.5169	23.4547	16.2143	-0.532614	0.0184669
AT2G28840.1	30.3359	27.5601	34.2543	18.8442	21.0895	23.7622	30.7168	21.232	-0.53279	0.0169409
AT1G48635.1	5.86844	5.28312	6.4964	4.06247	4.22198	3.91302	5.88266	4.06582	-0.532921	0.00735468
AT1G15260.1	20.5683	22.0217	18.7693	13.5696	14.2058	14.6306	20.4531	14.1353	-0.533012	0.00309241
AT4G00755.1	6.18562	5.82335	5.21238	4.80621	3.81365	3.28162	5.74045	3.96716	-0.533057	0.0285752
AT1G13950.1	14.3449	16.4354	17.7733	10.7725	10.4596	12.319	16.1846	11.1837	-0.53322	0.0122195
AT1G74410.1	6.78888	6.65925	7.69773	5.59326	5.02866	3.98679	7.04862	4.86957	-0.533546	0.0190371
AT4G26090.1	3.56154	3.72063	4.3601	2.52059	2.87688	2.6454	3.88076	2.68096	-0.53359	0.0106546
AT3G11290.1	6.8418	5.88593	7.58183	5.19981	4.81421	4.00805	6.76985	4.67402	-0.53446	0.0255217
AT1G23950.2	10.1089	11.1174	13.2598	7.45243	7.35813	8.9864	11.4954	7.93232	-0.535241	0.0289757
AT5G13800.1	22.5974	20.7355	23.0781	13.767	15.8675	16.1902	22.137	15.2749	-0.535296	0.00276108
AT5G64380.1	8.42439	8.61792	8.74539	6.6072	6.09063	5.094	8.5959	5.93061	-0.535468	0.00419753
AT1G18270.2	7.50557	6.53	7.84218	5.28261	5.36788	4.44352	7.29258	5.03134	-0.535488	0.0100429
AT1G69380.1	2.47276	2.26978	2.41385	1.96312	1.34745	1.62471	2.38547	1.64509	-0.536103	0.0169721
AT5G16820.2	1.78009	2.01476	2.24566	1.57965	1.39578	1.18942	2.0135	1.38828	-0.536406	0.0234925
AT2G42280.1	3.58405	4.60159	3.63963	3.01325	2.53113	2.60716	3.94176	2.71718	-0.536728	0.0278639
AT1G75400.1	7.91505	7.00502	7.62457	4.93146	5.91981	4.68367	7.51488	5.17831	-0.537267	0.00726179
AT4G29910.1	2.94467	2.36242	2.79955	2.15834	1.66595	1.76097	2.70221	1.86175	-0.537482	0.0219977
AT4G26455.1	6.00992	5.97605	6.21825	4.36543	4.23521	3.93801	6.06807	4.17955	-0.537891	0.000214007
AT4G33210.1	12.8575	11.1876	10.673	8.71116	8.51306	6.68665	11.5727	7.97029	-0.538023	0.0174314
AT5G03990.1	6.10691	6.12141	6.71995	4.04762	4.31637	4.68397	6.31609	4.34932	-0.538241	0.00198167
AT1G51600.1	2.89668	4.05828	3.65626	2.54243	2.61782	2.14593	3.53707	2.43539	-0.538401	0.0410664
AT5G37830.1	10.2752	8.89048	8.85027	6.84708	7.54136	4.90057	9.33867	6.42967	-0.538473	0.0339814
AT4G36920.1	9.41548	7.70006	9.33582	6.12948	6.628	5.45414	8.81712	6.07054	-0.538483	0.0137246
AT3G09850.1	12.2071	10.9599	9.76581	8.17131	8.19444	6.28985	10.9776	7.55186	-0.539659	0.0223331
AT5G05870.1	6.66544	6.17903	5.88525	4.36398	5.31417	3.20402	6.24324	4.29406	-0.539953	0.0402073
AT1G60160.1	9.55287	7.9997	8.55729	6.55647	5.8815	5.52019	8.70329	5.98605	-0.539955	0.00763658
AT5G10820.1	0.859234	0.669807	0.821611	0.471869	0.594864	0.549154	0.783551	0.538629	-0.540735	0.0228536
AT1G08750.3	4.63782	6.09459	5.29402	4.18015	3.42471	3.41107	5.34214	3.67198	-0.540862	0.0274009
AT3G58110.1	8.01987	7.62933	7.86388	5.64428	5.98465	4.53223	7.8377	5.38705	-0.540933	0.00565546
AT5G25070.1	5.23271	5.56466	5.45966	3.70759	3.36674	4.09622	5.41901	3.72352	-0.541363	0.00187629
AT4G36150.1	3.35844	2.4126	2.65807	1.98318	2.02509	1.7818	2.8097	1.93002	-0.5418	0.0399118
AT4G10360.2	13.1629	13.6219	14.9217	11.5797	8.69521	8.36147	13.9022	9.54547	-0.542424	0.0192652
AT3G61280.1	21.0702	17.5244	20.4075	11.4071	16.398	12.6966	19.6674	13.5006	-0.542785	0.0290069
AT1G74530.3	11.8308	12.1866	12.2554	8.02224	8.93862	7.9382	12.0909	8.29968	-0.542799	0.000395643
AT3G58090.1	2.62184	2.9547	2.40944	1.75605	1.49663	2.22732	2.662	1.82667	-0.543295	0.0349563
AT4G21750.2	12.4914	12.8125	9.88391	7.61948	9.68706	6.83248	11.7293	8.04634	-0.543709	0.0429942
AT4G01480.1	35.3601	33.3926	39.8267	22.1247	21.2035	31.1353	36.1932	24.8212	-0.544146	0.0370481
AT1G44960.1	4.69933	5.19988	4.05188	3.47855	3.5867	2.50131	4.65037	3.18885	-0.544307	0.0380187
AT1G75810.1	10.9475	10.4577	13.6463	7.14766	7.27065	9.61714	11.6838	8.01182	-0.544312	0.0451212
AT1G66880.1	31.994	24.6724	28.6098	18.6825	20.375	19.414	28.4254	19.4905	-0.54441	0.0146792
AT4G34460.2	19.2889	16.1444	16.7285	13.9971	11.1048	10.6535	17.3873	11.9185	-0.544831	0.0184801
AT4G26180.1	2.59692	3.11674	3.09618	2.15358	2.36843	1.51552	2.93661	2.01251	-0.545157	0.0396903
AT3G01300.1	7.33941	6.6788	7.28404	5.46134	4.94994	4.18565	7.10075	4.86564	-0.545341	0.0063537
AT4G38050.1	0.911579	0.970638	0.844771	0.503058	0.769783	0.595156	0.908996	0.622666	-0.545816	0.029388
AT1G76150.1	21.2444	21.0483	27.7986	14.0504	17.213	16.7145	23.3638	15.9926	-0.546866	0.0384482
AT4G26620.1	10.8653	11.3454	14.4508	7.89245	8.6463	8.53513	12.2205	8.35796	-0.54808	0.0281873
AT4G23230.1	4.68953	3.90532	4.02519	2.62229	3.46662	2.54014	4.20668	2.87635	-0.548445	0.0256301
AT4G34270.1	13.5933	13.6586	13.9168	9.03779	9.28478	9.82514	13.7229	9.38257	-0.548526	6.73067e-05
AT3G24503.1	83.4828	78.2347	83.1553	54.9306	58.9445	53.4921	81.6243	55.7891	-0.549016	0.000391824
AT1G10310.1	18.2442	18.0512	18.1523	13.2606	13.1119	10.841	18.1492	12.4045	-0.549045	0.00185402
AT5G64530.1	1.69428	1.26986	1.49186	1.13098	0.927604	0.986769	1.48533	1.01512	-0.549141	0.0262606
AT5G59380.1	4.21358	5.21058	4.31163	3.05758	3.11496	3.21456	4.5786	3.12903	-0.54919	0.0106415
AT3G21760.1	18.332	14.8247	14.1426	11.9096	10.0528	10.3569	15.7664	10.7731	-0.549423	0.0244995
AT3G20170.1	3.29502	3.50145	3.37107	2.14235	2.66662	2.13737	3.38918	2.31545	-0.549645	0.00443997
AT4G25880.1	9.7149	9.73157	9.30457	6.6272	7.51964	5.49147	9.58368	6.5461	-0.549943	0.00730675
AT5G15760.1	5.72236	6.40759	5.80327	4.50519	3.68186	4.06181	5.97774	4.08296	-0.549986	0.00414367
AT5G25840.1	15.5782	16.2361	16.7323	8.82536	11.1602	13.1661	16.1822	11.0505	-0.550292	0.0167696
AT3G49310.1	9.08977	9.00284	10.1023	5.9744	6.43921	6.83826	9.39829	6.41729	-0.550434	0.00231768
AT5G57210.1	3.75331	3.36365	3.27606	2.70541	2.21559	2.17548	3.46434	2.36549	-0.550439	0.00811304
AT3G06330.1	13.7892	12.9841	12.5163	9.50592	9.82512	7.49059	13.0965	8.94055	-0.550748	0.00713627
AT4G16060.1	12.8239	13.77	15.5284	9.65955	9.60639	9.48836	14.0408	9.58477	-0.550806	0.00495325
AT5G18960.1	5.18867	4.76512	4.75735	3.34997	3.62653	3.06256	4.90371	3.34635	-0.551285	0.00197433
AT5G52510.1	15.5945	14.2178	16.6653	8.82497	9.92261	12.9678	15.4925	10.5718	-0.551354	0.0261164
AT4G04470.1	19.2433	17.7431	24.5377	12.8943	13.897	15.1905	20.508	13.9939	-0.551387	0.0396161
AT5G58620.1	10.8945	11.3366	13.4029	7.70258	8.19485	8.41399	11.878	8.10381	-0.551619	0.00923423
AT1G49660.1	38.0291	38.0625	39.6916	25.63	27.1292	26.2312	38.5944	26.3301	-0.551676	6.25098e-05
AT3G43590.1	8.47309	7.2491	7.58789	5.58344	5.38037	4.93438	7.77003	5.2994	-0.552092	0.00389638
AT3G55700.1	0.622899	0.587793	0.65822	0.311507	0.53656	0.426562	0.622971	0.424876	-0.552121	0.0436886
AT1G09870.1	8.49989	8.93307	8.92056	5.40256	7.07391	5.49442	8.78451	5.9903	-0.552334	0.00758473
AT3G54290.1	9.59671	10.3801	11.3271	6.61753	6.93415	7.79398	10.4346	7.11522	-0.5524	0.00558214
AT1G58030.1	14.7864	14.4772	15.8712	11.0444	11.928	7.79982	15.0449	10.2574	-0.552609	0.0224519
AT3G51600.1	337.542	424.055	443.073	230.194	273.307	317.75	401.557	273.75	-0.552743	0.0360211
AT4G19660.1	17.9612	15.6694	17.9999	11.4829	10.8719	12.8425	17.2101	11.7324	-0.552758	0.00476747
AT1G21450.1	14.6763	11.6888	14.398	8.59781	9.31793	9.8606	13.5877	9.25878	-0.553404	0.0132489
AT3G24200.1	9.34005	10.0631	10.7622	6.35249	6.56255	7.63782	10.0551	6.85095	-0.553549	0.00498226
AT5G41260.1	7.00127	6.1058	7.32871	5.32043	4.76109	3.83532	6.81193	4.63895	-0.554266	0.018544
AT5G04910.1	9.10088	9.58369	9.33065	7.11366	5.89422	6.06871	9.33841	6.35886	-0.554407	0.00182639
AT5G55620.1	86.311	85.9714	82.6029	51.9178	48.4855	73.1442	84.9617	57.8492	-0.554517	0.025463
AT2G16370.1	6.32461	5.54423	5.80762	4.79521	3.9351	3.29856	5.89215	4.00962	-0.555328	0.0184909
AT1G42480.1	11.197	9.95341	11.2961	6.79996	8.9845	6.28003	10.8155	7.35483	-0.556336	0.0207693
AT5G09450.1	5.51907	4.14672	5.016	3.18894	3.56715	3.22676	4.89393	3.32761	-0.556506	0.0200724
AT1G48050.1	5.3128	4.76387	4.18178	3.5356	3.71732	2.4418	4.75282	3.23157	-0.556546	0.04183
AT1G74860.1	3.29895	3.16316	4.36594	2.41243	2.1864	2.76066	3.60935	2.45316	-0.557096	0.0496424
AT1G07630.1	12.0041	9.60922	9.48999	6.80969	8.49079	5.83905	10.3678	7.04651	-0.557124	0.0421162
AT5G10870.1	6.67187	7.07872	7.73873	4.30674	4.8632	5.43414	7.16311	4.86803	-0.557248	0.00698515
AT1G55915.1	1.52391	1.3185	1.11391	0.720398	0.939766	1.02823	1.31877	0.896131	-0.557412	0.0475817
AT4G11410.1	13.9585	13.1806	15.8519	8.44525	8.57177	12.1953	14.3303	9.73744	-0.557454	0.0348808
AT5G04930.1	36.4392	30.8479	35.7909	20.3248	25.2694	24.4145	34.3593	23.3362	-0.55813	0.00914681
AT2G04880.2	15.0229	11.1134	12.7635	8.42634	8.25892	9.73265	12.9666	8.80597	-0.558247	0.0273796
AT2G20740.1	18.4758	19.3623	23.9679	13.3173	14.502	14.1461	20.602	13.9885	-0.558544	0.0190213
AT1G04350.1	56.8151	47.2088	52.474	39.9971	33.5793	32.6415	52.166	35.406	-0.559117	0.00974654
AT4G30080.1	6.81744	6.00682	5.84114	4.51874	4.65004	3.49946	6.2218	4.22274	-0.559152	0.0133565
AT3G51080.1	5.5885	5.27243	5.09004	3.7349	3.75481	3.33596	5.31699	3.60856	-0.559186	0.00102164
AT4G22740.2	19.7421	17.7375	17.5313	14.1626	12.274	10.8906	18.337	12.4424	-0.559489	0.00755334
AT3G49050.1	4.73965	4.31406	4.8808	4.12587	2.74778	2.58078	4.64484	3.15148	-0.5596	0.044971
AT5G59960.1	14.0316	12.5463	15.1617	10.1432	9.29472	8.8805	13.9132	9.43948	-0.559676	0.0060739
AT5G27270.1	4.60369	3.4657	3.41677	2.57805	2.95686	2.25618	3.82872	2.59703	-0.56	0.0480367
AT3G13360.1	19.1602	17.9317	23.3576	12.6581	12.1319	16.21	20.1498	13.6666	-0.56011	0.0357809
AT5G61830.1	6.62047	5.62	5.57517	3.8998	3.92128	4.25573	5.93855	4.0256	-0.560906	0.00603934
AT3G16840.1	5.25748	4.43252	4.59732	3.93654	3.29518	2.45293	4.76244	3.22821	-0.560964	0.0369197
AT4G35360.1	17.0815	15.4921	20.7339	11.669	11.2514	13.2085	17.7692	12.043	-0.561187	0.0261614
AT1G24560.1	9.08544	7.8378	10.7314	6.45561	6.00607	6.28017	9.21821	6.24728	-0.561258	0.0248268
AT1G57590.1	7.96134	7.14135	8.26099	6.06476	4.1156	5.64408	7.78789	5.27481	-0.562114	0.0209343
AT1G09280.1	4.551	4.5643	3.68694	3.1162	3.16834	2.38508	4.26741	2.88987	-0.562355	0.0231983
AT5G54730.1	9.00918	7.19724	7.72667	5.72278	5.98847	4.49584	7.9777	5.40236	-0.562382	0.0219723
AT3G06920.1	0.568486	0.626815	0.564742	0.311313	0.428148	0.452102	0.586681	0.397188	-0.562755	0.0167439
AT5G44450.1	8.45912	8.7038	9.51538	5.7826	5.42581	6.84959	8.89276	6.01934	-0.563028	0.00575358
AT3G28060.1	0.280486	0.306297	0.268176	0.171546	0.172779	0.23435	0.284986	0.192892	-0.563102	0.0174568
AT3G26750.1	0.738959	0.765304	0.896235	0.631102	0.394228	0.599179	0.800166	0.541503	-0.56333	0.0434491
AT1G50940.1	10.0447	9.8516	9.62669	7.37568	6.81368	5.787	9.841	6.65879	-0.563545	0.0026967
AT5G20610.1	5.11614	5.09751	4.27552	3.28103	3.60678	2.91396	4.82972	3.26726	-0.563861	0.010256
AT5G62000.3	36.2068	31.0572	27.8989	23.4483	22.8224	18.1004	31.721	21.457	-0.563986	0.0254088
AT2G44150.1	4.95251	6.41932	5.91483	4.78479	3.82719	3.0779	5.76222	3.89662	-0.564399	0.0464924
AT1G14230.1	5.78515	5.66144	6.22991	4.7567	4.01672	3.1786	5.89217	3.984	-0.56458	0.0173249
AT5G43710.1	4.4501	3.65893	3.83989	2.82371	2.5556	2.69941	3.98297	2.69291	-0.564679	0.00684662
AT3G08947.1	1.08821	0.948277	1.07453	0.786853	0.834623	0.481733	1.03701	0.70107	-0.564794	0.0478766
AT1G71440.1	6.73675	6.30988	6.13114	4.40112	4.67736	3.88516	6.39259	4.32121	-0.564964	0.00212714
AT4G21480.1	0.93958	0.954233	0.988285	0.515797	0.82834	0.604021	0.960699	0.649386	-0.565009	0.0297429
AT4G26130.1	36.4473	32.0965	37.5385	24.975	25.7917	20.932	35.3608	23.8996	-0.565165	0.00690881
AT3G61960.1	9.82797	7.82111	9.34914	6.59975	6.27882	5.36441	8.99941	6.08099	-0.565523	0.0146806
AT3G61080.1	30.4081	25.611	27.2432	20.3091	16.2725	19.6742	27.7541	18.752	-0.565661	0.00880417
AT2G40316.1	6.64031	7.1889	6.7331	4.19157	5.00679	4.69373	6.8541	4.6307	-0.565739	0.0015915
AT3G18490.1	215.572	196.578	178.892	144.419	150.339	104.463	197.014	133.074	-0.566074	0.0232522
AT5G02200.1	0.980725	0.910006	1.16545	0.706975	0.586927	0.770174	1.01873	0.688025	-0.566235	0.0238375
AT1G64610.1	7.0791	6.80222	8.03225	5.06733	4.5669	5.16563	7.30452	4.93329	-0.566241	0.00468612
AT2G41900.1	21.187	15.0533	16.0055	12.1757	12.6893	10.4121	17.4152	11.759	-0.56658	0.0492702
AT5G18980.1	3.29867	2.71394	2.45507	1.93288	2.15267	1.6315	2.82256	1.90568	-0.566695	0.0347305
AT1G45050.1	11.4007	9.54374	8.96543	6.82505	6.94108	6.42407	9.96995	6.73007	-0.566965	0.0125111
AT2G23180.1	2.91132	2.55113	2.17427	1.9176	1.33445	1.90264	2.54557	1.71823	-0.567066	0.0446917
AT1G09440.1	3.37397	3.83371	4.11083	2.95892	2.2949	2.38365	3.77284	2.54582	-0.567517	0.0148333
AT4G32850.5	4.49025	4.51113	3.81534	2.80413	2.88849	2.95574	4.27224	2.88279	-0.567527	0.00395215
AT5G15390.1	9.56691	9.79995	7.50428	6.37658	6.17709	5.57807	8.95705	6.04391	-0.567541	0.0192116
AT5G49640.1	13.1288	12.049	13.0057	8.10312	9.6265	8.02795	12.7278	8.58586	-0.567953	0.00265173
AT5G65205.1	3.8313	3.5486	3.65043	2.912	2.3326	2.19347	3.67678	2.47936	-0.568474	0.00700889
AT1G56612.2	1.45836	1.19619	1.3557	1.09392	0.875829	0.734311	1.33675	0.901354	-0.568562	0.0282138
AT1G09900.1	2.57427	2.97168	3.39865	1.7668	2.02819	2.23617	2.98153	2.01039	-0.568581	0.0239303
AT1G79080.1	2.88422	2.55007	2.24122	1.98739	1.82501	1.36249	2.5585	1.72496	-0.568734	0.0341365
AT2G34570.1	3.28982	3.12326	3.07726	1.96246	1.90227	2.53318	3.16345	2.13264	-0.568858	0.00814814
AT1G05570.1	8.21957	6.4008	6.61599	4.91051	5.67897	3.72122	7.07879	4.77023	-0.569444	0.04613
AT1G12250.2	6.21717	4.79816	7.23014	4.092	4.206	3.99612	6.08182	4.09804	-0.56957	0.0486969
AT4G34860.1	0.867298	0.931985	1.11242	0.647414	0.670851	0.64284	0.970567	0.653702	-0.570195	0.0127416
AT3G04350.1	5.62474	5.25315	5.83034	4.24032	4.13368	2.87864	5.56941	3.75088	-0.570297	0.0178414
AT3G51390.1	4.63878	4.01348	3.53964	3.15706	2.68928	2.36309	4.06396	2.73648	-0.570566	0.0278282
AT1G65250.1	5.74353	5.80221	6.80957	3.85064	4.12546	4.38165	6.11843	4.11925	-0.570781	0.0061583
AT5G57070.1	6.37082	5.66673	5.54406	3.72456	4.54344	3.56774	5.86054	3.94524	-0.570918	0.00851932
AT5G33290.1	11.0306	8.22275	9.76828	6.12971	7.78533	5.62105	9.67388	6.51203	-0.570987	0.0386324
AT2G04890.1	2.91587	3.04749	3.21781	2.41553	2.35707	1.40718	3.06039	2.05993	-0.571123	0.0416636
AT1G79500.1	2.56166	2.09814	2.58349	1.94434	1.33966	1.59134	2.41443	1.62511	-0.571141	0.0288012
AT4G35780.1	9.6877	8.99851	10.4386	7.29606	7.13229	5.175	9.70827	6.53445	-0.571149	0.0164558
AT2G40940.1	30.1098	27.2974	32.7006	19.6835	19.9835	20.9613	30.036	20.2094	-0.571661	0.00362317
AT4G38320.1	6.81165	6.87576	6.20333	4.62046	4.60606	4.14489	6.63025	4.45714	-0.572945	0.00120726
AT1G65540.1	21.67	17.5329	17.876	13.0363	13.4946	11.8292	19.0263	12.7867	-0.573353	0.0116192
AT1G63740.1	2.8932	1.98201	2.66643	1.88877	1.60195	1.57761	2.51388	1.68944	-0.573368	0.0474429
AT5G44582.1	8.03154	7.57628	8.59974	4.01222	5.14912	7.10509	8.06919	5.42214	-0.57356	0.0495685
AT5G06300.1	7.44524	8.4106	9.63595	5.87447	6.91166	4.33503	8.49726	5.70705	-0.574252	0.0466462
AT5G13570.1	8.675	9.08118	10.7987	5.79452	6.81937	6.56079	9.51829	6.39156	-0.574535	0.0122226
AT1G55360.1	28.8711	34.7425	35.7565	20.4238	22.5104	23.7924	33.1233	22.2422	-0.574549	0.00995114
AT2G22310.1	4.15562	3.59835	3.46312	2.6399	2.95323	1.9391	3.73903	2.51074	-0.57455	0.0286857
AT1G27190.1	16.5605	16.5414	16.6505	11.4642	11.6704	10.2737	16.5842	11.1361	-0.574562	0.000237184
AT1G22800.1	4.79209	4.72064	4.82587	3.28505	3.5261	2.81646	4.77953	3.2092	-0.574656	0.00172944
AT4G30350.1	11.3174	9.67605	7.93823	7.26441	6.377	5.77997	9.64388	6.47379	-0.575003	0.0410645
AT4G08700.1	5.59939	4.9654	5.75992	3.44898	3.36779	4.1393	5.44157	3.65202	-0.575327	0.00654632
AT1G18600.1	8.87802	9.28777	10.3798	5.74579	5.65371	7.75781	9.51521	6.38577	-0.575375	0.0188279
AT4G14480.1	2.81967	3.74269	3.30574	2.16192	1.92217	2.53791	3.28937	2.20733	-0.575507	0.0280789
AT1G19490.1	2.84969	2.48681	2.67276	1.62855	1.93969	1.80638	2.66975	1.79154	-0.575508	0.0031423
AT2G19860.1	11.883	10.4762	10.3946	9.18629	6.47929	6.30856	10.9179	7.32471	-0.575857	0.0267167
AT2G45280.1	1.886	1.43119	1.64237	0.998499	1.22831	1.09937	1.65319	1.10873	-0.57635	0.0208921
AT1G13120.1	3.74226	2.88501	3.02973	2.45431	2.16378	1.85841	3.219	2.15883	-0.576363	0.0284092
AT1G43580.1	8.13859	7.6844	6.7292	4.6222	6.31605	4.18532	7.5174	5.04119	-0.576468	0.0325607
AT2G30530.1	10.8921	10.9573	13.0963	8.34511	8.36683	6.72114	11.6486	7.81102	-0.576568	0.0133227
AT3G21790.1	17.8551	14.4606	17.9929	11.7411	12.3263	9.66248	16.7695	11.2433	-0.576776	0.0172518
AT1G30755.1	11.938	8.5719	10.5893	6.83988	7.22757	6.76613	10.3664	6.94453	-0.577967	0.0257781
AT4G17616.1	3.55583	2.87419	3.72402	2.12936	2.12847	2.54436	3.38468	2.2674	-0.577982	0.0191887
AT1G50510.1	6.63443	6.08717	5.82025	4.01577	4.70818	3.69641	6.18062	4.14012	-0.578078	0.0059678
AT2G29670.1	80.4201	55.5046	76.9955	52.7527	46.1824	43.6546	70.9734	47.5299	-0.578443	0.046877
AT5G46420.1	38.8279	30.7853	33.806	25.3112	24.3314	19.6122	34.4731	23.0849	-0.578519	0.0177789
AT5G10950.1	8.81913	9.39212	8.72766	5.41024	6.25272	6.37553	8.97963	6.01283	-0.578613	0.00128278
AT1G26945.1	11.512	14.0604	10.1348	8.03392	8.03121	7.84157	11.9024	7.9689	-0.578802	0.0268924
AT5G04860.1	1.88334	1.67005	1.39145	1.15906	1.06115	1.08916	1.64828	1.10312	-0.579368	0.0199395
AT4G18250.1	11.2865	11.748	11.821	7.4341	7.67	8.22289	11.6185	7.77567	-0.579383	0.000181104
AT1G56460.1	18.3476	15.4414	16.5547	11.839	12.3827	9.46937	16.7812	11.2304	-0.579443	0.0107609
AT1G72050.1	6.5584	8.23668	8.2303	5.84401	5.43527	4.12918	7.67513	5.13615	-0.579503	0.0289392
AT3G60400.1	1.30541	1.10987	0.999576	0.728768	0.941049	0.61533	1.13828	0.761716	-0.579537	0.0450613
AT3G26000.1	15.0039	11.394	13.9804	8.09694	8.98983	9.91981	13.4594	9.0022	-0.580269	0.0203626
AT4G13980.1	5.37469	4.51939	5.59171	3.57142	4.2745	2.50981	5.16193	3.45191	-0.580514	0.0482967
AT1G02100.3	9.35934	9.07913	8.72405	7.17687	5.77005	5.21717	9.05417	6.0547	-0.580528	0.0080202
AT5G58450.1	5.83128	4.84063	5.34613	3.99511	4.09764	2.61825	5.33934	3.57033	-0.580604	0.0335061
AT1G13260.1	123.278	138.073	152.652	85.982	102.545	88.1443	138.001	92.2239	-0.581467	0.0100117
AT1G13270.1	11.1994	11.108	9.44699	8.50641	6.93236	5.78196	10.5848	7.07357	-0.581483	0.0226279
AT1G52360.1	15.392	11.9439	12.8215	9.58274	9.48585	7.76672	13.3858	8.9451	-0.581534	0.0203184
AT2G13840.1	3.38283	3.50038	3.53265	2.30813	2.90212	1.74901	3.47195	2.31975	-0.581777	0.0265617
AT5G58930.1	11.9965	9.37439	9.3153	7.42241	7.55925	5.51762	10.2287	6.83309	-0.582018	0.0369443
AT1G53650.1	2.67823	2.7451	2.37464	1.73826	1.95832	1.51248	2.59932	1.73635	-0.582076	0.00738831
AT4G02400.1	2.8832	2.74728	2.56609	1.8855	2.32689	1.26241	2.73219	1.82494	-0.582211	0.0480112
AT1G31410.1	11.7548	11.6482	10.0983	7.19086	9.17648	6.00818	11.1671	7.45851	-0.582296	0.0255376
AT2G19280.2	0.73391	0.859574	0.847895	0.619288	0.632934	0.378037	0.813793	0.54342	-0.582595	0.0424092
AT3G03320.1	3.62679	3.71128	3.30361	2.31917	2.43943	2.34108	3.54723	2.36656	-0.583899	0.000805623
AT2G37520.1	5.99804	5.38694	7.2364	3.93703	4.61368	3.86794	6.20713	4.13955	-0.584451	0.0253039
AT5G51350.1	1.43386	1.37586	1.1129	1.01915	0.816529	0.779723	1.30754	0.871801	-0.584786	0.0243698
AT1G19400.1	33.5325	29.3668	35.0491	20.5197	20.5948	24.1881	32.6495	21.7675	-0.584882	0.00644106
AT4G21190.1	9.45752	8.01528	9.52063	6.38574	4.98817	6.61715	8.99781	5.99702	-0.585328	0.0132498
AT1G12820.1	21.6212	18.4938	18.5087	13.4527	13.4928	12.1247	19.5412	13.0234	-0.585418	0.00452743
AT5G10250.1	1.93784	1.59824	1.55208	1.14446	0.984436	1.26184	1.69606	1.13025	-0.585547	0.0178281
AT2G39940.1	14.6942	12.5488	13.6288	9.776	9.78427	7.67411	13.6239	9.07813	-0.585676	0.00830436
AT5G13470.1	4.73605	5.68466	5.98768	3.21727	3.88586	3.82635	5.46946	3.64316	-0.586209	0.0135353
AT5G27400.1	7.59169	6.29744	7.40318	5.03862	4.62298	4.52002	7.09744	4.72721	-0.58631	0.00545141
AT3G43440.1	6.50518	7.07963	8.26678	4.85155	4.4375	5.26498	7.28386	4.85134	-0.586319	0.013056
AT3G43240.1	5.51728	4.67457	4.96674	4.05726	3.25557	2.78338	5.05286	3.36541	-0.58632	0.0194348
AT2G24420.1	38.0246	25.8117	31.717	23.049	20.8888	19.6955	31.8511	21.2111	-0.586524	0.043812
AT5G66480.1	2.1678	1.90378	2.10697	1.73785	1.39286	0.983863	2.05952	1.37152	-0.586526	0.0413695
AT4G37100.1	4.15763	3.80373	3.04524	2.83997	2.29429	2.19457	3.66887	2.44294	-0.586713	0.0332891
AT4G21160.2	6.61115	5.80711	5.68211	4.68067	2.73	4.64079	6.03346	4.01715	-0.586812	0.0462003
AT3G14660.1	34.7125	29.4812	30.7962	22.5672	24.4977	16.1719	31.6633	21.0789	-0.587008	0.0234129
AT3G48880.2	11.0471	10.0195	14.0517	6.90439	7.57104	8.90312	11.7061	7.79285	-0.587038	0.043688
AT4G19670.2	16.7862	13.7996	17.3379	10.5734	9.76449	11.5601	15.9746	10.6327	-0.587275	0.0117396
AT3G54790.1	5.43156	5.25584	5.22624	4.07088	4.02625	2.49446	5.30455	3.53053	-0.587345	0.0273386
AT3G23070.1	9.00182	7.20318	6.65712	5.30902	5.91937	3.98432	7.62071	5.0709	-0.587682	0.0486983
AT1G21695.1	0.78104	0.790486	0.841772	0.440752	0.628839	0.535537	0.804433	0.535043	-0.588318	0.00940176
AT4G18910.1	6.99881	7.53092	8.00374	5.24985	4.67169	5.06304	7.51116	4.99486	-0.588592	0.00171101
AT1G75540.1	13.3788	14.5313	11.6355	9.67604	10.478	6.14326	13.1819	8.76576	-0.588602	0.048644
AT5G50230.1	6.3252	6.53982	8.65149	4.59762	4.5114	5.1978	7.17217	4.76894	-0.588741	0.0359085
AT1G12680.1	7.88829	6.26891	8.31869	4.25378	5.28482	5.40224	7.49196	4.98028	-0.589117	0.0254738
AT1G03280.1	14.4073	13.5051	11.4299	9.48133	10.3778	6.29359	13.1141	8.71758	-0.589119	0.0445231
AT3G19190.1	4.7753	3.93369	3.94047	2.75874	3.50793	2.1419	4.21648	2.80286	-0.589142	0.0431597
AT2G15695.1	15.9262	12.1469	12.5834	10.0888	8.81316	8.1236	13.5521	9.00851	-0.58916	0.0265709
AT5G05480.1	2.91798	3.11487	3.56662	2.43052	2.10358	1.84169	3.19982	2.12526	-0.590353	0.0138435
AT5G51730.1	8.02155	7.20544	7.85173	5.52778	5.03332	4.76491	7.69291	5.10867	-0.590582	0.00150721
AT3G46530.1	19.7291	14.6181	17.0262	12.1131	11.0888	10.9127	17.1245	11.3715	-0.590631	0.019478
AT5G19430.1	11.0247	9.84013	10.9009	7.07727	6.80725	7.20828	10.5886	7.03093	-0.590722	0.000833538
AT5G24660.1	112.635	110.739	113.83	71.6755	71.5271	80.675	112.401	74.6259	-0.59091	0.000279145
AT5G63000.1	8.09739	7.28648	6.16385	4.61642	5.00884	4.67927	7.18257	4.76818	-0.591064	0.0135976
AT4G35790.2	13.5477	14.0207	12.9552	8.09747	10.439	8.36375	13.5079	8.96675	-0.591142	0.00479061
AT1G77080.2	6.3726	8.13987	7.79943	4.45699	4.65978	5.69402	7.4373	4.93693	-0.591165	0.0195978
AT3G60810.1	17.7432	16.876	17.8964	11.7799	11.814	11.2637	17.5052	11.6192	-0.591274	8.57226e-05
AT4G13720.1	10.8736	12.9224	11.4326	7.27408	8.46037	7.648	11.7429	7.79415	-0.591322	0.00497917
AT4G29010.1	36.5358	32.6924	36.342	23.871	26.9708	19.2283	35.1901	23.3567	-0.591332	0.0100485
AT2G27050.1	43.2776	40.3682	41.2938	28.0997	27.1144	27.7054	41.6465	27.6398	-0.591448	0.000101576
AT1G06510.1	14.0672	14.3833	15.8271	9.59577	7.99054	11.7797	14.7592	9.78868	-0.592428	0.0153556
AT4G17080.1	10.3257	9.37769	10.9398	6.75111	6.67795	6.89389	10.2144	6.77432	-0.592458	0.00169223
AT2G46710.1	10.3414	11.0503	9.88167	8.1171	7.63066	4.99283	10.4244	6.91353	-0.592475	0.0269257
AT4G17550.1	8.23152	7.11424	7.21585	4.84294	5.725	4.39487	7.52054	4.9876	-0.592489	0.0087267
AT2G15900.1	5.30572	4.61587	5.06057	3.78833	3.85257	2.29277	4.99405	3.31122	-0.592846	0.0372835
AT1G75280.1	120.661	116.782	119.642	84.3242	75.891	76.5201	119.028	78.9118	-0.59299	0.000169383
AT1G74290.1	3.51374	3.18623	3.81695	1.66318	2.80129	2.50723	3.50564	2.3239	-0.593131	0.0377967
AT4G00550.1	6.49577	5.94554	6.95316	4.44594	4.55203	3.85656	6.46482	4.28484	-0.593369	0.00386276
AT1G17930.1	2.90074	2.47669	3.3129	2.03177	1.93848	1.78909	2.89677	1.91978	-0.593509	0.0177782
AT1G15000.1	5.16087	6.39055	5.99142	3.77225	4.77503	3.07792	5.84761	3.87507	-0.593627	0.0320924
AT1G55930.1	5.31019	4.59431	4.26735	3.3974	3.11713	2.87675	4.72395	3.13043	-0.593635	0.00966464
AT5G67320.1	10.6576	9.13261	9.49778	6.34429	6.8694	6.1922	9.76266	6.46863	-0.593814	0.00281925
AT5G19090.1	10.4913	10.0316	8.4919	7.15215	7.08454	4.98763	9.67159	6.40811	-0.593856	0.0249388
AT2G28240.1	2.30949	2.08784	1.92362	1.60861	1.58829	0.989943	2.10698	1.39561	-0.594281	0.0372757
AT1G31540.2	21.5035	17.9014	16.5049	13.5387	13.3571	10.1305	18.6366	12.3421	-0.594543	0.027471
AT1G18030.1	5.97663	5.23496	5.31926	4.15393	4.29056	2.50229	5.51028	3.64893	-0.594655	0.0399801
AT5G17690.1	5.76716	5.97582	6.36678	4.17368	4.06161	3.75671	6.03658	3.99734	-0.594693	0.000694692
AT1G76630.2	3.82558	3.04418	3.28113	2.32877	2.38575	2.00486	3.38363	2.23979	-0.595209	0.0116898
AT4G08300.1	15.6184	13.2187	12.8533	11.1012	9.56485	6.92826	13.8968	9.1981	-0.595344	0.0347925
AT1G75450.1	1.86426	2.25412	1.70778	1.45713	1.19944	1.19946	1.94205	1.28534	-0.595432	0.0232936
AT4G24740.1	15.6868	15.7861	13.2213	11.5938	10.0025	7.98254	14.8981	9.85964	-0.595517	0.0197746
AT2G22260.1	1.55479	1.40218	1.51129	1.28436	0.789335	0.881193	1.48942	0.984962	-0.596609	0.033552
AT1G22940.1	9.56558	8.57992	8.89186	6.01718	5.63054	6.22538	9.01245	5.9577	-0.597165	0.000840491
AT5G12220.1	1.02514	1.03846	1.22927	0.544584	0.922179	0.709722	1.09762	0.725495	-0.597345	0.0434362
AT5G11330.1	33.8925	25.2302	29.5968	21.9868	19.6743	16.9605	29.5732	19.5405	-0.597819	0.0256012
AT5G20360.1	5.44649	4.25974	4.31314	3.19937	2.93237	3.13034	4.67312	3.08736	-0.598013	0.0159594
AT1G70518.1	6.0786	5.69775	7.53845	4.65149	4.03485	4.07149	6.43827	4.25261	-0.598324	0.0213813
AT2G39750.1	9.64495	8.89906	10.5906	6.43086	6.7039	6.10614	9.71153	6.41363	-0.598558	0.00314398
AT3G07180.1	12.8719	11.535	10.4498	8.39994	9.01197	5.60537	11.6189	7.67242	-0.598719	0.035194
AT4G22720.1	4.37112	5.37064	5.99363	3.9168	3.80537	2.66467	5.24513	3.46228	-0.599256	0.0450436
AT4G18390.1	10.1669	8.34742	7.81517	6.48011	5.56029	5.33762	8.77649	5.79267	-0.599415	0.0197456
AT2G04650.1	1.70654	1.9208	2.07062	1.1844	1.28181	1.2936	1.89932	1.25327	-0.599786	0.00436348
AT2G41460.1	3.86609	3.32203	3.23149	2.23806	2.74766	1.88868	3.4732	2.29147	-0.599996	0.0206586
AT4G17350.1	4.24825	3.96344	4.98034	3.17413	3.08251	2.44645	4.39734	2.90103	-0.600068	0.0169331
AT5G09400.1	6.54108	5.2126	5.42104	4.09418	4.31099	2.92512	5.7249	3.77676	-0.6001	0.0308514
AT3G15970.1	6.58422	5.72792	7.56714	4.31998	5.041	3.75109	6.62643	4.37069	-0.60037	0.0254926
AT4G34500.1	3.94185	3.72677	3.48815	2.81636	2.70925	1.83	3.71892	2.45187	-0.601005	0.0201295
AT1G22160.1	28.1554	23.8473	31.7131	15.6373	16.5255	23.0098	27.9053	18.3909	-0.601546	0.0429704
AT5G64440.1	13.3237	11.5504	12.0847	9.1723	9.55477	5.62661	12.3196	8.11789	-0.601774	0.0362985
AT3G21295.1	3.1662	2.53843	3.1462	1.96119	2.35566	1.51369	2.95028	1.94351	-0.602184	0.0342296
AT2G01100.2	14.9235	15.7438	17.4224	11.3417	12.7487	7.58309	16.0299	10.5578	-0.602454	0.0327963
AT1G06150.2	3.58454	3.03422	3.12669	2.10144	2.62547	1.69165	3.24848	2.13952	-0.602481	0.0255205
AT2G20440.2	2.50134	1.93685	2.1661	1.79116	1.3847	1.17375	2.20143	1.44987	-0.602519	0.0370721
AT2G42290.1	1.02085	0.843651	0.854141	0.617552	0.597737	0.574964	0.906214	0.596751	-0.602722	0.00620457
AT1G68520.1	230.595	176.183	222.181	148.716	142.023	123.356	209.653	138.032	-0.603006	0.0180831
AT3G21465.1	4.74944	3.29598	4.88888	2.98092	2.54744	2.98445	4.31143	2.8376	-0.603495	0.0496659
AT1G27980.1	9.22795	8.71825	9.61129	6.08271	7.47746	4.57432	9.18583	6.04483	-0.603708	0.0231595
AT4G12570.1	5.37564	4.52656	5.7256	3.51758	3.84548	2.91823	5.20927	3.4271	-0.604094	0.0163896
AT2G14560.1	258.508	267.769	274.1	131.614	164.766	229.923	266.792	175.434	-0.604788	0.035335
AT3G61820.1	16.5958	15.4483	13.6036	9.54811	10.95	9.51468	15.2159	10.0043	-0.604963	0.00627282
AT1G64400.1	13.2916	12.94	14.215	9.80532	9.21072	7.56721	13.4822	8.86108	-0.605504	0.00387466
AT5G63620.1	8.13481	9.18651	9.93201	7.20792	5.94996	4.74939	9.08444	5.96909	-0.605888	0.0240667
AT2G39480.1	4.17791	4.00804	3.81796	2.77102	3.24086	1.87518	4.0013	2.62902	-0.605944	0.0294918
AT2G16380.1	11.618	9.53274	9.19874	7.05908	7.50249	5.37393	10.1165	6.64517	-0.606333	0.0252838
AT4G31920.1	7.7652	6.52976	8.28917	5.48142	4.44625	4.89925	7.52804	4.94231	-0.607089	0.0126563
AT1G10690.1	11.4353	9.7475	12.4981	6.51247	8.10564	7.4939	11.227	7.37067	-0.607103	0.0140714
AT1G54650.1	3.9224	3.6899	4.52821	2.92051	2.42217	2.6273	4.04684	2.65666	-0.607181	0.00855185
AT5G51340.1	5.41726	4.9322	4.79595	3.69348	3.76473	2.48386	5.04847	3.31402	-0.607262	0.0190935
AT3G02990.1	1.21308	1.09526	1.09126	0.906631	0.67187	0.652485	1.1332	0.743662	-0.607682	0.012806
AT5G64430.1	16.0151	13.1766	14.0027	10.4061	11.2351	6.7005	14.3981	9.44723	-0.607917	0.0384373
AT5G18950.1	2.51561	2.0345	2.83648	1.74191	1.66113	1.44316	2.4622	1.6154	-0.608054	0.0274441
AT1G53390.1	6.24458	4.96764	5.24875	4.1491	3.69235	2.95621	5.48699	3.59922	-0.60833	0.0222091
AT1G79090.1	3.70771	3.88018	3.38503	2.44066	3.07764	1.67939	3.65764	2.39923	-0.608343	0.0427964
AT4G00950.1	9.26468	11.4718	11.9515	6.99057	6.43682	8.01096	10.896	7.14612	-0.608568	0.0166876
AT3G06580.1	16.7701	14.8039	15.8537	11.0164	12.3686	7.71887	15.8092	10.3679	-0.608638	0.0218825
AT1G78730.1	1.48443	1.75344	1.46867	1.29775	0.95346	0.835071	1.56884	1.02876	-0.608797	0.03169
AT4G19610.1	3.78388	3.36455	3.52848	2.53025	2.6248	1.84613	3.55897	2.33373	-0.608823	0.0110585
AT1G26640.1	10.4393	10.3721	9.92139	6.58086	6.8227	6.74592	10.2443	6.71649	-0.609037	3.78691e-05
AT5G02130.1	4.27008	3.50213	4.42162	2.54964	2.5753	2.86943	4.06461	2.66479	-0.609095	0.00983088
AT4G31550.2	36.1926	33.0144	36.5325	23.9247	26.0618	19.3314	35.2465	23.1059	-0.609215	0.00598474
AT4G23900.1	7.10165	6.56809	7.82095	4.87924	4.27135	4.9306	7.16356	4.69373	-0.609943	0.00418696
AT1G28960.3	3.85204	4.16485	4.15174	3.00095	3.27003	1.69827	4.05621	2.65642	-0.610649	0.0477134
AT1G14370.1	16.7228	16.5671	18.2626	11.7075	12.6986	9.34906	17.1842	11.2517	-0.610933	0.0063218
AT3G02630.1	13.7956	14.6174	14.3197	10.1574	10.4598	7.35663	14.2442	9.3246	-0.611265	0.00840523
AT3G55270.1	12.0669	9.734	9.9221	7.64784	7.44219	5.67328	10.5743	6.9211	-0.611492	0.020071
AT5G24340.1	3.10268	2.99035	3.1598	2.29037	2.20508	1.55941	3.08428	2.01829	-0.611801	0.0106935
AT1G63800.1	46.4139	43.548	58.7043	30.7358	30.9732	35.5167	49.5554	32.4086	-0.612666	0.0249439
AT1G32530.1	10.6669	8.42493	8.45046	6.23523	6.99395	4.78205	9.18076	6.00374	-0.612751	0.0322712
AT5G17930.1	3.88126	3.53931	3.5093	2.15484	2.24286	2.74717	3.64329	2.38162	-0.613297	0.00455927
AT4G08310.1	11.8604	12.2981	14.4582	8.148	9.45314	7.64053	12.8722	8.41389	-0.613417	0.00997395
AT5G56210.1	10.4758	7.56387	8.90836	6.22192	5.19654	6.1916	8.98268	5.87002	-0.61378	0.0264317
AT1G26570.1	3.95092	3.81677	3.93736	2.1152	2.89865	2.63496	3.90168	2.5496	-0.613824	0.00446038
AT3G10220.1	8.67465	10.2328	12.0195	6.24506	8.00934	5.95019	10.309	6.73486	-0.614182	0.0369519
AT3G23980.1	8.09501	6.56446	5.9029	5.03415	4.98003	3.4164	6.85412	4.47686	-0.614485	0.0470729
AT5G49980.1	22.9626	21.7463	26.1307	15.0572	17.5274	13.6831	23.6132	15.4226	-0.614553	0.00896703
AT4G19112.1	5.30254	5.62529	4.72836	3.82156	3.59981	2.8039	5.21873	3.40842	-0.614593	0.0111025
AT1G06670.1	3.41024	2.7864	2.73866	2.13042	2.24159	1.46338	2.97843	1.94513	-0.614687	0.033665
AT2G31300.1	3.45616	4.2912	4.69137	2.41274	2.74744	2.96244	4.14624	2.70754	-0.614822	0.0223632
AT2G05914.1	1.36353	1.14893	1.2463	0.895961	0.899955	0.658284	1.25292	0.818067	-0.615005	0.0126574
AT1G68220.1	5.02034	5.79792	6.5468	3.69117	4.49796	3.14739	5.78835	3.77884	-0.615208	0.0271309
AT1G21600.1	24.952	25.4025	23.9245	17.0207	17.4385	14.0228	24.7597	16.1607	-0.615507	0.001774
AT1G71820.1	14.7421	13.2398	11.7901	9.04038	9.72309	7.1942	13.2573	8.65255	-0.615591	0.0155572
AT1G51430.1	5.84244	4.96825	5.89959	4.01271	3.84365	3.04908	5.5701	3.63515	-0.615689	0.0102417
AT1G12210.1	1.07579	1.04462	1.15245	0.786555	0.771499	0.577789	1.09095	0.711948	-0.615744	0.00703304
AT5G04900.1	12.5027	11.2987	10.6112	9.36646	7.39332	5.69204	11.4709	7.48394	-0.616106	0.0290821
AT2G37650.1	2.97025	2.57951	3.21734	1.73663	1.93979	2.04323	2.92237	1.90655	-0.616177	0.0079149
AT2G42300.1	8.64439	9.23261	8.38264	5.81309	6.79868	4.51987	8.75321	5.71055	-0.616184	0.0125532
AT4G13575.1	25.7819	20.708	21.8647	12.9552	12.4455	19.1702	22.7849	14.857	-0.616937	0.0403334
AT5G16030.2	88.0801	94.0262	87.9264	63.1516	55.91	57.0094	90.0109	58.6904	-0.616976	0.00048682
AT3G52180.1	33.6541	29.0279	30.4264	22.7818	17.7021	20.2138	31.0361	20.2326	-0.617269	0.00575398
AT1G44820.1	18.9462	15.1803	16.6773	12.4771	11.1389	9.49931	16.9346	11.0385	-0.617432	0.0133347
AT5G15330.1	7.4706	6.76352	8.17379	5.11974	5.04971	4.43296	7.4693	4.86747	-0.617801	0.00488711
AT1G61180.1	2.67659	3.55271	3.04048	2.31725	1.8124	1.91034	3.08993	2.01333	-0.617988	0.0223648
AT2G32260.1	17.4716	15.3248	16.3165	11.4496	11.5949	8.95419	16.371	10.6662	-0.618091	0.005722
AT1G34120.1	4.12963	3.21435	4.10358	2.9224	2.65146	1.8829	3.81585	2.48559	-0.618418	0.037196
AT1G51720.1	7.69639	6.52402	6.72851	4.73213	4.84855	4.06426	6.98297	4.54831	-0.618509	0.00506002
AT1G50730.1	4.88487	3.5232	3.82979	2.95858	2.74841	2.26257	4.07929	2.65652	-0.61878	0.036716
AT4G33130.1	0.355982	0.402222	0.341776	0.239487	0.288846	0.187975	0.36666	0.238769	-0.618825	0.020449
AT2G33835.1	2.74262	2.70865	3.29108	1.77198	2.36292	1.55691	2.91412	1.89727	-0.619136	0.0293188
AT4G28570.1	7.22019	5.40529	6.49544	3.83488	4.49143	4.12181	6.37364	4.14937	-0.619224	0.0165745
AT1G53350.1	4.60723	3.59944	3.60066	2.69513	2.5146	2.47097	3.93578	2.56023	-0.620374	0.0159407
AT1G08980.1	15.3191	19.6394	21.6674	12.2699	14.4879	10.0749	18.8753	12.2776	-0.620475	0.0435148
AT3G57430.1	1.21858	1.04945	1.1289	0.659661	0.927498	0.622007	1.13231	0.736389	-0.620728	0.0213831
AT1G52320.2	5.89482	6.57834	4.63245	3.98805	3.19632	3.93917	5.70187	3.70785	-0.620854	0.0331809
AT5G41770.1	10.1622	8.39253	8.52558	6.69157	6.93028	3.98612	9.02677	5.86932	-0.621016	0.0457289
AT1G26180.1	9.6403	8.52502	9.54451	6.83505	5.60557	5.57581	9.23661	6.00547	-0.621086	0.00411768
AT3G20650.1	5.9861	5.27196	7.08134	3.91175	4.05421	3.95774	6.11314	3.97457	-0.621115	0.0154563
AT4G36790.1	4.44139	4.06343	5.4618	3.28917	3.35077	2.43951	4.65554	3.02648	-0.621307	0.0332315
AT3G18640.1	5.79506	4.40937	5.88676	3.21571	3.78761	3.45383	5.36373	3.48572	-0.62178	0.0206111
AT5G14140.1	3.3652	2.51074	3.44292	1.84833	1.76668	2.43967	3.10629	2.01823	-0.622102	0.0411084
AT4G21670.1	4.1428	3.11887	3.41515	2.60865	2.61471	1.71358	3.55894	2.31231	-0.622111	0.0432071
AT5G59700.1	3.50458	2.36519	3.22261	2.15782	1.71862	2.03072	3.03079	1.96906	-0.622191	0.0442938
AT3G56060.1	12.9318	14.02	10.5668	8.5004	8.70799	7.15939	12.5062	8.1226	-0.622631	0.017797
AT1G79970.1	14.1712	10.5206	12.987	9.06995	9.41733	5.98304	12.5596	8.15677	-0.622719	0.0453042
AT2G27190.1	9.88516	8.86347	9.62716	6.65268	6.36053	5.41364	9.4586	6.14229	-0.622851	0.00236869
AT5G13310.1	4.21943	3.36745	3.94567	2.85345	2.67403	1.96106	3.84418	2.49618	-0.622956	0.0220137
AT4G24630.1	9.33621	8.17189	8.41496	6.26577	5.98491	4.58152	8.64102	5.61073	-0.623013	0.00859449
AT3G28130.2	9.67076	9.10462	8.90332	6.91904	5.8971	5.13876	9.22623	5.98496	-0.624399	0.0045632
AT3G06170.1	19.6358	17.3179	19.2889	12.1915	13.97	10.3128	18.7475	12.1581	-0.624783	0.00673498
AT1G09050.1	1.21261	1.12597	0.921023	0.650104	0.861364	0.60215	1.08654	0.704539	-0.624984	0.0313729
AT5G36940.1	7.34188	7.19368	5.38641	4.52296	4.56986	3.82166	6.64066	4.30483	-0.625371	0.0256307
AT1G07520.1	5.51671	5.50896	5.67841	4.21268	2.99213	3.62356	5.56803	3.60946	-0.625383	0.00536134
AT4G28640.1	6.45305	6.21888	6.16905	4.92661	3.35894	3.924	6.28032	4.06985	-0.625863	0.00905939
AT1G60490.1	14.5723	10.6201	13.5562	8.54694	9.26584	7.29641	12.9162	8.36973	-0.625927	0.0260186
AT4G12560.1	18.4353	15.004	16.8768	10.9647	11.966	9.67394	16.772	10.8682	-0.625944	0.00777562
AT4G11120.1	7.5673	7.52849	7.14589	4.35201	5.75063	4.30874	7.4139	4.8038	-0.626057	0.00607976
AT3G62540.1	1.03434	0.983562	0.989114	0.678689	0.617852	0.651829	1.00234	0.649457	-0.626067	0.000121321
AT4G38860.1	51.3942	47.06	43.2069	26.7021	27.2677	37.8155	47.2204	30.5951	-0.626108	0.0183113
AT3G26300.1	19.9054	16.5647	17.7476	13.2843	11.229	10.6129	18.0726	11.7087	-0.626215	0.00739855
AT3G01472.1	29.2411	34.771	33.0333	22.6472	25.2688	14.9501	32.3485	20.9553	-0.626379	0.031239
AT2G30500.2	6.75078	7.03358	7.35232	5.34154	5.31793	3.03241	7.04556	4.56396	-0.626429	0.0341777
AT1G78915.1	24.1672	21.9982	25.6022	15.5507	15.8768	15.0497	23.9225	15.4924	-0.626808	0.00142727
AT1G59520.3	5.31267	4.96796	5.99159	3.83856	3.90999	2.78782	5.42407	3.51212	-0.627032	0.0153757
AT3G47730.1	8.74048	7.17677	7.61799	5.34643	5.56492	4.32285	7.84508	5.07807	-0.627508	0.010098
AT2G29720.1	13.9118	10.6102	12.6169	7.11771	8.03426	8.88614	12.3796	8.0127	-0.627606	0.0159355
AT5G39020.1	8.28019	7.31403	7.32825	4.819	5.13334	4.88223	7.64083	4.94486	-0.6278	0.00127691
AT1G62670.1	1.30296	1.17204	1.13905	1.03346	0.769889	0.535336	1.20468	0.779562	-0.627914	0.0492781
AT1G61030.1	3.34876	3.35565	2.95245	2.42884	2.25335	1.56663	3.21895	2.08294	-0.62797	0.0182702
AT1G21760.1	20.7901	19.0408	21.9867	13.7258	14.9819	11.2832	20.6058	13.3303	-0.628347	0.00624058
AT5G43780.1	50.5246	51.4122	67.9948	29.7596	42.2736	37.8608	56.6439	36.6313	-0.628842	0.0415452
AT1G73380.1	5.35588	4.43854	4.91804	3.65641	3.27967	2.57634	4.90415	3.17081	-0.629154	0.0136996
AT1G75130.1	8.19814	7.6628	7.36547	5.4563	5.50205	4.05769	7.74214	5.00535	-0.629262	0.00681419
AT1G28440.1	12.7379	12.2851	10.8278	8.2005	9.00321	5.97373	11.9503	7.72581	-0.629285	0.0170478
AT3G61760.1	0.431473	0.319758	0.373573	0.253388	0.233405	0.239654	0.374935	0.242149	-0.630744	0.0154843
AT1G60620.1	3.07961	2.28265	2.93093	1.68607	1.78613	1.88064	2.7644	1.78428	-0.631622	0.0174775
AT3G04740.1	3.11465	2.52207	2.37684	1.88458	1.93248	1.35392	2.67119	1.72366	-0.632006	0.0315412
AT1G68490.1	24.2991	18.8461	22.7056	13.9419	14.5193	14.0178	21.9503	14.1596	-0.632455	0.00875806
AT1G23180.1	8.48854	7.32176	6.45027	5.32639	5.70954	3.32137	7.42019	4.78577	-0.632706	0.0497369
AT3G18950.1	6.92278	4.47656	6.15288	3.69145	3.96163	3.66054	5.85074	3.77121	-0.633592	0.0461738
AT3G15410.1	12.1405	11.0838	10.9808	8.59274	7.44476	6.0077	11.4017	7.3484	-0.633747	0.00829887
AT5G65860.1	4.65186	3.98202	5.4736	2.60506	2.62197	3.85912	4.70249	3.02872	-0.634719	0.0490301
AT4G20410.1	19.9533	19.2025	25.815	13.183	13.0893	15.5689	21.6569	13.947	-0.634871	0.0263302
AT2G19130.1	12.4726	9.4663	9.97674	6.79467	8.3607	5.39756	10.6385	6.85097	-0.634919	0.0399845
AT5G48620.1	26.2532	19.5651	20.6775	15.8332	14.7643	12.2231	22.1652	14.2735	-0.634958	0.027593
AT2G42690.1	140.026	121.289	118.254	92.1415	83.0135	69.2081	126.523	81.4544	-0.635334	0.00910395
AT3G62880.1	5.87038	6.57443	6.4539	3.54185	4.70355	3.92121	6.29957	4.05554	-0.63536	0.00519967
AT4G33990.1	0.247372	0.217833	0.193774	0.164381	0.135533	0.124297	0.21966	0.141404	-0.63545	0.0161294
AT5G08500.1	6.61058	6.04523	6.91996	4.78912	4.24314	3.56747	6.52526	4.19991	-0.635677	0.00596984
AT3G63030.1	13.4233	14.7874	16.5927	8.72666	10.2919	9.81218	14.9345	9.61023	-0.636003	0.00661065
AT1G25540.1	5.10795	4.70036	4.34322	3.48818	3.58898	2.02896	4.71718	3.03537	-0.63605	0.0378069
AT1G72010.1	24.1528	23.119	24.7266	14.1419	16.8376	15.3399	23.9995	15.4398	-0.636348	0.000713953
AT5G07250.1	10.3912	13.3861	15.1303	7.88463	7.81159	9.33329	12.9692	8.34317	-0.636423	0.0346055
AT5G54630.1	19.4791	18.2966	19.3561	10.8946	12.2384	13.6156	19.0439	12.2495	-0.636605	0.00145427
AT5G44190.1	80.4783	75.824	95.5963	46.565	49.792	65.6652	83.9662	54.0074	-0.636652	0.0233975
AT5G24360.1	4.62947	3.48249	3.52363	2.62074	2.78701	2.07584	3.87853	2.49453	-0.636741	0.0329526
AT2G45600.1	7.3203	7.64675	6.40215	4.87517	5.26248	3.6052	7.12307	4.58095	-0.636852	0.0151715
AT2G18750.1	22.8343	15.8686	23.2451	14.1206	11.2675	14.4469	20.6493	13.2783	-0.637021	0.0469826
AT3G51650.1	3.57535	3.13615	2.79499	2.20407	2.46909	1.43935	3.16883	2.03751	-0.637145	0.0416526
AT1G33265.1	5.60855	6.23245	7.03781	3.03982	4.61315	4.47911	6.29294	4.04403	-0.637941	0.0260381
AT2G35360.1	5.10919	4.23922	4.32983	2.41621	2.77345	3.59845	4.55941	2.92937	-0.638257	0.0216588
AT4G31550.1	9.41587	11.6255	8.59719	7.38909	5.86813	5.78485	9.87952	6.34736	-0.638285	0.027697
AT5G12260.1	2.90406	2.4511	3.33573	1.95683	2.1943	1.43208	2.89697	1.86107	-0.638411	0.0383135
AT2G35330.2	7.42502	5.47012	6.15074	4.15276	3.65671	4.42403	6.34862	4.07784	-0.63864	0.0210209
AT5G60450.1	5.15789	4.57435	4.41808	3.49643	3.41754	2.17256	4.71677	3.02885	-0.639032	0.0252236
AT3G58570.1	3.54492	3.52981	3.59267	2.40373	2.75412	1.68834	3.5558	2.28206	-0.639834	0.0154246
AT2G40430.1	13.3474	13.8916	12.9337	9.23045	11.0575	5.49119	13.3909	8.59305	-0.640009	0.0446665
AT3G12950.1	6.85267	5.7347	6.40666	4.11807	4.2053	3.86329	6.33134	4.06222	-0.640243	0.00264101
AT3G21750.1	30.9531	23.062	23.8709	18.3741	17.5279	14.0638	25.962	16.6553	-0.640419	0.0303257
AT5G05980.2	4.6908	3.40309	4.6418	2.59559	2.36067	3.21063	4.24523	2.7223	-0.641018	0.0363052
AT5G03420.1	14.3619	12.0907	12.7854	8.57985	9.18929	7.37928	13.0793	8.38281	-0.641782	0.0053942
AT5G04460.1	3.07725	2.71736	2.72589	1.99463	2.23338	1.23172	2.84016	1.81991	-0.642107	0.0347112
AT5G24870.1	6.37552	4.97236	5.86916	3.5474	4.30066	3.1842	5.73901	3.67742	-0.642109	0.0172286
AT5G59540.1	48.98	37.904	44.3148	31.1189	24.9654	27.9754	43.7329	28.0199	-0.642269	0.0128243
AT5G06160.1	7.53233	7.42128	7.50134	4.98726	5.7364	3.66241	7.48498	4.79536	-0.642361	0.0114292
AT3G24490.1	8.12334	7.62689	6.86232	5.24463	4.22196	5.02018	7.53752	4.82892	-0.642387	0.00487172
AT2G25920.1	6.66832	6.48466	5.42488	4.60159	4.18573	3.11394	6.19262	3.96709	-0.64247	0.0194265
AT3G02555.1	3.73861	3.33685	4.34473	2.1	3.17454	2.0404	3.80673	2.43831	-0.642668	0.0438177
AT3G21160.1	7.36986	6.9449	6.95417	5.0191	4.43107	4.16612	7.08965	4.53876	-0.643415	0.000901918
AT5G50280.1	3.82472	4.02687	4.08533	2.22661	2.6829	2.72988	3.97897	2.54647	-0.643899	0.00131841
AT1G77140.1	7.27973	6.39416	6.80056	4.59684	4.70126	3.80462	6.82482	4.36757	-0.643959	0.00299307
AT4G25300.1	7.24076	6.5217	8.28235	5.52677	3.88052	4.69873	7.34827	4.70201	-0.644129	0.0192396
AT5G50375.1	4.91699	6.18549	4.9637	3.59533	3.77277	2.91115	5.35539	3.42642	-0.644292	0.0171649
AT5G55760.1	1.94845	1.59993	1.33474	1.0348	0.949411	1.1399	1.62771	1.04137	-0.644355	0.0344641
AT5G06410.1	5.70068	3.89319	5.57625	3.37037	3.25832	3.0759	5.05671	3.23486	-0.644494	0.0364914
AT5G18680.1	11.1351	11.0749	13.3992	7.46998	8.28976	7.01476	11.8697	7.5915	-0.64483	0.00734934
AT3G21610.1	11.9889	13.2528	15.5165	7.87555	9.0271	9.16392	13.5861	8.68886	-0.64489	0.0115763
AT2G01400.1	5.90807	7.59708	7.33064	4.57121	4.76136	3.99265	6.94526	4.44174	-0.644905	0.0119737
AT5G65890.1	8.2341	7.76965	6.08008	4.35929	4.96758	4.78941	7.36128	4.70543	-0.645629	0.0173668
AT2G16390.1	1.81567	1.44396	1.85086	0.931285	1.20892	1.12603	1.7035	1.08875	-0.645832	0.0162378
AT1G08760.1	3.92002	4.24778	4.60908	2.6344	2.93237	2.59802	4.25896	2.7216	-0.646047	0.0024166
AT5G49945.1	4.28418	4.69708	4.06871	3.54013	3.01537	1.78353	4.34999	2.77968	-0.646095	0.0467097
AT3G17910.1	2.65386	3.3221	3.80384	2.12985	2.2021	1.91738	3.25993	2.08311	-0.646102	0.0268045
AT3G09760.1	5.77843	4.4633	5.16667	3.97146	3.66491	2.20781	5.13613	3.28139	-0.646374	0.0490588
AT5G65750.1	9.89518	7.69118	8.53255	5.73571	6.74333	4.2035	8.7063	5.56085	-0.646755	0.0324526
AT2G23770.1	7.6985	8.25922	6.78643	4.51222	5.00414	5.01035	7.58138	4.84224	-0.646788	0.0039857
AT5G58190.1	2.90327	2.66039	3.67309	1.67808	2.23657	1.9848	3.07892	1.96648	-0.646804	0.0322387
AT3G26230.1	35.9381	29.9471	39.8902	20.8808	23.6035	23.0111	35.2585	22.4985	-0.648143	0.0132161
AT1G50380.1	6.98729	6.33474	5.44524	4.24104	4.73312	3.00016	6.25576	3.99144	-0.648276	0.0294177
AT5G13300.1	7.80536	6.55659	6.4632	5.20958	4.47334	3.60119	6.94172	4.42803	-0.648626	0.016702
AT4G02640.1	12.5005	12.0749	12.9573	9.7708	8.08894	6.0807	12.5109	7.98015	-0.648701	0.0144761
AT4G15450.1	14.8885	13.0847	12.8506	10.2777	9.66135	6.09671	13.6079	8.67859	-0.648915	0.0274958
AT1G19430.1	6.00185	5.99954	5.98379	3.68851	4.02159	3.75911	5.99506	3.82307	-0.649042	2.81917e-05
AT1G67400.1	1.4021	1.54288	1.70174	1.30629	0.740551	0.915625	1.54891	0.98749	-0.649415	0.0406732
AT5G12900.1	4.02769	5.08441	5.67181	2.72946	3.22309	3.47062	4.92797	3.14106	-0.649744	0.0276835
AT5G45160.1	4.91211	4.21954	5.19067	3.21285	3.42677	2.48853	4.7741	3.04272	-0.64987	0.0128881
AT5G15920.1	2.66923	2.16601	1.97523	1.46708	1.72984	1.14268	2.27016	1.44653	-0.650194	0.0370671
AT2G15320.1	23.4071	20.5329	18.0927	14.6639	14.5364	10.3235	20.6775	13.1746	-0.650304	0.023168
AT1G10910.1	8.80941	7.5452	6.82446	6.34629	4.53113	3.88782	7.72636	4.92175	-0.650619	0.0402379
AT5G44250.1	13.5136	14.3648	16.9435	9.27384	9.37003	9.90332	14.9406	9.51573	-0.650853	0.00665773
AT4G27020.1	7.69538	6.92769	9.25974	4.89116	4.77732	5.54216	7.96094	5.07021	-0.650893	0.0164046
AT3G07080.1	2.86548	3.08295	2.90872	2.02828	1.69138	1.92109	2.95238	1.88025	-0.650956	0.000855543
AT1G18690.1	1.44947	1.05584	1.39175	0.935276	0.920924	0.624713	1.29902	0.826971	-0.651513	0.0412501
AT1G24160.1	24.3528	20.7855	24.5078	14.6008	15.023	14.6868	23.2154	14.7702	-0.652393	0.00230386
AT5G58130.1	5.20284	4.8824	5.57776	3.41909	3.84803	2.69755	5.221	3.32156	-0.652466	0.00830833
AT5G14350.1	1.55747	1.65107	1.51772	1.12129	1.17426	0.710884	1.57542	1.00214	-0.652645	0.0194408
AT3G58030.1	5.45763	5.05578	5.43285	3.44528	3.21001	3.48732	5.31542	3.38087	-0.652788	0.000243346
AT5G25630.1	53.2567	36.0165	42.5271	31.7837	27.5845	24.4607	43.9334	27.943	-0.652834	0.0427716
AT1G27070.1	3.73345	3.37924	3.94766	2.27416	2.43092	2.3287	3.68678	2.34459	-0.653026	0.00145482
AT5G49580.1	9.77158	8.18883	8.71802	6.37041	4.62415	5.96824	8.89281	5.65427	-0.6533	0.0100134
AT1G18335.1	3.42509	3.20294	3.68251	2.44504	2.39321	1.71722	3.43685	2.18515	-0.65335	0.0100599
AT1G64710.1	38.4864	34.6039	46.1809	20.9931	25.6644	29.1464	39.7571	25.268	-0.653903	0.0249282
AT1G62830.1	2.58364	1.84968	2.25368	1.36725	1.68795	1.19476	2.229	1.41665	-0.653913	0.0340557
AT3G47590.1	8.64534	8.76491	10.4784	5.39571	5.72045	6.60619	9.29621	5.90745	-0.654107	0.00813702
AT5G38210.1	13.3418	11.0212	10.4049	7.70147	8.06236	6.32959	11.5893	7.36448	-0.65414	0.0152353
AT3G22886.1	2.56506	2.34053	2.84532	1.3398	1.49453	2.08871	2.58364	1.64101	-0.654817	0.0253813
AT1G12470.1	6.94635	6.06007	5.04941	4.59094	4.04557	2.82946	6.01861	3.82199	-0.655106	0.0438523
AT1G16680.1	5.11579	4.01505	4.40309	3.13007	3.08809	2.37511	4.51131	2.86442	-0.655303	0.0152489
AT5G23955.1	0.742223	0.733918	0.761422	0.489896	0.567099	0.363703	0.745854	0.473566	-0.655328	0.0104138
AT1G80000.2	7.79679	6.92014	6.62604	4.90779	3.995	4.64591	7.11432	4.51623	-0.655606	0.00426099
AT5G20590.1	6.40368	5.78573	5.89557	4.24555	3.85914	3.3757	6.02833	3.8268	-0.65562	0.00221833
AT3G27000.1	3.55528	3.49133	3.79932	2.68236	2.15034	2.05225	3.61531	2.29498	-0.655636	0.00369328
AT1G27840.1	3.90483	3.55689	4.76559	2.64521	2.69618	2.42025	4.07577	2.58722	-0.655672	0.0156959
AT5G39080.1	25.8005	19.9741	20.7982	15.6469	14.4075	12.2029	22.191	14.0857	-0.655735	0.0176021
AT2G17020.1	6.27131	6.2579	6.26016	4.23634	4.40271	3.28586	6.26312	3.97497	-0.65594	0.00276658
AT3G12320.1	59.0106	49.0458	56.622	34.8464	28.3859	41.2771	54.8928	34.8365	-0.656018	0.013764
AT5G56360.1	10.496	9.35297	8.92645	6.82906	7.21336	4.21746	9.59182	6.08663	-0.656161	0.0289967
AT5G66910.1	6.80914	6.12192	5.89854	3.64069	3.94453	4.36198	6.27653	3.9824	-0.656329	0.00264577
AT3G27340.1	12.7601	12.2476	14.3161	7.82074	6.46433	10.6652	13.1079	8.31676	-0.656348	0.0258483
AT5G03406.1	2.45975	2.17923	2.72921	1.63268	1.50068	1.53944	2.45606	1.5576	-0.657022	0.00534944
AT2G46180.1	6.27329	5.47042	4.6911	3.73825	4.19416	2.48777	5.47827	3.4734	-0.657374	0.0428945
AT3G10120.1	3.58195	3.84078	4.19232	2.3492	1.91179	3.10307	3.87169	2.45469	-0.657422	0.0221482
AT5G45370.2	3.34646	3.5317	4.23426	2.32057	2.80515	1.9192	3.70414	2.34831	-0.657518	0.021958
AT3G55450.1	7.50523	6.42533	7.25128	4.64622	4.68619	4.09586	7.06061	4.47609	-0.657555	0.00238315
AT5G53000.1	12.2977	11.7176	10.823	7.80879	7.83498	6.43983	11.6128	7.3612	-0.657697	0.0025059
AT4G40080.1	3.53432	3.45366	4.11611	2.75586	1.98821	2.2886	3.70136	2.34422	-0.658948	0.0113336
AT4G26990.1	2.29423	2.4556	2.11144	1.46261	1.76646	1.11627	2.28709	1.44845	-0.659005	0.0168707
AT1G78590.1	5.0933	4.50366	4.84717	3.58744	2.63504	2.92321	4.81471	3.04857	-0.659317	0.00586384
AT5G06265.2	1.30381	1.44621	1.59995	0.88985	0.744229	1.1196	1.44999	0.917894	-0.659642	0.0185388
AT3G20910.1	6.15279	5.30478	7.65331	4.14106	4.18039	3.77615	6.37029	4.03253	-0.659673	0.028664
AT1G68790.1	8.42496	6.54251	6.05123	4.80661	4.92017	3.57436	7.00623	4.43371	-0.660123	0.037837
AT1G59960.1	11.8991	9.90193	13.6717	5.97169	7.18217	9.2937	11.8242	7.48252	-0.660152	0.040884
AT3G66658.2	6.22211	5.29452	6.33303	3.82694	3.64392	3.82213	5.94989	3.76433	-0.660468	0.00284139
AT5G57440.1	12.9843	14.2668	12.7345	8.8787	8.60995	7.80807	13.3285	8.43224	-0.66053	0.00103172
AT3G07640.1	9.38317	8.17516	11.7615	5.3741	6.76669	6.40075	9.77326	6.18051	-0.661114	0.0338206
AT5G15710.1	3.21452	2.78923	3.68901	2.14979	2.0667	1.9115	3.23092	2.04266	-0.661494	0.0115486
AT2G38630.1	2.72288	2.57616	3.30078	1.74134	1.70729	1.98822	2.86661	1.81228	-0.661536	0.0114616
AT3G14210.1	1353.83	1169.33	902.895	850.128	707.682	607.753	1142.02	721.854	-0.661807	0.0474516
AT1G64500.1	57.4178	44.4189	41.9507	35.2539	30.4034	25.1864	47.9291	30.2812	-0.662478	0.0346439
AT1G60995.1	6.82818	5.70859	6.44224	4.04033	4.67022	3.27718	6.32634	3.99591	-0.662847	0.0109498
AT5G05700.1	6.83765	7.64752	8.07111	5.00354	4.91082	4.3311	7.51876	4.74849	-0.663027	0.0027025
AT3G11670.1	26.0109	20.3837	19.8977	16.3128	14.1443	11.4097	22.0974	13.9556	-0.663038	0.0282222
AT4G34030.1	12.3569	11.4393	11.279	8.75366	8.0077	5.36671	11.6917	7.37602	-0.664572	0.0162314
AT1G32230.1	19.3319	15.9897	19.1384	12.8926	12.9221	8.53521	18.1533	11.45	-0.664889	0.0209915
AT1G65380.1	2.35077	2.24255	2.00136	1.60065	1.43263	1.12609	2.19823	1.38646	-0.664937	0.00938143
AT4G13640.1	8.35525	8.90389	9.59164	6.05699	6.09562	4.77653	8.95026	5.64305	-0.665456	0.00416618
AT2G33290.1	2.19003	2.29739	1.87746	1.30878	1.63411	1.0697	2.12162	1.33753	-0.665601	0.0191341
AT4G17880.1	8.58538	7.18975	9.7686	4.93231	5.06123	6.10886	8.51458	5.36746	-0.665694	0.0194855
AT3G60530.1	24.4878	26.7287	24.2179	18.0712	17.2394	12.2303	25.1448	15.847	-0.666051	0.00950573
AT5G22840.1	2.31386	1.82637	1.98598	1.3598	1.51091	0.989796	2.04207	1.28683	-0.666208	0.023207
AT4G13810.2	14.0285	11.5466	11.8116	7.57594	8.32079	7.66038	12.4622	7.85237	-0.66636	0.00495171
AT5G18760.1	12.9356	11.3389	13.69	8.39342	8.09043	7.43665	12.6549	7.9735	-0.666406	0.00333062
AT3G50100.1	1.6261	1.75773	2.04353	1.09507	0.871235	1.45272	1.80912	1.13967	-0.66667	0.0330037
AT2G42670.2	4.12834	4.69939	3.32843	2.44451	3.00613	2.20373	4.05205	2.55146	-0.667331	0.0316948
AT1G63360.1	18.0975	13.545	16.9797	9.88843	9.66066	11.065	16.2074	10.2047	-0.667416	0.0139567
AT5G58510.1	5.84162	5.26411	4.90039	3.59607	3.90853	2.57304	5.33538	3.35921	-0.667467	0.015439
AT3G20560.1	4.44053	4.04604	3.34008	2.53049	2.94935	1.96338	3.94221	2.48107	-0.668041	0.0274047
AT1G28140.1	59.3445	50.4478	66.4926	34.7033	35.8096	40.4061	58.7616	36.973	-0.668402	0.011744
AT1G67490.1	5.10749	4.79156	3.83686	3.19238	3.10948	2.34065	4.57864	2.88083	-0.668431	0.0222647
AT2G27590.1	4.55311	5.63934	6.25168	3.67366	3.54068	3.13164	5.48138	3.44866	-0.668502	0.0177128
AT4G21700.1	1.72589	1.41569	1.38691	0.965926	0.825928	1.05706	1.5095	0.949638	-0.668621	0.0118191
AT1G20650.1	19.675	18.1745	22.8715	12.9898	12.3343	12.8572	20.2403	12.7271	-0.669328	0.0058119
AT5G01540.1	7.47835	6.59507	6.41591	4.44479	3.77892	4.65888	6.82978	4.2942	-0.669451	0.00386049
AT1G53590.1	6.65163	5.89723	7.01787	4.27991	4.09057	3.92742	6.52224	4.0993	-0.669991	0.00217164
AT3G20040.1	1.33756	1.53049	1.56087	0.682219	1.19068	0.910706	1.47631	0.927869	-0.670002	0.0280815
AT1G73130.1	2.05574	1.7925	2.02245	1.2531	1.62122	0.814788	1.9569	1.2297	-0.67026	0.0423896
AT4G34140.1	3.74952	3.22343	2.76267	2.38348	2.15763	1.57588	3.24521	2.03899	-0.670453	0.0318653
AT2G35540.1	2.18083	1.74048	2.0835	1.30029	1.43593	1.03596	2.00161	1.25739	-0.670723	0.0138653
AT3G09900.1	14.8036	14.3829	14.9037	10.2679	9.01962	8.4038	14.6967	9.23045	-0.671023	0.000665663
AT1G61150.1	11.2446	10.8926	10.2986	6.64937	8.8214	4.90052	10.812	6.79043	-0.671054	0.0261607
AT3G06940.1	2.53558	2.60648	2.31685	2.02539	1.66282	0.995417	2.4863	1.56121	-0.671338	0.0421214
AT5G36170.2	16.0174	13.2334	12.4213	10.2595	8.82267	7.08085	13.8907	8.72102	-0.671552	0.0221952
AT2G38823.1	0.837887	0.792945	0.967852	0.419993	0.74359	0.467377	0.866228	0.543653	-0.67206	0.047024
AT3G63250.1	8.33783	8.64222	8.20182	5.77993	5.50871	4.51448	8.39395	5.26771	-0.672176	0.001532
AT5G56420.1	2.64457	2.15639	3.03537	1.71673	1.56831	1.63028	2.61211	1.63844	-0.672893	0.0195074
AT4G35910.1	2.71267	2.69984	3.13502	2.28533	1.83225	1.24335	2.84918	1.78698	-0.673022	0.03347
AT1G18020.1	35.1862	30.2852	29.5766	22.3157	22.4281	14.8646	31.6827	19.8695	-0.67314	0.0181716
AT2G20240.1	1.49831	1.64298	1.39219	0.944372	0.97765	0.920635	1.51116	0.947552	-0.67338	0.00163958
AT2G46900.1	10.1851	10.5033	10.585	6.36615	7.07782	6.16477	10.4245	6.53625	-0.673437	0.000211591
AT4G27650.1	9.66541	9.05948	9.00545	6.48817	7.35644	3.53895	9.24344	5.79452	-0.673742	0.0425385
AT2G40900.1	2.68071	2.67843	2.22931	1.88802	1.27521	1.59147	2.52949	1.5849	-0.674454	0.015208
AT1G69430.1	1.04557	1.08521	1.27982	0.725731	0.727189	0.683975	1.13686	0.712298	-0.674507	0.00451856
AT1G06060.1	12.2697	11.8483	13.1814	8.29886	8.15315	6.91741	12.4331	7.78981	-0.674531	0.00139911
AT2G33080.1	0.575639	0.418966	0.541151	0.307654	0.280387	0.374063	0.511919	0.320701	-0.674684	0.0255349
AT1G22930.1	49.0363	38.4796	42.0889	28.3269	31.4575	21.3687	43.2016	27.0511	-0.675401	0.0198367
AT1G74800.1	4.30434	4.17952	3.76724	3.1833	2.53702	1.95076	4.0837	2.55702	-0.67541	0.0175023
AT4G02630.1	14.6157	12.6301	11.5011	8.07742	8.82994	7.35306	12.9156	8.08681	-0.675473	0.00862607
AT3G57810.2	9.23954	9.36607	10.9546	5.6881	6.09469	6.72417	9.8534	6.16899	-0.675587	0.00423297
AT4G39580.1	3.31323	2.70934	2.88508	1.8039	1.73032	2.0426	2.96922	1.85894	-0.675601	0.00539752
AT2G45290.1	2.40419	2.61992	2.20959	1.28003	2.02519	1.2233	2.41123	1.50951	-0.675694	0.0337803
AT3G23255.2	2.71519	2.23354	3.12901	1.26556	1.83539	1.95558	2.69258	1.68551	-0.675805	0.0397092
AT4G36240.1	5.05971	3.95012	4.28711	2.68828	3.15393	2.47778	4.43231	2.77333	-0.67644	0.0124911
AT5G16180.1	10.9133	8.9772	9.86475	6.7515	6.45087	5.41411	9.91841	6.20549	-0.676563	0.00578844
AT3G47060.1	5.72546	5.62553	5.76813	3.82336	3.91287	2.97396	5.70638	3.57006	-0.676625	0.00211112
AT1G11760.1	2.90958	3.83724	3.57875	1.96231	2.74241	1.7546	3.44186	2.15311	-0.676767	0.0343357
AT3G15353.2	27.9546	26.5695	31.5112	16.8785	17.6859	19.2486	28.6784	17.9377	-0.676973	0.0027338
AT1G62300.1	12.6444	11.9689	10.7981	7.0399	7.85695	7.25049	11.8038	7.38245	-0.67708	0.00172177
AT2G38470.1	149.828	134.946	140.183	92.7894	77.5928	95.385	141.652	88.589	-0.677152	0.00167366
AT3G19540.1	9.64128	10.7719	11.0445	7.01374	7.69089	4.96649	10.4859	6.55704	-0.677333	0.0131745
AT4G15165.1	0.647912	0.803284	0.974846	0.442296	0.575735	0.498733	0.808681	0.505588	-0.677608	0.0411183
AT3G26180.1	45.2422	36.9837	43.6448	25.74	27.8164	25.1338	41.9569	26.2301	-0.677688	0.00407613
AT5G52070.1	4.78098	4.51097	4.68917	2.52333	3.15432	3.05683	4.66037	2.91149	-0.678685	0.00116771
AT2G12400.1	4.3468	4.03819	4.16261	2.84043	2.94946	2.04892	4.18253	2.61294	-0.678703	0.00619352
AT2G15230.1	8.82758	9.30271	11.8652	5.91855	5.53744	7.27966	9.99848	6.24522	-0.678957	0.0255707
AT2G44940.1	5.79743	5.90522	4.73686	2.7744	3.61147	3.88238	5.47984	3.42275	-0.678977	0.0146994
AT4G16420.3	3.82221	3.71542	4.62882	2.10757	2.36283	3.12886	4.05548	2.53309	-0.678978	0.0224444
AT1G69830.1	29.0398	23.6638	20.6962	18.1929	16.1627	11.4884	24.4666	15.2813	-0.679042	0.0432915
AT1G45249.1	10.3733	8.6344	10.0105	5.85368	6.12413	6.14217	9.67275	6.03999	-0.67938	0.0025045
AT1G11340.1	1.14906	0.985352	0.842645	0.792527	0.586448	0.479885	0.992352	0.61962	-0.679469	0.0430999
AT2G26560.1	73.6475	66.9596	95.7651	42.2843	54.9725	50.3282	78.7907	49.195	-0.679513	0.0352387
AT5G56900.2	9.57119	9.56583	8.75433	7.16554	5.68219	4.56676	9.29711	5.80483	-0.679529	0.0120188
AT3G61740.1	1.98624	2.25344	2.73363	1.29854	1.6368	1.41786	2.32444	1.45107	-0.679764	0.0219957
AT2G03620.1	5.58666	4.9098	6.38928	3.57983	3.5075	3.44907	5.62858	3.51213	-0.680424	0.007871
AT1G30270.1	7.71085	7.14019	6.91387	4.6387	5.58771	3.35075	7.25497	4.52572	-0.680822	0.0167599
AT1G08820.2	14.4487	12.7725	14.3719	10.1331	9.85528	5.95214	13.8644	8.64685	-0.681134	0.0231033
AT4G32970.1	1.75992	1.44255	1.22351	0.776551	1.04552	0.937884	1.47532	0.919984	-0.681353	0.0332973
AT3G05290.1	8.52446	8.15497	8.68199	4.72666	4.45095	6.635	8.45381	5.27087	-0.68156	0.0106606
AT2G36840.1	2.50063	2.62273	2.02345	1.34091	1.76785	1.3446	2.38227	1.48445	-0.682404	0.0178227
AT3G28690.2	11.603	9.55078	8.90145	6.71873	5.6394	6.36795	10.0184	6.24203	-0.682569	0.012441
AT5G10630.2	4.62332	4.39511	4.04083	3.0059	2.77538	2.35481	4.35309	2.71203	-0.682666	0.00300063
AT2G42960.1	1.20606	0.751018	1.02617	0.660583	0.586197	0.611276	0.994413	0.619352	-0.683086	0.0489733
AT5G06450.1	6.2751	6.74803	8.1148	4.58174	4.78453	3.79456	7.04598	4.38694	-0.683584	0.0133836
AT5G06830.1	7.84559	6.67895	7.3163	4.68471	5.22512	3.68861	7.28028	4.53281	-0.683587	0.00812783
AT5G35410.1	2.71956	2.56607	2.61739	1.62037	1.72311	1.57678	2.63434	1.64009	-0.683672	9.17589e-05
AT5G35400.1	2.69461	2.67499	2.59617	1.66738	1.58927	1.70173	2.65526	1.65279	-0.683946	2.37305e-05
AT2G40750.1	23.9194	28.3856	25.1353	13.1165	13.6513	21.4317	25.8135	16.0665	-0.684069	0.0313915
AT5G47250.1	1.80548	1.7883	1.4661	1.02131	0.929301	1.19731	1.68663	1.04931	-0.684703	0.0092882
AT5G45250.1	5.8493	4.60155	3.9474	3.37303	3.06859	2.51424	4.79942	2.98528	-0.684991	0.041358
AT4G27910.1	1.88434	1.6142	1.57011	1.14653	1.09817	0.906965	1.68955	1.05055	-0.685488	0.00643656
AT5G16940.1	5.95847	4.8771	6.26469	2.96843	3.09161	4.57208	5.70009	3.54404	-0.685589	0.0316523
AT2G23980.1	10.5265	8.8363	9.84189	6.70369	5.77065	5.6713	9.73489	6.04855	-0.686577	0.00336201
AT1G15020.2	4.99843	4.45922	4.24238	3.28108	3.0341	2.19696	4.56668	2.83738	-0.686586	0.0121701
AT1G11350.1	12.0174	10.5371	9.1835	7.1685	6.70841	5.83666	10.5793	6.57119	-0.687023	0.0115087
AT3G06810.1	10.4347	8.11116	8.67639	5.46991	6.37902	5.0571	9.0741	5.63534	-0.68725	0.0127261
AT5G40520.2	2.70912	2.66431	2.97773	2.02726	1.26327	1.89509	2.78372	1.72854	-0.687459	0.0144475
AT5G14370.1	20.8449	19.7051	19.8521	12.3688	13.1181	12.0111	20.134	12.4994	-0.687781	9.45769e-05
AT1G51590.1	7.80154	8.22013	8.20674	3.92777	5.65037	5.45733	8.07614	5.01182	-0.688329	0.00549489
AT1G22360.1	16.47	17.1466	20.5163	10.9672	13.8039	8.82109	18.0443	11.1974	-0.688379	0.0230701
AT3G56690.1	1.53981	1.32366	1.59748	1.09637	1.10495	0.566387	1.48698	0.922569	-0.68866	0.0454564
AT4G04890.1	19.5676	18.5458	16.5001	12.515	12.9989	8.3646	18.2045	11.2928	-0.688891	0.0160459
AT5G04270.1	3.16876	4.03553	4.44248	2.24209	2.23148	2.7506	3.88225	2.40806	-0.689024	0.0233524
AT4G16710.1	5.47372	6.71162	6.97839	3.73756	2.85307	5.29139	6.38791	3.96067	-0.689599	0.0461591
AT3G21280.1	4.04261	4.1327	4.51719	2.64318	2.93682	2.28956	4.23083	2.62319	-0.689621	0.00246728
AT5G52830.1	1.37123	0.873681	1.17046	0.731373	0.612695	0.773371	1.13846	0.705813	-0.689724	0.046848
AT5G07670.1	6.84114	5.237	6.69203	3.83203	3.61862	4.18528	6.25672	3.87864	-0.689856	0.0114864
AT3G24080.1	11.1855	11.1712	9.71208	6.38935	8.05226	5.43598	10.6896	6.62586	-0.690025	0.0110012
AT3G61540.1	10.4917	9.59577	10.792	6.34688	6.93322	5.85819	10.2932	6.37943	-0.690187	0.00118372
AT2G25490.1	47.509	40.5372	35.1581	25.4502	32.5861	18.3071	41.0681	25.4478	-0.690479	0.0458045
AT3G42630.1	4.28557	3.35647	3.37318	1.98042	2.22574	2.6192	3.67174	2.27512	-0.690522	0.0176749
AT1G13470.1	67.587	59.2101	68.2987	33.1899	35.9177	51.767	65.0319	40.2915	-0.690671	0.01886
AT2G46550.1	20.4454	20.877	26.9052	12.9433	13.5844	15.7138	22.7425	14.0805	-0.691696	0.0182231
AT5G14820.1	0.808353	0.869114	0.700547	0.470074	0.569632	0.432405	0.792671	0.490704	-0.691871	0.0092189
AT1G29410.2	1.51133	1.16128	1.31971	0.909371	0.943848	0.617882	1.33077	0.8237	-0.692071	0.0247867
AT3G04260.1	9.73004	8.4118	7.32674	6.29917	5.93154	3.52917	8.48953	5.25329	-0.692463	0.0437016
AT5G23080.1	4.45492	3.71471	3.49359	2.85456	2.40233	1.95408	3.88774	2.40366	-0.693702	0.01901
AT5G17890.1	4.20529	3.43605	3.1059	2.31028	2.62949	1.70478	3.58241	2.21485	-0.693722	0.0320704
AT5G56270.1	11.3453	10.3039	12.144	6.97618	7.5534	6.36156	11.2644	6.96371	-0.693845	0.00246833
AT3G57730.1	3.23373	2.69726	2.76734	1.68481	1.27716	2.41417	2.89945	1.79205	-0.694167	0.0411137
AT1G09570.1	10.3144	12.4931	14.426	7.77546	8.37128	6.86455	12.4112	7.67043	-0.69426	0.0200319
AT5G50160.1	15.8713	11.7713	13.0788	9.37511	8.16642	7.61855	13.5738	8.38669	-0.694647	0.0169297
AT3G06960.1	9.6745	8.70785	8.28691	6.19164	6.71339	3.56864	8.88975	5.49122	-0.695016	0.0323483
AT2G31510.1	14.3318	12.5584	14.0228	7.90529	9.15284	8.21281	13.6377	8.42365	-0.695082	0.00141529
AT2G22970.1	14.2256	14.9835	14.8542	8.55983	8.61549	10.0368	14.6878	9.0707	-0.69533	0.000472126
AT5G44410.1	8.58058	7.3993	8.59918	5.0349	4.73766	5.40649	8.19302	5.05968	-0.695347	0.00208257
AT4G34280.1	4.74726	5.03366	4.72289	3.01876	3.57953	2.35531	4.8346	2.98453	-0.695892	0.00731994
AT1G03740.1	22.8929	19.5174	20.545	12.8993	13.4249	12.5298	20.9851	12.9514	-0.69626	0.00146941
AT4G00590.1	1.74607	1.47661	1.7086	1.237	0.926047	0.879817	1.64376	1.01429	-0.696534	0.01093
AT3G14160.1	2.47893	2.32554	3.27523	1.63832	1.57116	1.776	2.69323	1.66182	-0.696573	0.026468
AT5G67180.1	6.1803	5.58016	4.64554	3.04061	3.48196	3.59739	5.46867	3.37332	-0.69702	0.0118152
AT2G24600.4	29.0108	23.9829	27.3256	16.8675	13.4	19.2638	26.7731	16.5104	-0.697408	0.0103921
AT1G01730.1	13.1687	13.2991	13.7816	8.78682	9.31757	6.71555	13.4164	8.27331	-0.697465	0.00323026
AT4G21705.1	2.12157	1.99163	1.42529	1.12377	0.936433	1.35483	1.84616	1.13835	-0.697592	0.0449362
AT3G05160.1	11.3272	11.7366	12.9614	6.11521	8.4275	7.67028	12.0084	7.40433	-0.697606	0.00537638
AT2G46090.1	8.94393	8.26242	8.83266	5.96617	5.52611	4.56133	8.67967	5.3512	-0.697777	0.00202375
AT1G18160.1	9.77378	8.40694	7.84923	6.19339	6.15991	3.6937	8.67665	5.349	-0.697869	0.0297111
AT5G13690.1	3.94259	3.93455	3.85331	2.8683	3.00069	1.35921	3.91015	2.4094	-0.69855	0.0465679
AT3G23000.1	78.3459	72.5506	75.1936	46.9994	47.9535	44.3516	75.3634	46.4348	-0.698657	0.000130652
AT1G68780.1	4.19595	5.27833	5.07731	2.74073	3.06466	3.15889	4.85053	2.98809	-0.698919	0.00635773
AT5G51170.1	3.3831	3.13647	2.94004	1.87948	2.53131	1.41216	3.1532	1.94099	-0.70003	0.0254867
AT3G03140.1	1.88377	1.48484	1.3846	0.980588	1.16294	0.782345	1.5844	0.975291	-0.700036	0.0316424
AT5G27740.1	9.6211	8.81221	9.72845	5.30604	5.97804	6.04725	9.38725	5.77711	-0.700355	0.000641006
AT4G33670.1	18.8383	19.4351	20.4274	12.5847	12.2855	11.2484	19.5669	12.0395	-0.700638	0.000256481
AT1G05590.1	5.59197	5.05699	5.44342	3.70587	3.20807	2.98685	5.36413	3.30027	-0.700761	0.001482
AT4G10050.1	8.75477	8.4455	8.84142	5.56426	6.3062	4.1492	8.68056	5.33989	-0.70098	0.00657304
AT5G54890.1	3.63885	3.37229	3.75059	1.86017	2.11345	2.64435	3.58724	2.20599	-0.701448	0.00577853
AT1G51560.1	8.98534	8.34591	10.0844	5.05735	5.40338	6.38665	9.13854	5.61579	-0.702474	0.00546985
AT3G13060.2	22.4777	20.4461	19.221	14.8655	14.4164	8.90065	20.7149	12.7275	-0.702718	0.0202566
AT5G10050.1	13.2005	13.1512	13.4543	7.81319	9.15803	7.48079	13.2687	8.15067	-0.703034	0.000603312
AT4G02920.1	127.27	97.1828	104.475	72.9134	65.7571	63.3727	109.643	67.3477	-0.703108	0.0112461
AT3G48080.1	9.54324	9.40161	8.41812	4.12665	6.72515	5.95428	9.12099	5.60203	-0.703242	0.0142561
AT1G50480.1	86.2512	76.3089	90.6188	51.8291	56.7897	46.872	84.393	51.8302	-0.703329	0.0031131
AT1G25320.1	1.11983	0.884031	1.09353	0.491916	0.76061	0.649379	1.03247	0.633968	-0.703613	0.0209574
AT4G16250.1	2.52345	2.0994	2.11652	1.29657	1.61354	1.2255	2.24645	1.37854	-0.70451	0.00899286
AT1G10180.1	4.55732	4.21573	3.30995	2.74354	2.74929	1.92142	4.02767	2.47142	-0.704604	0.0282233
AT4G16070.1	3.8749	3.44051	3.02558	2.39583	2.12179	1.82493	3.44699	2.11418	-0.705241	0.0107322
AT5G52450.1	11.0046	8.44574	11.8754	6.41356	6.38594	6.40554	10.4419	6.40168	-0.705864	0.0171717
AT3G03305.1	4.48256	3.90994	4.80903	2.83252	2.87675	2.38357	4.40051	2.69761	-0.705987	0.00512928
AT5G10030.1	4.48613	3.19862	3.66398	2.43084	2.28359	2.24204	3.78291	2.31882	-0.706104	0.0183734
AT2G03330.1	4.82087	5.43928	7.10186	3.5218	3.00363	4.10862	5.78734	3.54468	-0.707244	0.0406734
AT2G20180.2	8.98221	7.54856	9.95646	6.27906	5.56775	4.36753	8.82907	5.40478	-0.708026	0.0186487
AT4G33180.1	7.73765	7.52553	6.10143	4.6248	4.69522	3.75462	7.12154	4.35821	-0.708452	0.00976862
AT5G18610.2	5.93337	5.63961	4.69457	3.39877	4.11445	2.4388	5.42252	3.31734	-0.708937	0.0263822
AT1G80790.1	11.9107	10.7668	9.73227	7.40323	7.76023	4.6598	10.8033	6.60775	-0.709237	0.0226734
AT1G26370.1	4.14621	3.32397	2.91762	2.2477	2.53265	1.56897	3.4626	2.11644	-0.710217	0.0431704
AT3G19360.1	1.61638	1.53551	1.54513	0.78527	1.291	0.794254	1.56567	0.956841	-0.710431	0.0227216
AT4G28020.1	1.00173	0.680478	0.920892	0.469409	0.597873	0.523247	0.867699	0.530176	-0.710722	0.0309707
AT1G09800.1	0.651629	0.720116	0.82796	0.426705	0.499419	0.417875	0.733235	0.448	-0.710778	0.00768347
AT4G00520.2	7.20001	6.34956	6.43068	5.02198	3.98983	3.19552	6.66008	4.06911	-0.710827	0.0120534
AT3G28956.1	2.84814	3.26985	3.71579	1.63162	1.89757	2.47863	3.27793	2.00261	-0.710904	0.0226991
AT3G56400.1	283.604	346.24	272.463	191.799	190.281	169.16	300.769	183.747	-0.710936	0.00830063
AT3G55760.1	12.3544	10.3278	9.32385	6.93139	7.67662	4.94513	10.6687	6.51771	-0.710941	0.0263753
AT1G16930.1	2.4682	2.32659	2.12696	1.54328	1.38825	1.29704	2.30725	1.40952	-0.710965	0.00183524
AT2G23760.2	14.9448	16.192	15.0222	9.25696	10.0539	8.88485	15.3864	9.39858	-0.711136	0.000351754
AT5G40170.1	21.9641	16.3009	17.4077	11.4438	12.3499	10.2122	18.5576	11.3353	-0.711183	0.0171843
AT2G15050.2	48.714	55.782	66.0863	29.7841	29.7012	44.7081	56.8608	34.7311	-0.711204	0.0355455
AT4G38330.1	2.9976	2.19554	2.37904	1.85826	1.25124	1.51279	2.52406	1.54076	-0.712099	0.0304465
AT5G14330.1	0.63462	0.538305	0.4135	0.393498	0.290078	0.284822	0.528808	0.322799	-0.712107	0.0479849
AT1G62680.1	0.810478	0.756302	0.75865	0.322558	0.56761	0.528567	0.775143	0.472912	-0.712892	0.0179556
AT3G48670.1	6.04391	4.8463	5.77374	2.53558	3.65205	3.97513	5.55465	3.38759	-0.713438	0.0187665
AT1G59660.1	1.91784	1.43946	1.52373	1.16901	1.02866	0.779048	1.62701	0.992241	-0.71346	0.0271377
AT4G15475.1	8.87683	7.26818	6.94863	5.82583	5.13411	3.11643	7.69788	4.69212	-0.714221	0.0406918
AT2G25560.1	2.27994	2.04273	1.78854	1.31826	1.47959	0.927095	2.03707	1.24165	-0.71424	0.0214359
AT2G41080.1	2.52194	2.41891	2.27181	1.48089	1.35425	1.56112	2.40422	1.46542	-0.714254	0.000571985
AT1G01820.1	27.1329	26.0722	32.9128	15.2165	18.9734	18.294	28.706	17.4946	-0.714438	0.00977974
AT4G14622.1	5.55314	5.08085	5.55391	3.59738	2.74472	3.52242	5.39597	3.28817	-0.714596	0.00258967
AT2G27360.1	8.69275	8.14598	6.96588	4.99458	5.43242	4.07888	7.93487	4.83529	-0.714603	0.00870922
AT4G40060.1	38.8176	37.3247	43.2977	24.0145	24.9874	23.7724	39.8133	24.2581	-0.714785	0.00105649
AT5G19660.1	5.23027	4.35654	5.36492	2.95819	3.43516	2.71625	4.98391	3.03653	-0.714853	0.00687335
AT5G52630.1	0.90302	0.6931	0.928969	0.411791	0.496118	0.630135	0.841696	0.512681	-0.715237	0.0284393
AT1G77130.1	11.8398	10.613	10.7849	7.35441	7.50887	5.38019	11.0792	6.74783	-0.71536	0.00527352
AT4G22840.1	7.44866	7.02995	8.68887	5.1249	4.60458	4.38064	7.72249	4.70337	-0.715371	0.00518074
AT2G17970.1	3.34199	2.73476	2.44844	1.8877	1.3942	1.90962	2.84173	1.7305	-0.715577	0.0236943
AT3G59700.1	2.77017	2.06544	2.77724	1.46317	1.80319	1.36904	2.53762	1.54513	-0.715746	0.0213888
AT3G12940.1	2.67565	2.10362	1.78955	1.54773	1.3726	1.07848	2.18961	1.33294	-0.716065	0.0432059
AT1G05060.1	12.7518	12.3012	17.094	8.36002	9.07808	8.2141	14.049	8.55073	-0.716347	0.0239172
AT5G26220.1	24.2191	21.0849	24.4939	16.6294	13.019	12.8242	23.2659	14.1575	-0.716652	0.00527085
AT1G17500.1	2.93764	2.92472	2.88022	1.80611	1.85631	1.65555	2.91419	1.77266	-0.717182	5.37997e-05
AT1G68720.1	6.75067	4.98169	5.65577	3.75807	3.96388	2.84859	5.79604	3.52351	-0.718054	0.0213618
AT5G22310.1	4.84566	6.83946	6.45978	3.16725	4.02976	3.82965	6.0483	3.67555	-0.718567	0.023358
AT1G49490.1	1.27009	1.10006	1.04211	0.789718	0.433945	0.849846	1.13742	0.69117	-0.718654	0.0383345
AT1G55110.1	19.5472	15.5331	14.0673	11.8735	10.8073	7.17604	16.3825	9.9523	-0.719058	0.0413639
AT2G21560.1	5.70209	5.0957	6.55912	2.82159	3.26492	4.456	5.78563	3.51417	-0.719292	0.0246305
AT1G47330.1	8.97051	6.41362	8.81682	5.60704	4.73985	4.35057	8.06699	4.89915	-0.719498	0.0250928
AT3G03570.1	4.33979	4.80661	4.34002	2.84598	2.90352	2.439	4.49547	2.7295	-0.719836	0.00116548
AT1G03055.2	1.51218	1.22367	1.33256	0.893548	0.915742	0.660572	1.35614	0.823287	-0.720034	0.0104456
AT3G51000.1	40.8684	39.8673	51.9081	23.8144	28.7859	27.8685	44.2146	26.8229	-0.721055	0.0137866
AT1G14790.1	7.13857	6.34032	5.80183	3.54241	4.46097	3.69317	6.42691	3.89885	-0.721076	0.00628724
AT5G61950.1	0.531954	0.433664	0.471796	0.36613	0.252787	0.253065	0.479138	0.290661	-0.721105	0.0163995
AT5G47580.1	2.17253	2.00012	1.59516	1.4099	1.27947	0.809221	1.92261	1.1662	-0.721251	0.039
AT4G09340.1	7.99243	6.43317	8.40314	4.77	3.43799	5.63808	7.60958	4.61536	-0.721375	0.0269382
AT5G43930.1	3.45336	4.13649	2.95333	2.32691	2.48835	1.57923	3.51439	2.1315	-0.721409	0.0354039
AT2G26510.1	11.6928	9.3748	8.69203	6.57862	7.16458	4.29883	9.91987	6.01401	-0.721993	0.0362636
AT3G04560.1	6.70855	7.01199	8.47419	3.86321	4.48284	5.10749	7.39824	4.48451	-0.722232	0.011129
AT2G16640.1	7.52096	5.82822	6.34418	4.44488	4.32845	3.15984	6.56445	3.97773	-0.722731	0.0161992
AT3G05520.1	13.3027	12.2197	12.2052	7.27496	7.34045	8.24234	12.5759	7.61925	-0.722938	0.000492552
AT5G46450.1	11.5031	9.19105	8.52205	6.1942	6.34383	5.16272	9.73872	5.90025	-0.722956	0.0170857
AT5G22130.1	1.58937	1.3475	1.43966	0.79693	1.05156	0.799562	1.45884	0.882683	-0.724859	0.00634734
AT4G05390.1	6.52342	5.04456	5.11462	3.68517	3.55501	2.85222	5.56087	3.36413	-0.725077	0.0158955
AT4G21520.1	1.47125	1.62774	2.01581	0.904744	0.902768	1.28574	1.70493	1.03108	-0.725554	0.0307322
AT3G53030.1	8.54415	8.61624	9.66659	5.3307	5.47874	5.40959	8.94233	5.40634	-0.725997	0.000637014
AT3G29270.1	7.62071	8.58015	8.1904	4.39507	5.05349	5.2964	8.13042	4.91498	-0.726143	0.00115102
AT1G12775.1	0.728132	0.597697	0.639433	0.376655	0.260167	0.551066	0.655087	0.395963	-0.726323	0.0492965
AT1G10095.1	1.50366	1.83627	1.84788	1.02608	1.1925	0.91687	1.72927	1.04515	-0.726457	0.007802
AT5G19320.1	5.51893	3.89725	4.8541	3.25808	3.24771	2.11758	4.75676	2.87446	-0.72669	0.0356404
AT4G01440.1	2.17755	2.2349	1.59438	1.12753	1.55723	0.944736	2.00227	1.20983	-0.726835	0.0442518
AT1G54370.1	12.102	10.9216	9.74237	7.24821	7.66767	4.882	10.922	6.59929	-0.726851	0.0172456
AT4G28650.1	1.91151	1.88499	2.34153	1.1228	1.33488	1.2497	2.04601	1.23579	-0.727375	0.00720477
AT1G05090.1	3.94019	3.38735	3.63789	2.53713	2.71399	1.36955	3.65514	2.20689	-0.727914	0.0325599
AT2G37710.1	70.8044	65.3242	60.3063	34.4072	38.9459	45.2262	65.4783	39.5265	-0.728199	0.00400511
AT1G79030.1	3.84827	4.48675	3.78223	2.62234	2.59003	2.0991	4.03908	2.43716	-0.728829	0.00469679
AT1G60790.1	9.22777	8.94167	8.42023	5.46773	5.66173	4.91334	8.86322	5.3476	-0.72894	0.000418436
AT4G16180.2	9.81855	8.34455	8.84841	5.8841	5.89149	4.52119	9.00384	5.43226	-0.728986	0.00472505
AT5G17270.1	1.81649	1.78241	1.59953	0.946146	1.37367	0.816196	1.73281	1.04534	-0.729146	0.0192616
AT4G38020.1	5.63	5.89377	5.41201	4.0743	3.16911	2.97065	5.64526	3.40469	-0.729518	0.00364713
AT1G05900.2	7.59164	8.7539	9.64799	6.16363	5.66627	3.8453	8.66451	5.22506	-0.729669	0.0203224
AT5G61460.1	1.37475	1.05154	1.12986	0.702357	0.825971	0.616162	1.18538	0.71483	-0.729681	0.014874
AT1G69060.1	5.67916	4.49254	4.18186	2.95022	3.51353	2.18912	4.78452	2.88429	-0.730159	0.0332956
AT2G20400.1	1.98843	1.67309	1.43595	1.12189	0.816978	1.133	1.69916	1.02396	-0.730665	0.0239577
AT3G52680.1	1.95472	1.49437	1.78736	0.968397	0.963046	1.22378	1.74549	1.05174	-0.730848	0.0122109
AT2G15300.1	0.420857	0.413063	0.404565	0.23079	0.320548	0.19481	0.412828	0.248716	-0.731043	0.0121082
AT3G63340.1	7.07254	5.68177	4.93964	4.27772	3.91216	2.46856	5.89798	3.55282	-0.731259	0.0482482
AT5G61150.1	13.7753	13.9323	11.4523	8.49261	9.01775	6.0653	13.0533	7.85855	-0.732083	0.0127977
AT2G42790.1	11.0623	11.6954	15.3774	6.75992	8.34127	7.85736	12.7117	7.65285	-0.732088	0.023761
AT3G62930.1	3.00371	2.98397	3.53803	1.60772	2.40084	1.72623	3.17524	1.91159	-0.732088	0.0145807
AT5G26920.1	27.4686	24.6474	31.8854	16.3975	17.9524	16.2211	28.0005	16.857	-0.732105	0.00689113
AT2G06010.1	7.4391	7.62159	10.1516	4.62242	5.84379	4.71006	8.4041	5.05875	-0.732311	0.025214
AT5G25790.1	0.781374	0.55277	0.623416	0.34402	0.349064	0.485126	0.65252	0.392737	-0.73246	0.0337576
AT2G39260.1	9.79987	7.1913	6.67374	5.48454	5.1056	3.6516	7.8883	4.74725	-0.732624	0.0482292
AT5G07920.1	5.32983	4.87001	4.36817	3.18896	3.55967	2.01355	4.85601	2.92073	-0.733442	0.023432
AT3G52060.1	51.8038	46.6862	45.2946	31.275	35.5396	19.653	47.9282	28.8225	-0.733677	0.0205683
AT2G24990.1	3.03137	2.72394	3.03479	1.96591	2.09486	1.22468	2.93003	1.76182	-0.733851	0.0157662
AT1G51610.1	6.52305	5.85794	5.28025	4.20013	4.13637	2.27688	5.88708	3.5378	-0.734702	0.0317652
AT4G20720.1	4.35906	4.33918	4.40495	2.7238	2.83533	2.31145	4.36773	2.62353	-0.735377	0.000407034
AT2G35690.1	5.85647	5.47668	5.23994	3.78302	3.60565	2.56602	5.52436	3.31823	-0.735394	0.00628058
AT4G15500.1	2.1182	1.8439	1.80375	1.1633	1.18429	1.11549	1.92195	1.15436	-0.735482	0.00160127
AT1G09320.1	1.89711	1.59304	1.57347	0.982461	1.27911	0.778596	1.68787	1.01339	-0.736019	0.0196887
AT4G17910.1	3.69007	2.47275	3.22864	1.6545	2.13259	1.8508	3.13049	1.8793	-0.736194	0.030383
AT1G49630.1	3.1036	2.65261	2.21752	1.81605	1.32061	1.64926	2.65791	1.59531	-0.736458	0.0225464
AT4G16920.1	9.88305	7.45473	6.6114	4.83882	5.76176	3.76981	7.98306	4.79013	-0.736876	0.048418
AT4G11530.1	1.72759	1.51611	1.75587	0.969258	1.15963	0.870539	1.66652	0.999811	-0.737115	0.00421858
AT5G41020.1	7.46917	7.18684	6.496	4.06494	4.56637	4.05638	7.05067	4.22923	-0.737365	0.00108361
AT3G54860.1	7.23678	7.74834	7.20891	4.52334	4.19754	4.58903	7.39801	4.43664	-0.737671	0.000155394
AT3G04310.1	5.00225	4.47332	4.61576	2.95017	2.80753	2.69136	4.69711	2.81635	-0.737945	0.00042345
AT1G52550.1	8.22074	10.6507	12.4312	6.44938	6.84036	5.47264	10.4342	6.25412	-0.738444	0.0313813
AT5G59350.1	6.88341	6.36776	7.26043	3.73863	3.7523	4.80313	6.8372	4.09802	-0.73848	0.00331479
AT1G54340.1	18.1968	15.7956	19.1848	9.61862	10.947	11.3071	17.7257	10.6242	-0.738486	0.00327132
AT1G59620.1	10.1484	7.92086	7.18473	5.88547	5.06739	4.18305	8.41799	5.0453	-0.738535	0.0295275
AT3G26580.1	51.6513	45.7699	49.864	33.7601	30.1096	24.3591	49.0951	29.4096	-0.73929	0.00372101
AT1G29395.1	79.0822	107.233	110.38	58.8986	54.5349	64.287	98.8984	59.2402	-0.739371	0.0185418
AT3G06010.1	5.43878	3.85762	4.39259	3.0361	3.14161	2.02163	4.56299	2.73311	-0.739436	0.0353857
AT2G18890.1	6.05	7.19777	7.51074	4.22464	3.69817	4.51093	6.9195	4.14458	-0.739442	0.00530056
AT4G18820.1	4.97083	4.23001	4.20357	2.80975	3.07577	2.14042	4.46814	2.67531	-0.739967	0.00877367
AT4G35740.1	1.95036	1.64188	1.3753	1.11055	1.02515	0.83857	1.65584	0.991423	-0.739994	0.0227503
AT4G28240.1	46.2239	53.469	54.3905	30.3636	35.5482	26.3298	51.3611	30.7472	-0.74022	0.00515103
AT1G15825.1	9.22936	8.90864	8.53872	6.82885	4.37959	4.75862	8.89224	5.32235	-0.740483	0.0105227
AT3G21290.1	3.1545	2.54765	2.38401	1.76404	1.70332	1.37246	2.69539	1.61328	-0.740499	0.0148795
AT4G30360.1	4.92679	3.54312	5.38897	2.83198	2.61026	2.85255	4.61962	2.76493	-0.740532	0.0295906
AT3G12560.1	11.1592	8.97679	9.19892	7.14021	5.6162	4.79465	9.77831	5.85035	-0.741062	0.0158173
AT1G33060.2	4.75973	4.20927	3.93092	3.46033	2.16982	2.0842	4.29997	2.57145	-0.741745	0.0271087
AT5G54440.1	6.99347	6.29237	4.92386	4.12624	4.22968	2.53117	6.0699	3.62903	-0.742088	0.0407954
AT3G61570.1	3.36393	2.71507	2.76149	1.59254	2.04008	1.64969	2.94683	1.76077	-0.742959	0.00924886
AT5G05800.1	5.0882	5.18946	4.37028	3.30668	3.68695	1.75627	4.88265	2.91663	-0.743359	0.0379798
AT5G54200.1	3.14017	3.11571	2.7594	2.16362	1.97136	1.24245	3.00509	1.79248	-0.745455	0.0167026
AT3G52310.1	0.726169	0.67632	0.785829	0.508702	0.446914	0.349419	0.729439	0.435012	-0.745734	0.00632072
AT4G24780.1	34.1596	23.1656	23.9875	17.4263	16.4694	14.5907	27.1043	16.1621	-0.745901	0.0394591
AT4G19070.1	6.36289	5.34843	5.35547	3.36406	3.69491	3.11662	5.68893	3.39186	-0.74608	0.00364536
AT3G09360.1	3.31516	2.74778	3.15103	1.93377	2.04919	1.51016	3.07132	1.83104	-0.746198	0.00618754
AT2G37310.1	0.234099	0.209234	0.224755	0.151765	0.14379	0.102598	0.222696	0.132718	-0.746715	0.00595386
AT3G49890.1	2.15472	1.73577	2.37227	1.1122	1.47969	1.13966	2.08759	1.24385	-0.747026	0.0188225
AT1G55920.1	35.1773	27.2651	30.6559	18.5769	20.1854	16.708	31.0328	18.4901	-0.74704	0.00742571
AT4G32285.1	25.4511	16.7565	23.1355	12.2751	14.682	11.9707	21.781	12.9759	-0.747236	0.0323868
AT1G51550.1	5.75042	5.14879	7.0324	3.36286	4.00718	3.31137	5.9772	3.56047	-0.747404	0.0156612
AT3G05130.1	1.04849	1.11813	0.76405	0.72656	0.557503	0.461264	0.97689	0.581776	-0.747734	0.0412934
AT1G04910.1	10.609	9.75818	10.0424	6.62668	6.53206	4.94907	10.1365	6.03594	-0.747911	0.00238037
AT2G31440.1	13.6417	13.5711	13.7596	7.43742	9.13804	7.82108	13.6575	8.13218	-0.747977	0.000437249
AT5G24320.1	7.42747	5.06205	6.29673	4.5597	3.36561	3.25981	6.26208	3.72837	-0.748096	0.0339732
AT3G04060.1	1.79647	1.80292	2.15277	1.05455	1.20028	1.16865	1.91739	1.14116	-0.748637	0.00349814
AT1G02290.1	2.98441	2.99534	2.25327	2.13891	1.26251	1.4983	2.74434	1.63324	-0.748723	0.0363869
AT1G07970.1	2.4315	2.35762	1.86471	1.60863	1.46214	0.888814	2.21794	1.31986	-0.748837	0.0336169
AT5G46150.2	5.97218	5.01737	7.27057	3.34511	4.09166	3.42941	6.0867	3.62206	-0.748851	0.0238041
AT3G07140.2	4.43687	4.22509	4.06125	3.42117	1.73095	2.41888	4.24107	2.52367	-0.748908	0.0268579
AT2G22660.2	20.1405	19.9849	20.8988	13.0151	13.4745	9.82157	20.3414	12.1037	-0.748968	0.00223518
AT3G53750.1	10.4323	11.4494	8.10515	6.71812	6.81769	4.30668	9.99563	5.9475	-0.749015	0.0345783
AT2G45530.1	8.55215	6.559	7.83584	4.46823	5.40132	3.7822	7.649	4.55059	-0.749218	0.0143691
AT4G21430.1	3.06237	2.56861	2.70807	1.86119	1.94444	1.15485	2.77968	1.6535	-0.749401	0.0178724
AT5G03180.2	1.14122	0.974813	1.03627	0.837252	0.591649	0.445791	1.05077	0.624897	-0.749751	0.0265107
AT4G33200.1	4.64053	3.75252	3.97324	2.81272	2.50449	2.0366	4.1221	2.45127	-0.749848	0.00877273
AT3G22160.1	18.002	11.8702	14.6665	9.10396	10.3683	7.01007	14.8462	8.82743	-0.750029	0.0410479
AT3G45780.2	110.028	104.042	98.2208	69.1418	65.5057	51.006	104.097	61.8845	-0.750273	0.00290658
AT3G17750.1	4.90223	4.37163	4.11942	2.94339	3.00172	2.01471	4.46443	2.65327	-0.750701	0.0100779
AT5G15170.1	2.97777	2.80472	2.63449	1.42262	1.94265	1.63705	2.80566	1.66744	-0.750704	0.00323453
AT1G63980.1	21.808	21.6273	26.2101	13.386	12.2024	15.7981	23.2151	13.7955	-0.750865	0.0068133
AT4G04790.1	0.59043	0.617334	0.815415	0.417437	0.430631	0.353753	0.674393	0.400607	-0.751402	0.0215783
AT2G01940.1	1.86825	1.891	2.00455	1.35929	1.47078	0.592967	1.92127	1.14101	-0.751744	0.0490345
AT5G46260.1	4.80215	3.54862	3.70985	2.26987	2.38638	2.50347	4.02021	2.38657	-0.75233	0.0149804
AT5G20510.1	3.25761	3.15737	4.24534	2.37763	2.23906	1.70881	3.55344	2.1085	-0.752998	0.0229754
AT3G15920.1	6.48396	5.9132	5.43552	4.05984	3.64341	2.87076	5.94423	3.52467	-0.754001	0.00633942
AT5G07630.1	3.8778	3.32588	3.02859	2.53506	1.94565	1.58591	3.41076	2.02221	-0.754158	0.0202628
AT5G18640.1	9.98105	10.4371	10.1089	7.13755	6.41035	4.55109	10.1757	6.033	-0.754181	0.00609724
AT1G26120.1	7.3653	6.49131	6.51334	4.84179	4.39784	2.83466	6.78998	4.02476	-0.754504	0.0147669
AT3G56450.1	1.92873	1.44432	1.82486	1.07695	1.2388	0.764971	1.73264	1.02691	-0.754666	0.0252444
AT5G37190.1	3.29159	2.86364	2.8126	2.04867	1.96733	1.29878	2.98928	1.77159	-0.754747	0.012462
AT1G77280.1	2.22887	1.54976	1.51665	0.904889	0.969581	1.26259	1.76509	1.04569	-0.755295	0.04877
AT2G26200.1	2.67584	2.52851	2.10237	1.48267	1.80022	1.04568	2.43557	1.44286	-0.755328	0.0234155
AT2G33770.1	30.2842	23.5335	23.0987	17.6042	17.2888	10.6696	25.6388	15.1875	-0.755441	0.0322204
AT5G64170.2	16.7414	11.7786	11.6327	9.44977	8.20636	6.1251	13.3842	7.92708	-0.755673	0.048105
AT3G57940.1	0.947408	0.698319	0.774535	0.604616	0.516491	0.312089	0.806754	0.477732	-0.755927	0.0444385
AT1G74240.1	1.92293	1.88451	1.77202	0.990409	1.13653	1.17691	1.85982	1.10128	-0.755977	0.000472198
AT3G26280.1	27.2733	24.2048	33.5013	15.1341	17.6988	17.4779	28.3265	16.7703	-0.756243	0.0155104
AT4G02460.1	0.784608	0.579126	0.698002	0.534525	0.337937	0.348014	0.687245	0.406825	-0.756416	0.0325974
AT1G07530.1	11.075	10.1046	10.3552	6.11123	6.74224	5.81058	10.5116	6.22135	-0.756681	0.00042804
AT5G18410.2	6.30826	5.75373	5.02525	4.22414	3.62785	2.26092	5.69575	3.37097	-0.756723	0.0280265
AT5G38240.1	2.33646	2.45555	2.3662	1.2861	1.10531	1.84473	2.38607	1.41205	-0.75685	0.012436
AT1G69040.2	5.96527	4.90432	6.65294	2.79683	3.27458	4.29766	5.84084	3.45636	-0.756924	0.0240917
AT5G34853.1	3.44682	3.23243	2.96342	1.87536	2.36061	1.46863	3.21423	1.90153	-0.757309	0.011028
AT2G30620.1	35.4889	37.9857	44.9733	22.8459	24.6139	22.6134	39.4826	23.3578	-0.757317	0.00517223
AT1G56130.1	0.242659	0.204058	0.214423	0.167622	0.089125	0.134367	0.22038	0.130371	-0.757367	0.0242516
AT2G22300.2	16.6676	16.4485	16.9066	11.0662	12.6931	5.83165	16.6742	9.86365	-0.757426	0.0304015
AT1G59510.1	1.87741	1.52777	1.68988	1.05672	1.03881	0.918356	1.69835	1.00463	-0.757475	0.00322849
AT3G14910.1	3.8328	3.34929	2.83329	2.46249	2.23444	1.22714	3.33846	1.97469	-0.757557	0.0459129
AT4G01550.1	5.56077	4.85572	5.63174	3.06404	3.11978	3.30843	5.34941	3.16409	-0.757591	0.00107259
AT1G73470.1	17.3469	15.6828	15.9321	10.8574	10.4958	7.60189	16.3206	9.65168	-0.757843	0.00444159
AT1G17145.1	8.92944	8.32022	6.85879	5.49014	5.67941	3.07522	8.03615	4.74826	-0.759106	0.0340712
AT3G15095.1	22.4337	21.2455	16.9757	12.0373	13.2495	10.5458	20.2183	11.9442	-0.759353	0.0106946
AT5G38050.1	2.09605	1.69527	2.27317	1.40935	0.915277	1.25803	2.02149	1.19422	-0.759355	0.0212337
AT5G27600.1	10.071	9.19652	10.336	6.47999	6.35772	4.63604	9.86782	5.82459	-0.760576	0.00418183
AT2G41520.1	3.01874	2.47904	2.2529	1.7389	1.57333	1.26262	2.58356	1.52495	-0.760598	0.0165357
AT3G10140.1	3.45069	3.83651	3.24052	2.31623	2.51516	1.38182	3.50924	2.07107	-0.760784	0.0211569
AT4G11521.1	12.9282	9.9822	11.4756	8.13112	6.26243	5.89971	11.462	6.76442	-0.760821	0.0127859
AT2G18220.1	1.63151	1.2997	1.37126	1.08284	0.813895	0.641614	1.43416	0.846116	-0.761277	0.02271
AT1G27690.1	4.66481	3.80371	4.13496	2.43486	2.55303	2.44749	4.20116	2.47846	-0.761345	0.00245094
AT3G04110.1	8.1127	5.79963	7.47939	4.35255	4.13665	4.13062	7.13057	4.20661	-0.761361	0.0135497
AT1G04310.1	5.30033	4.45211	4.23408	3.26819	2.65064	2.32856	4.66217	2.74913	-0.762027	0.0109306
AT5G65930.2	4.99842	4.04725	3.52784	2.83293	2.49714	2.08383	4.19117	2.4713	-0.762082	0.0234135
AT1G44910.1	6.92227	5.09239	4.8984	3.79045	3.79247	2.38977	5.63768	3.32423	-0.762082	0.0438748
AT2G37500.1	12.2325	11.7629	11.5188	7.36068	6.72963	6.84675	11.8381	6.97902	-0.762339	6.97332e-05
AT5G60050.1	2.40683	2.3054	1.7435	1.00222	1.50111	1.30211	2.15191	1.26848	-0.762517	0.0248161
AT5G42870.2	7.47931	4.44883	6.44588	3.72188	3.38983	3.71813	6.12467	3.60995	-0.762655	0.0485194
AT1G78476.1	0.850211	1.20664	1.17883	0.476288	0.658216	0.771599	1.07856	0.635368	-0.763443	0.0363786
AT5G15310.1	9.22191	12.0337	9.93714	4.91618	5.5657	7.89309	10.3976	6.12499	-0.76347	0.0259165
AT3G07273.1	3.45681	2.33643	2.7398	1.82182	1.79055	1.4131	2.84435	1.67516	-0.763799	0.0295868
AT2G05755.1	3.8579	4.55068	3.37127	2.98114	2.17001	1.78463	3.92662	2.31193	-0.764192	0.0303245
AT3G52340.1	15.2539	11.5445	12.6463	8.76231	5.81757	8.63757	13.1482	7.73915	-0.76462	0.020786
AT4G21990.1	155.158	138.341	126.06	86.121	83.3245	77.3861	139.853	82.2772	-0.765347	0.00284249
AT5G12950.1	9.55117	10.3374	11.1935	6.32647	7.35575	4.59343	10.3607	6.09188	-0.766158	0.0103015
AT5G23390.1	4.7547	4.14533	3.98636	2.84718	3.02903	1.70031	4.29546	2.52551	-0.76624	0.0206863
AT1G29390.1	43.0388	47.7593	53.5413	29.6577	22.8224	32.355	48.1131	28.2783	-0.766733	0.00882248
AT1G68820.1	6.51274	6.24793	7.0289	4.17531	3.78942	3.66501	6.59652	3.87658	-0.766922	0.000594807
AT3G26100.2	7.59708	5.94641	6.76736	2.91167	5.66178	3.36117	6.77028	3.97821	-0.767097	0.0458905
AT5G48670.1	0.688578	0.735122	0.837995	0.33379	0.602986	0.391522	0.753898	0.442766	-0.767826	0.0286623
AT1G67330.1	3.86674	3.91285	3.72949	2.02577	2.83383	1.89489	3.83636	2.2515	-0.768854	0.00606488
AT3G13690.1	9.58503	7.99441	6.2852	5.2403	5.17868	3.58492	7.95488	4.66797	-0.769046	0.0399885
AT3G51830.1	10.6304	9.01946	9.98217	6.35287	6.60677	4.42182	9.87735	5.79382	-0.769608	0.00805354
AT2G35170.1	4.2727	3.40477	4.7314	2.45623	2.45682	2.36532	4.13629	2.42612	-0.769685	0.0118466
AT5G53770.1	3.72322	2.83854	3.54037	1.89406	2.06972	1.96078	3.36737	1.97485	-0.76988	0.00711142
AT2G25180.1	10.0318	8.97344	8.46973	6.18437	5.50848	4.41245	9.15832	5.36843	-0.770583	0.00540151
AT3G03773.1	5.02913	5.75401	6.67806	3.28997	3.21199	3.73164	5.8204	3.4112	-0.770837	0.008765
AT3G45880.1	0.487625	0.380993	0.473467	0.235189	0.255756	0.295597	0.447362	0.262181	-0.77088	0.00808447
AT5G27300.1	4.18067	2.6543	3.05785	2.17372	1.64479	1.9789	3.29761	1.93247	-0.770971	0.0472533
AT1G18700.1	5.43556	6.75031	6.43101	4.15691	3.99102	2.75563	6.20563	3.63452	-0.771812	0.0123239
AT4G25500.1	9.33808	11.3182	11.4208	7.63814	7.64013	3.50381	10.6924	6.2607	-0.772186	0.0447841
AT1G18150.1	17.1987	13.0186	13.3758	9.90016	10.3557	5.26724	14.5311	8.50769	-0.772301	0.0458791
AT5G52880.1	8.79477	8.70788	9.01942	5.34931	5.34584	4.83278	8.84069	5.17598	-0.772328	4.72947e-05
AT5G05890.1	1.58174	1.46586	1.5681	0.846133	0.727639	1.12853	1.53857	0.900767	-0.772361	0.00685322
AT5G16380.1	2.28465	1.83939	1.84025	1.29104	1.51311	0.687553	1.9881	1.1639	-0.772421	0.0457496
AT5G39660.1	13.4162	10.3807	9.72449	7.67065	6.89458	5.05903	11.1738	6.54142	-0.772445	0.0281138
AT5G55660.1	18.1049	14.2849	11.4432	9.69089	9.29219	6.67671	14.611	8.55326	-0.772508	0.0478852
AT2G33820.1	5.50225	5.95552	5.70932	3.23899	2.45972	4.34675	5.72236	3.34849	-0.773102	0.013511
AT1G31173.1	1.7443	1.91988	1.50221	0.880525	0.942454	1.1996	1.72213	1.00753	-0.773374	0.0100815
AT2G34730.1	4.51772	3.83404	3.73633	2.66212	2.68889	1.72086	4.02936	2.35729	-0.773421	0.0141722
AT1G61430.1	2.21195	1.72185	1.48052	1.08097	1.27585	0.810413	1.80477	1.05574	-0.773557	0.0420102
AT5G49710.3	3.50749	3.48475	4.69504	1.78255	2.37313	2.67944	3.89576	2.27837	-0.773901	0.0277957
AT2G01420.1	15.9129	19.8155	16.2564	10.61	11.8267	7.95637	17.3282	10.131	-0.774346	0.013113
AT1G79020.1	4.32339	3.72735	2.83534	2.54113	2.24845	1.57468	3.62869	2.12142	-0.774418	0.043807
AT5G35840.1	5.51873	4.56011	4.26149	3.3236	2.99351	2.0657	4.78011	2.79427	-0.774572	0.0205483
AT5G64360.3	3.97758	3.32569	3.00334	2.41067	2.17968	1.4339	3.43554	2.00808	-0.774716	0.0255251
AT1G73400.1	1.20526	1.13154	0.996449	0.550352	0.60036	0.797307	1.11108	0.64934	-0.774923	0.0089221
AT1G24300.1	4.25352	4.33266	3.79319	2.45711	2.71753	2.05827	4.12646	2.41097	-0.775288	0.00254405
AT3G03810.1	3.96041	3.36895	3.01945	2.30255	2.35473	1.38905	3.4496	2.01544	-0.775333	0.0262742
AT2G35510.1	12.6316	9.12538	10.6047	7.51419	7.02499	4.36606	10.7872	6.30174	-0.775503	0.0335319
AT2G21320.1	21.917	16.1822	17.7528	13.0808	9.58569	9.93875	18.6173	10.8684	-0.776506	0.0191288
AT2G18560.1	7.61413	5.89205	5.27439	3.56006	4.276	3.12384	6.26019	3.6533	-0.777006	0.0283723
AT1G72820.1	11.4274	11.0179	13.889	6.87881	7.50733	6.81243	12.1115	7.06619	-0.777367	0.00545989
AT4G22285.1	7.44331	5.67912	5.69934	3.88401	4.4319	2.66494	6.27392	3.66028	-0.777412	0.0290002
AT5G63180.1	80.9782	90.5884	64.2901	46.7413	45.8321	44.9942	78.6189	45.8558	-0.777771	0.0131024
AT5G49630.1	55.3299	54.0992	44.6333	31.1229	35.4246	23.3097	51.3541	29.9524	-0.777808	0.0119744
AT3G17030.1	0.633207	0.418242	0.48521	0.219775	0.324061	0.352377	0.51222	0.298738	-0.777883	0.0469668
AT1G58350.1	2.83994	2.19276	2.2248	1.91908	1.35176	0.959077	2.41917	1.40997	-0.778845	0.0445906
AT4G38180.1	1.29545	1.19408	0.931865	0.584088	0.668137	0.74145	1.14047	0.664558	-0.779154	0.0154634
AT2G24530.1	1.26184	1.24757	1.3511	0.438984	1.00135	0.809106	1.28684	0.749815	-0.779223	0.0331145
AT5G14390.1	12.987	12.1851	14.8514	8.63698	8.23244	6.44777	13.3411	7.7724	-0.77945	0.00581405
AT3G50630.1	6.94372	6.88991	9.32954	4.00769	4.91716	4.56771	7.72106	4.49752	-0.779668	0.0189995
AT3G02380.1	35.3155	35.5975	31.3382	21.1948	22.8049	15.5239	34.0837	19.8412	-0.780582	0.00541607
AT5G61340.1	7.42501	5.02137	7.10687	4.0497	4.06423	3.26846	6.51775	3.79413	-0.780605	0.0269858
AT2G38020.1	7.33748	7.17054	7.9275	4.72107	4.8099	3.52802	7.47851	4.353	-0.780742	0.002714
AT4G29420.1	2.97763	2.9192	4.14534	2.05889	2.06645	1.71971	3.34739	1.94835	-0.780784	0.0280927
AT3G08870.1	6.46477	4.81508	5.01448	3.25136	3.21671	3.01345	5.43145	3.16051	-0.781181	0.012403
AT2G40120.1	1.24188	1.47344	1.08924	0.638419	0.787571	0.787186	1.26818	0.737725	-0.781608	0.0122534
AT1G06770.1	2.93227	2.9571	4.29776	2.1237	2.14988	1.6517	3.39571	1.97509	-0.781792	0.041379
AT1G28570.1	5.03686	3.45285	4.64558	2.60653	2.39348	2.63128	4.37843	2.54377	-0.783449	0.0190404
AT5G27460.1	4.67866	3.85183	5.60504	2.13298	2.65989	3.41786	4.71184	2.73691	-0.783744	0.034833
AT1G16110.1	8.12891	7.49162	8.92338	5.20843	4.73871	4.30634	8.1813	4.75116	-0.78405	0.00217928
AT5G19960.1	6.19515	5.90784	7.18274	3.2501	4.77861	3.17046	6.42858	3.73306	-0.784142	0.0143181
AT2G26470.1	2.80725	2.40019	1.99436	1.33636	1.75466	1.09008	2.4006	1.3937	-0.784474	0.0297318
AT2G01440.1	5.95519	4.62775	4.31949	3.36239	3.43242	1.85548	4.96748	2.88343	-0.784728	0.044112
AT2G18245.1	5.7241	4.51616	4.10823	3.21015	3.11431	2.00239	4.78283	2.77562	-0.785054	0.0319029
AT1G75820.1	19.735	17.3561	14.3977	10.8627	10.3398	8.67694	17.1629	9.95983	-0.785104	0.0127327
AT3G43700.1	2.13216	2.13702	1.63264	1.23692	1.17524	1.01224	1.96727	1.14147	-0.785305	0.0101718
AT2G16870.1	2.13611	1.59243	1.87036	1.21528	0.854277	1.17848	1.8663	1.08268	-0.785575	0.0157209
AT1G64170.1	0.694563	0.521587	0.573202	0.265658	0.359174	0.413096	0.596451	0.345976	-0.785731	0.0201089
AT4G02610.1	7.98148	7.48635	8.31079	4.18194	4.80766	4.79825	7.9262	4.59595	-0.786268	0.000462159
AT3G01100.1	6.08716	4.49655	4.72914	3.074	3.41318	2.38879	5.10428	2.95866	-0.786765	0.0208869
AT4G00270.1	13.1598	10.2862	13.3387	6.21931	7.6746	7.42717	12.2615	7.10703	-0.786823	0.00900735
AT4G08480.1	6.88323	5.35126	5.44597	3.49034	3.69543	3.06097	5.89349	3.41558	-0.786991	0.00946241
AT1G18330.1	15.7732	10.5362	13.155	9.2953	6.12117	7.45376	13.1548	7.62341	-0.787077	0.0353431
AT5G16870.1	7.34082	8.29338	5.52957	4.22309	4.02187	4.01924	7.05459	4.08807	-0.787144	0.0218265
AT5G16630.1	4.41599	3.73324	4.27275	2.35231	2.53947	2.30565	4.14066	2.39914	-0.787341	0.00137341
AT3G19770.1	5.65035	5.26851	4.93808	3.55578	2.92773	2.70237	5.28564	3.06196	-0.787625	0.00246926
AT5G35560.1	9.26485	7.34696	7.67513	5.56922	4.83565	3.66246	8.09564	4.68911	-0.787832	0.0137391
AT5G27930.2	9.48651	9.68016	9.17697	5.62539	7.33697	3.45305	9.44788	5.4718	-0.787975	0.0247095
AT3G19290.1	11.1801	8.15217	10.5568	6.35688	7.06824	3.88207	9.96301	5.76907	-0.788244	0.034864
AT5G43680.1	4.75441	5.52588	5.25128	2.4456	2.98613	3.56179	5.17719	2.99784	-0.788246	0.00519507
AT1G62030.1	1.31988	0.984983	1.05648	0.742306	0.785318	0.418647	1.12045	0.648757	-0.788324	0.0376579
AT1G67310.1	9.26108	7.85599	8.63691	5.19385	5.14036	4.57719	8.58466	4.97047	-0.78838	0.00132403
AT1G53110.1	1.86221	1.71439	2.17535	0.989948	1.22025	1.11971	1.91731	1.10997	-0.788567	0.00594969
AT4G16950.1	49.0116	37.0402	38.4414	25.3822	26.982	19.7057	41.4977	24.0233	-0.788598	0.0162245
AT2G21940.2	1.41544	1.72792	1.76025	1.19198	0.717394	0.929143	1.63454	0.946172	-0.788708	0.0173343
AT3G19000.1	17.926	15.9895	15.5254	11.8198	8.90464	7.89342	16.4803	9.53928	-0.788789	0.00748179
AT1G27630.1	3.1624	3.05265	3.47295	1.6901	2.354	1.56325	3.22933	1.86912	-0.788879	0.00784291
AT1G04390.1	1.8939	1.63929	1.4006	1.28048	0.865287	0.709465	1.6446	0.951744	-0.789087	0.035539
AT5G57140.1	2.46316	1.81339	2.09211	0.947163	1.71536	1.02261	2.12289	1.22838	-0.789273	0.0441455
AT2G26350.1	3.80879	4.33088	4.71554	2.404	3.06915	1.96321	4.28507	2.47879	-0.789685	0.0121502
AT1G70820.1	42.208	34.5299	35.6567	24.5767	23.1993	17.215	37.4649	21.6637	-0.79026	0.00864694
AT3G54610.1	3.35888	3.46612	2.56913	1.86491	2.08128	1.48187	3.13138	1.80936	-0.791321	0.0164921
AT2G22800.1	3.31677	3.42323	4.56702	1.73024	2.57286	2.23003	3.76901	2.17771	-0.791372	0.0274633
AT5G60900.1	23.3305	16.9433	17.5	10.4503	12.6676	10.2617	19.2579	11.1265	-0.791449	0.0204113
AT1G78540.1	2.3483	1.56528	2.02846	1.36946	1.00169	1.06132	1.98068	1.14415	-0.791715	0.0302155
AT4G08110.1	3.62786	3.20424	3.0346	2.08	2.05153	1.56784	3.2889	1.89979	-0.791766	0.0045885
AT3G22410.1	1.27179	1.60404	1.575	0.931143	0.885043	0.754633	1.48361	0.85694	-0.791848	0.00616539
AT5G03190.1	0.898661	1.03781	1.3288	0.620821	0.62301	0.640377	1.08842	0.628069	-0.793242	0.0221904
AT4G21530.1	0.953163	0.850546	1.13384	0.647877	0.596676	0.450372	0.979183	0.564975	-0.793391	0.0152274
AT1G73830.2	4.56779	4.10388	5.0788	2.69454	2.22724	3.0114	4.58349	2.64439	-0.79351	0.00586711
AT5G49740.1	177.412	125.402	135.104	97.2531	89.1854	66.1399	145.972	84.1928	-0.793927	0.0287982
AT2G23520.1	3.00741	2.49281	2.41741	1.57053	1.58875	1.40658	2.63921	1.52195	-0.794183	0.0045283
AT2G39930.1	23.306	17.7437	18.3847	13.1621	12.6385	8.4724	19.8115	11.4243	-0.794229	0.0218265
AT3G17740.1	3.11458	2.41084	2.15139	1.83827	1.54094	1.04733	2.55894	1.47551	-0.794328	0.0424784
AT1G31930.2	9.70545	6.58008	7.36252	5.28869	4.51627	3.83024	7.88268	4.54507	-0.794385	0.0315795
AT3G11910.2	4.22269	5.017	5.6839	2.96947	2.54955	3.08326	4.97453	2.86743	-0.794803	0.0096111
AT4G13840.1	110.664	106.711	80.1422	62.763	58.0596	50.6688	99.1722	57.1638	-0.794834	0.0146749
AT3G24840.1	1.60052	1.53334	1.37912	0.873061	1.02138	0.706745	1.50433	0.867063	-0.79491	0.00471883
AT5G15790.2	3.11231	2.68093	3.00677	2.18932	1.6587	1.22172	2.93333	1.68991	-0.795592	0.0157121
AT1G77765.3	0.475294	0.343097	0.563516	0.253083	0.279224	0.263284	0.460636	0.265197	-0.796562	0.0387789
[truncated: 1,451 more rows]
