# Supplementary material for: Bromodomain-containing factor GTE4 regulates Arabidopsis immune response
Source: BMC Biol. 2022 Nov 13;20:256. doi: 10.1186/s12915-022-01454-5 (PMC9655792; doi:10.1186/s12915-022-01454-5)
Supplement: Supplementary file 6 — Additional file 6: Table S4. List of differentiallyexpressed genes in gte4 under Pst DC3000 condition. [file 12915_2022_1454_MOESM6_ESM.xlsx]

## Sheet: Up in gte4_DC3000
Table S4_List of differentially expressed genes in gte4 under Pst DC3000 condition
Transcript	WT-1	WT-2	WT-3	gte4-1	gte4-2	gte4-3	Aver_WT	Aver_gte4	log2(gte4/WT)	T.Test
AT1G09840.5	0	0	0	0.01134	0.009605	0.026231	0	0.0157253	#DIV/0!	0.040732
AT3G14340.1	0	0	0	0.019954	0.015232	0.016175	0	0.0171203	#DIV/0!	0.000288787
AT5G46665.1	0	0	0	0.028252	0.018496	0.012178	0	0.019642	#DIV/0!	0.0136834
AT3G53590.1	0	0	0	0.04682	0.018227	0.028187	0	0.031078	#DIV/0!	0.0206771
AT4G26170.1	0	0	0	0.058703	0.033729	0.019228	0	0.03722	#DIV/0!	0.0320192
AT4G36600.1	0	0	0	0.040381	0.055523	0.026841	0	0.040915	#DIV/0!	0.00782243
AT1G12980.1	0	0	0	0.05032	0.035289	0.037822	0	0.0411437	#DIV/0!	0.000897915
AT5G46670.1	0	0	0	0.048264	0.033106	0.046872	0	0.0427473	#DIV/0!	0.000905237
ATMG00890.1	0	0	0	0.052463	0.03284	0.045148	0	0.0434837	#DIV/0!	0.00161247
AT1G11080.1	0	0	0	0.036916	0.082948	0.036184	0	0.052016	#DIV/0!	0.0282279
AT3G51690.1	0	0	0	0.051825	0.059943	0.044464	0	0.0520773	#DIV/0!	0.000310328
AT3G12970.1	0	0	0	0.052452	0.072091	0.046179	0	0.0569073	#DIV/0!	0.00188079
AT1G64618.1	0	0	0	0.050608	0.078244	0.058517	0	0.0624563	#DIV/0!	0.00160787
AT1G80540.1	0	0	0	0.039198	0.119641	0.06873	0	0.0758563	#DIV/0!	0.032012
AT5G45880.1	0	0	0	0.05753	0.058396	0.133968	0	0.083298	#DIV/0!	0.0302808
AT4G21745.1	0	0	0	0.091914	0.112994	0.072697	0	0.092535	#DIV/0!	0.00135462
AT3G52720.2	0	0	0	0.108003	0.146768	0.044648	0	0.0998063	#DIV/0!	0.0284796
AT1G76210.1	0	0	0	0.147947	0.034049	0.17004	0	0.117345	#DIV/0!	0.0495608
AT1G65760.1	0	0	0	0.134738	0.185641	0.230096	0	0.183492	#DIV/0!	0.00263923
AT3G17680.2	0	0	0	0.169362	0.244032	0.157589	0	0.190328	#DIV/0!	0.0021551
ATCG00050.1	0	0	0	0.124011	0.17618	0.312891	0	0.204361	#DIV/0!	0.0221832
AT3G19210.2	0	0	0	0.210211	0.25829	0.156606	0	0.208369	#DIV/0!	0.00208396
AT3G61960.2	0	0	0	0.2479	0.318408	0.144825	0	0.237044	#DIV/0!	0.00928735
AT4G15200.1	0	0	0	0.082977	0.311832	0.336316	0	0.243708	#DIV/0!	0.0391312
AT3G10490.1	0	0	0	0.306188	0.309991	0.147584	0	0.254588	#DIV/0!	0.00892168
AT1G78520.1	0	0	0	0.382585	0.302245	0.129563	0	0.271464	#DIV/0!	0.0220281
AT5G07560.1	0	0	0	0.364729	0.282102	0.239192	0	0.295341	#DIV/0!	0.00131321
AT4G20690.1	0	0	0	0.291202	0.406157	0.213649	0	0.303669	#DIV/0!	0.00557859
AT5G22788.1	0	0	0	0.390922	0.124511	0.411083	0	0.308839	#DIV/0!	0.0287203
AT2G11270.1	0	0	0	0.553914	0.422034	0.408959	0	0.461636	#DIV/0!	0.000568142
AT3G10820.1	0	0	0	1.34769	1.70859	1.98012	0	1.6788	#DIV/0!	0.000786896
AT5G50430.2	0	0	0	6.63987	13.592	8.96894	0	9.73359	#DIV/0!	0.00887652
AT1G03860.3	0	0.02345	0	1.34289	2.23327	2.13981	0.00781667	1.90532	7.92927	0.00256196
AT2G34150.1	0	0.014095	0	0.587184	0.347652	0.777572	0.00469833	0.570803	6.9247	0.0104313
AT3G42622.1	0.000353	0	0	0.019594	0.009459	0.01017	0.000117667	0.0130743	6.79589	0.0166189
AT3G52072.2	0	0	0.000184	0.003574	0.007108	0.005909	6.13333e-05	0.00553033	6.49455	0.00624752
AT1G16060.1	0	0	0.131815	3.62224	2.4572	2.87555	0.0439383	2.985	6.08611	0.00102248
AT2G38185.4	0	0.012335	0.008398	0.069894	0.247635	0.260829	0.006911	0.192786	4.80196	0.0393964
AT2G47090.2	0.022428	0.042008	0.019844	1.1465	0.764624	0.365909	0.0280933	0.759012	4.75582	0.0316188
AT4G21800.2	0.372497	0.039817	0.046733	3.24452	6.00874	1.71812	0.153016	3.65713	4.57896	0.0498157
AT1G24260.2	0.046655	0	0	0.357934	0.313575	0.174962	0.0155517	0.282157	4.18136	0.00961695
AT1G06230.3	0	0	0.046796	0.309226	0.210155	0.287263	0.0155987	0.268881	4.10747	0.00170555
AT3G54085.2	0	0.043749	0	0.260747	0.380138	0.099937	0.014583	0.246941	4.0818	0.0479682
AT4G24230.4	0.271298	0	0	2.09738	0.651113	1.49479	0.0904327	1.41443	3.96723	0.036726
AT2G47040.1	0	0.029837	0	0.131143	0.095501	0.213427	0.00994567	0.14669	3.88256	0.0196672
AT5G61100.1	0.044919	0	0	0.326779	0.116115	0.218884	0.014973	0.220593	3.88095	0.0304205
AT3G17520.1	0.022296	0.077081	0	0.310278	0.594085	0.468317	0.0331257	0.45756	3.78794	0.00760066
AT2G19960.1	0	0.049306	0.040626	0.247451	0.371131	0.585063	0.0299773	0.401215	3.74243	0.0204633
AT3G01090.3	0	0.133688	0	0.271373	0.769478	0.738858	0.0445627	0.593236	3.7347	0.0304686
AT1G03445.1	0.00655	0	0	0.028595	0.01804	0.040211	0.00218333	0.0289487	3.72889	0.0167248
AT1G69230.2	0.12673	0	0	0.870052	0.452989	0.30213	0.0422433	0.541724	3.68076	0.0462134
AT5G15900.1	0	0	0.027155	0.149945	0.10554	0.087517	0.00905167	0.114334	3.65893	0.0069791
AT5G35120.1	0	0	0.072726	0.397752	0.211843	0.300624	0.024242	0.303406	3.64567	0.00904229
AT3G29633.1	0.574635	1.97324	0.718821	15.3494	11.0833	13.8428	1.0889	13.4252	3.624	0.000742161
AT1G14300.2	0	0.057567	0	0.311495	0.185523	0.193463	0.019189	0.23016	3.58429	0.00940854
AT2G30820.1	0.019566	0.031444	0	0.219884	0.249729	0.126577	0.0170033	0.19873	3.54692	0.00892899
AT1G18830.1	0	0.01729	0	0.095117	0.078085	0.02856	0.00576333	0.067254	3.54464	0.0415746
AT2G06790.1	0	0.005921	0.002573	0.027671	0.050055	0.020943	0.00283133	0.0328897	3.53808	0.0284939
AT3G23725.1	0	0	0.002248	0.00865	0.007586	0.009185	0.000749333	0.00847367	3.49931	0.000947235
AT3G08810.1	0	0.074748	0.02375	0.572851	0.210677	0.291145	0.0328327	0.358224	3.44766	0.0438747
AT5G06120.1	0.005035	0	0	0.025444	0.017844	0.008565	0.00167833	0.0172843	3.36436	0.039018
AT4G31370.1	0.017315	0.024964	0	0.175804	0.093157	0.136834	0.014093	0.135265	3.26274	0.00834314
AT3G07380.1	0.02986	0	0.057669	0.184804	0.296915	0.354944	0.0291763	0.278888	3.25681	0.0090113
AT5G63250.1	0.05427	0	0.10205	0.314363	0.51133	0.614596	0.0521067	0.480096	3.20378	0.00996648
AT4G32760.1	1.00562	1.4607	1.04422	8.85766	12.5725	10.2045	1.17018	10.5449	3.17174	0.00102391
AT5G38000.1	0	0	0.066127	0.205063	0.11335	0.273769	0.0220423	0.197394	3.16273	0.02704
AT3G45850.1	0.517918	0	0	1.6772	1.11393	1.72137	0.172639	1.50417	3.12313	0.00695954
AT5G15720.1	0	0	0.034845	0.127188	0.083454	0.089351	0.011615	0.0999977	3.10591	0.00792641
AT5G51810.1	0.041357	0	0	0.082557	0.098388	0.174833	0.0137857	0.118593	3.10477	0.0296123
AT1G52120.1	0	0	0.051228	0.202075	0.082801	0.150143	0.017076	0.145006	3.08607	0.0293448
AT3G21680.1	0.493214	0.11868	0.172517	2.09991	2.66076	1.63733	0.26147	2.13267	3.02794	0.00417659
AT4G14250.1	0	0	0.012267	0.049439	0.032066	0.01854	0.004089	0.0333483	3.02779	0.040919
AT1G25400.2	0	0	0.030663	0.110962	0.069016	0.069844	0.010221	0.083274	3.02633	0.0132127
AT2G44250.1	0	0	0.028135	0.086074	0.065841	0.075645	0.00937833	0.0758533	3.01581	0.00384381
AT3G58795.1	0	0.01584	0	0.04956	0.044889	0.033356	0.00528	0.0426017	3.0123	0.00641587
ATCG01150.1	0.040208	0	0	0.074742	0.138496	0.101903	0.0134027	0.105047	2.97044	0.0159209
AT5G54095.1	0.062348	0	0.151503	0.46676	0.699674	0.403746	0.0712837	0.523393	2.87625	0.0107089
AT5G44973.1	0	0	0.093117	0.228051	0.299362	0.149755	0.031039	0.225723	2.8624	0.021587
AT4G37420.1	0.019492	0.019783	0.014288	0.122789	0.119581	0.145009	0.0178543	0.129126	2.85444	0.000170074
AT1G55350.2	0.163402	0.363087	0.107331	1.87025	1.70464	0.951591	0.211273	1.50883	2.83625	0.0114554
AT5G53050.1	0	0	0.094991	0.299706	0.117805	0.259994	0.0316637	0.225835	2.83437	0.0380098
AT5G35935.1	0.249085	0.067009	0.067826	0.94637	0.748728	0.971964	0.127973	0.889021	2.79637	0.00121266
AT1G15050.1	0	0.065498	0	0.152013	0.194794	0.10033	0.0218327	0.149046	2.77119	0.0219959
AT4G31910.1	0	0	0.046971	0.128287	0.087558	0.095382	0.015657	0.103742	2.72813	0.011695
AT4G27590.1	0.049966	0	0.020898	0.090517	0.142103	0.226951	0.0236213	0.15319	2.69716	0.0376243
AT2G33175.1	0.503752	0.559134	1.25942	5.02884	4.31669	5.57946	0.774101	4.975	2.6841	0.00066646
AT3G21490.1	0.01611	0.041328	0.076166	0.243293	0.416548	0.198164	0.0445347	0.286002	2.68302	0.0246787
AT4G37890.1	0.133748	0.022317	0.012517	0.19753	0.523662	0.342624	0.056194	0.354605	2.65773	0.0430448
AT2G18196.1	0.136706	0.075654	0.189369	1.10544	0.754279	0.600194	0.13391	0.819971	2.61431	0.0109736
AT4G16910.1	0.004397	0.024442	0.011998	0.068259	0.065053	0.115508	0.0136123	0.08294	2.60715	0.0161091
AT3G28750.1	0	0.043131	0.071941	0.143591	0.22118	0.321717	0.0383573	0.228829	2.5767	0.0266977
AT4G16590.1	0.396089	0.460772	0.271577	2.77336	1.72812	2.18707	0.376146	2.22952	2.56737	0.00382018
AT3G57960.1	0	0.106475	0	0.265737	0.160006	0.197778	0.0354917	0.20784	2.54992	0.0215663
AT3G22100.1	0.077555	0	0.139925	0.416048	0.429933	0.42742	0.0724933	0.424467	2.54973	0.000983118
AT2G41480.1	0.648646	0.611686	0.2915	3.11046	2.08492	3.86255	0.517277	3.01931	2.54521	0.00901644
AT3G42150.2	0.189937	0.055776	0.193438	0.859407	0.87004	0.811131	0.146384	0.846859	2.53237	0.000136943
AT5G24240.1	0.61582	0.60955	0.204773	1.56993	3.83361	2.80436	0.476714	2.73597	2.52085	0.0277758
AT5G15600.1	0	0.227491	0.047478	0.455883	0.530629	0.570568	0.0916563	0.519027	2.5015	0.00515797
AT4G01420.1	0.02917	0.181119	0	0.528625	0.391576	0.252079	0.0700963	0.39076	2.47887	0.0303436
AT3G15980.1	0.305516	0.637579	0.269349	2.89153	2.17429	1.63697	0.404148	2.23427	2.46685	0.00869193
AT4G00680.1	0.061291	0	0	0.086132	0.100683	0.146297	0.0204303	0.111037	2.44226	0.0294422
AT1G77520.1	0.046513	0.056263	0.062131	0.295807	0.222674	0.375846	0.054969	0.298109	2.43915	0.00544137
AT5G23830.1	0.088592	0	0.045922	0.344357	0.132354	0.246063	0.044838	0.240925	2.42579	0.0418038
AT3G59060.1	11.5644	0.789057	0.335049	27.3966	15.8829	23.9518	4.22952	22.4104	2.4056	0.0221928
AT3G48700.1	0	0	0.031772	0.072651	0.056801	0.03886	0.0105907	0.056104	2.40531	0.0341819
AT5G13930.1	3.48132	3.08821	3.09132	10.3819	17.8334	21.9748	3.22028	16.73	2.37718	0.0163984
AT1G16530.1	0.550883	0.703885	0.398458	1.94198	2.79575	3.82015	0.551075	2.85263	2.37197	0.0138696
AT2G35300.1	0.098744	0.114508	0.109557	0.425353	0.716238	0.519366	0.107603	0.553652	2.36326	0.00652995
AT1G10530.1	0.200525	0.083794	0.099999	0.376372	0.83319	0.757551	0.128106	0.655704	2.35571	0.0224835
AT3G54823.1	0	0.008585	0	0.00953	0.015627	0.018086	0.00286167	0.0144143	2.33258	0.0392571
AT5G24770.2	0.684095	0.894574	0.338061	3.91727	2.9352	2.74219	0.63891	3.19822	2.32359	0.00301743
AT2G02960.3	1.03435	2.80989	0.296109	5.58512	6.43194	8.59712	1.38012	6.8714	2.31581	0.00925753
AT2G16430.1	0.139698	0.370705	7.7023	12.0371	17.5462	11.2809	2.73757	13.6214	2.31491	0.0265213
AT5G54060.1	0.974477	0.619516	0.475014	2.12871	4.51058	3.62184	0.689669	3.42038	2.31018	0.0184144
AT3G28770.1	0	0.013288	0	0.029448	0.015752	0.019367	0.00442933	0.0215223	2.28067	0.0472171
AT2G15060.1	0.041619	0.045498	0.044002	0.195119	0.18753	0.251653	0.0437063	0.211434	2.27429	0.00116194
AT2G33140.1	0.321662	0	0	0.595287	0.468513	0.4713	0.107221	0.5117	2.25472	0.0245665
AT1G69600.1	0.313798	0.102387	0.16854	0.96473	0.637217	1.17836	0.194908	0.926769	2.24941	0.0124187
AT4G14090.1	1.34216	1.20687	0.960345	3.35654	6.21253	6.95393	1.16979	5.50766	2.23519	0.0170287
AT4G08860.1	0.607167	0.307791	0.418294	1.94172	2.26012	2.07397	0.444417	2.09193	2.23485	0.000204705
AT1G75390.2	0.135617	0	0.328929	0.816084	0.531451	0.835801	0.154849	0.727779	2.23264	0.0139064
AT3G27660.1	0.225237	0	0.079725	0.627601	0.507109	0.282205	0.101654	0.472305	2.21605	0.0373531
AT3G26790.1	0.262341	0.450687	0.341009	1.55347	1.27296	1.98345	0.351346	1.60329	2.19008	0.00423705
AT5G13950.3	0	0.030292	0	0.056596	0.04035	0.040139	0.0100973	0.045695	2.17806	0.036141
AT2G03730.2	2.21041	1.42694	1.60696	6.29978	11.3317	5.96163	1.74811	7.86435	2.16954	0.0251219
AT1G75388.1	0.538131	0	0	0.924845	0.768788	0.723822	0.179377	0.805818	2.16746	0.0297418
AT5G27890.1	0.033202	0	0.080542	0.168542	0.123635	0.217699	0.0379147	0.169959	2.16436	0.0211106
AT3G51240.1	1.16498	0.83099	0.803554	2.39553	4.60503	5.54554	0.933176	4.18204	2.16398	0.0259764
AT3G10600.1	0.023827	0.070132	0.04306	0.292368	0.148963	0.170169	0.045673	0.203833	2.15798	0.0275453
AT3G46890.1	0.123292	0.054002	0.118116	0.612828	0.383788	0.318188	0.09847	0.438268	2.15406	0.0209912
AT2G23210.1	0.025899	0.052426	0	0.141003	0.097677	0.105938	0.0261083	0.114873	2.13745	0.0116154
ATMG00900.1	0.025606	0.016691	0.008732	0.093386	0.090619	0.039581	0.0170097	0.0745287	2.13144	0.0339347
AT3G45680.1	0.10193	0.070165	0.070182	0.410956	0.39626	0.251478	0.080759	0.352898	2.12756	0.00635841
AT3G55500.1	0.54959	0.421434	0.763256	2.41602	2.76889	2.3002	0.578093	2.49504	2.10969	0.000374297
AT3G29590.1	0.087683	0.274919	0.056103	0.477964	0.731575	0.584064	0.139568	0.597868	2.09885	0.0102849
AT1G23340.1	0	0.048533	0.061307	0.141355	0.19304	0.131558	0.0366133	0.155318	2.08478	0.0112715
AT2G23000.1	1.22484	0.830935	0.828783	3.26492	4.04657	4.72092	0.96152	4.0108	2.0605	0.00229176
AT2G42330.2	0.116794	0.582571	0.392685	1.9663	1.13772	1.44757	0.364017	1.51719	2.05933	0.0141034
AT5G60410.5	0.582615	0.374689	0.861765	2.8744	2.09465	2.46783	0.606356	2.47896	2.0315	0.00213764
AT3G32195.1	0.021332	0.006734	0	0.037476	0.03933	0.037882	0.00935533	0.0382293	2.03082	0.010277
AT3G24518.2	0.258396	0	0.277379	0.536438	0.687943	0.963861	0.178592	0.729414	2.03007	0.0231438
AT2G32750.1	0.06181	0	0	0.083257	0.091865	0.076805	0.0206033	0.0839757	2.02709	0.0395846
AT2G28250.1	0.178735	0	0	0.261322	0.231082	0.223788	0.0595783	0.238731	2.00252	0.0418612
AT5G09370.2	0.108669	0	0.053911	0.264254	0.262178	0.119984	0.0541933	0.215472	1.99131	0.0476844
AT5G09570.1	0.292041	0	0.360192	1.14609	0.476409	0.924219	0.217411	0.848907	1.96518	0.0489886
AT5G24770.1	122.889	117.655	72.3933	439.024	364.556	407.733	104.313	403.771	1.95263	0.000369955
AT4G24470.2	0.702262	0.575484	7.7466	10.5849	9.89765	14.3201	3.00812	11.6009	1.9473	0.034945
AT1G02205.2	0.868149	0.74697	0.875087	2.94492	3.41686	3.24061	0.830069	3.2008	1.94713	7.93356e-05
AT3G29190.1	0	0.038839	0.03947	0.120962	0.06239	0.116653	0.026103	0.100002	1.93774	0.0321759
AT5G04950.1	0.281002	0.789902	0.081318	1.56432	1.06073	1.77904	0.384074	1.46803	1.93443	0.0224172
AT4G01500.1	0.113265	0.133149	0.086397	0.541554	0.446989	0.279956	0.110937	0.422833	1.93035	0.0159197
AT1G70480.2	0.355222	0.497834	1.19774	3.3773	2.41343	1.99825	0.683598	2.59632	1.92525	0.0168348
AT5G07180.1	0	0.035667	0.052555	0.113017	0.120212	0.100677	0.0294073	0.111302	1.92023	0.0077005
AT3G21660.1	0.155543	0.168831	0.14592	0.764769	0.368041	0.635607	0.156765	0.589472	1.91082	0.0208736
AT3G20340.1	4.16477	3.52293	3.02509	13.2552	14.3504	12.5552	3.57093	13.3869	1.90645	9.17191e-05
AT1G78290.3	0.440636	0.308558	0.786367	2.51346	2.11743	1.11756	0.511854	1.91615	1.90441	0.032957
AT5G22460.1	0.567896	0.691436	0.70816	2.93067	1.82795	2.55733	0.655831	2.43865	1.89469	0.00548798
AT3G24200.2	0.382187	0.297403	0.321916	1.47569	0.871703	1.3734	0.333835	1.24027	1.89344	0.00856579
AT4G25420.1	0.174767	0.021431	0.046684	0.306222	0.375152	0.210203	0.0809607	0.297192	1.8761	0.0326236
AT1G54040.2	0.18558	0.04735	0.187528	0.301964	0.681479	0.559311	0.140153	0.514251	1.87547	0.0365979
AT2G45040.1	0.09062	0.048153	0.150747	0.287743	0.43018	0.333326	0.0965067	0.350416	1.86037	0.00785687
AT1G60610.2	0.397662	0	0.388756	1.09405	1.1476	0.600362	0.262139	0.947337	1.85354	0.0347422
AT3G47040.2	0.164367	0.198093	0.2235	0.797645	0.679947	0.619592	0.19532	0.699061	1.83958	0.000789683
AT2G07771.2	0.051785	0.016691	0.008732	0.093386	0.090619	0.088891	0.025736	0.0909653	1.82153	0.00799753
AT4G10290.1	2.85091	1.5765	2.33447	6.07314	8.65356	9.17081	2.25396	7.96584	1.82137	0.00511859
AT1G01060.4	0.406216	0.213361	0.699646	1.54263	1.73197	1.38495	0.439741	1.55318	1.8205	0.00302039
AT3G27250.1	0.459366	0.289176	0.097412	0.769011	0.807169	1.41125	0.281985	0.995811	1.82026	0.0374332
AT3G59710.1	0.041017	0.103643	0.232979	0.52409	0.271793	0.5376	0.12588	0.444494	1.82012	0.0367502
AT1G55350.3	0.177563	0.127429	0.155507	0.729484	0.588458	0.299333	0.1535	0.539092	1.8123	0.0389381
AT1G68570.1	8.6012	8.94426	7.0954	30.8203	25.9491	29.5969	8.21362	28.7887	1.80941	0.000195464
AT5G09600.3	5.47386	2.03225	0.356976	6.99322	9.10628	11.3536	2.62103	9.15102	1.8038	0.0292004
AT2G02250.1	0.032334	0.11028	0	0.155633	0.137626	0.203576	0.047538	0.165612	1.80065	0.0365174
AT3G50570.1	0.514608	0.560676	0.340016	1.29188	1.57456	2.05734	0.471767	1.64126	1.79865	0.00742953
AT1G72130.2	1.21128	0.178131	0.193514	2.28191	1.32965	1.89171	0.527642	1.83443	1.7977	0.0410357
AT3G15960.1	0	0.087016	0.073928	0.212156	0.169848	0.165994	0.053648	0.182666	1.76761	0.0139127
AT1G73370.2	0.117726	0.386842	0.194202	0.971478	0.567802	0.773408	0.232923	0.770896	1.72668	0.0190237
AT1G73330.1	0.260516	0.301992	0.133806	0.663704	0.873308	0.760522	0.232105	0.765845	1.72228	0.00249255
AT5G47500.1	0.04375	0	0.234927	0.335713	0.263608	0.309697	0.0928923	0.303006	1.70571	0.0490136
AT3G63250.2	0.049941	0.049229	0.084089	0.265653	0.128523	0.200862	0.0610863	0.198346	1.6991	0.0291573
AT4G27120.1	1.51821	1.01967	0.858016	4.32193	3.6255	3.02518	1.13196	3.65754	1.69205	0.00399077
AT4G22490.1	0.280371	0.402724	0.366226	1.4853	0.635203	1.25294	0.349774	1.12448	1.68477	0.039037
AT1G58300.1	0.958777	1.03192	0.83505	3.5085	3.20178	2.35797	0.941917	3.02275	1.68219	0.00396268
AT2G16070.1	0.334127	0.339706	0.216151	1.27166	0.662408	0.905913	0.296661	0.946659	1.67403	0.023173
AT4G35300.1	4.6801	0.068101	2.12775	6.59143	7.21554	8.12741	2.29198	7.31146	1.67356	0.0234004
AT2G07674.1	0.159767	0.192845	0.19599	0.647348	0.726111	0.36996	0.182867	0.58114	1.66809	0.0214603
AT2G28760.3	1.00675	0.457671	2.58649	5.59433	3.31495	3.91709	1.3503	4.27545	1.66279	0.035115
AT5G03545.1	2.55455	1.78377	3.04943	5.95122	9.48082	7.93639	2.46258	7.78947	1.66135	0.00801214
AT4G33550.1	2.03872	1.08292	1.07289	4.11715	5.48717	3.57425	1.39818	4.39285	1.65161	0.0101418
AT3G45120.1	0.816306	1.09954	0.342911	1.9137	2.29367	2.88262	0.752919	2.36333	1.65025	0.0108353
ATMG00470.1	0.062763	0.059985	0.065681	0.184705	0.187068	0.219401	0.0628097	0.197058	1.64956	0.00028871
AT2G42480.1	0.108006	0	0.053868	0.169759	0.203719	0.131671	0.053958	0.168383	1.64184	0.0379348
AT2G27420.1	0.053692	0	0.139251	0.205577	0.164463	0.23163	0.0643143	0.200557	1.6408	0.0389106
AT4G37730.1	0.210822	0.341569	0.384023	1.18338	0.94341	0.778359	0.312138	0.968381	1.63339	0.00697126
AT1G04220.1	0.308742	0.225437	0.312252	0.937735	0.785229	0.902403	0.282144	0.875122	1.63305	0.000394223
AT1G21090.1	0.356832	0.37336	0.296359	1.45027	0.675294	1.04634	0.342184	1.0573	1.62754	0.0335918
AT2G35710.2	0.027689	0.027921	0.070251	0.145218	0.141967	0.100815	0.0419537	0.129333	1.62423	0.0122031
AT4G03610.2	0.087616	0.242186	0.098828	0.613765	0.391458	0.315656	0.142877	0.440293	1.62369	0.0438742
AT5G62040.1	0.352984	0.361166	0.595386	1.59737	1.29148	1.13	0.436512	1.33962	1.61773	0.00467985
AT2G02120.1	0.252467	0.108738	0.617465	1.04919	1.25754	0.694164	0.326223	1.0003	1.6165	0.0393432
AT5G04530.1	0.129216	0.091537	0.081709	0.258091	0.412929	0.252606	0.100821	0.307875	1.61055	0.0191273
AT5G37550.1	0.576532	0.265001	0.410167	1.44877	1.25792	1.10635	0.417233	1.27102	1.60705	0.00309838
AT5G24990.1	0.806515	0.872007	0.580362	2.45631	1.78585	2.59649	0.752961	2.27955	1.5981	0.0045226
AT3G62040.1	0.303069	0.165336	0.260541	0.939767	0.643293	0.58809	0.242982	0.723717	1.57458	0.0145519
AT5G19730.1	0.24268	0.252745	0.230921	0.735152	0.706978	0.707421	0.242115	0.716517	1.56531	1.89158e-06
AT1G04250.1	6.74133	4.37916	4.74172	12.6016	18.4221	15.7162	5.2874	15.58	1.55906	0.00496335
AT1G10370.1	6.5536	7.6511	6.64525	19.4066	20.1777	21.7117	6.94998	20.432	1.55575	6.03339e-05
AT2G02540.1	0.06887	0.068919	0.095259	0.177834	0.274304	0.232065	0.0776827	0.228068	1.5538	0.00680184
AT5G11930.1	0.582727	0.763403	1.28092	2.2773	2.56587	2.81601	0.875682	2.55306	1.54375	0.00300409
AT3G59390.1	0.071693	0.067799	0.085128	0.14975	0.228095	0.274169	0.0748733	0.217338	1.53742	0.0178042
AT4G37980.2	1.15229	0.809768	2.50292	5.42801	3.1954	4.32343	1.48833	4.31562	1.53588	0.0267249
AT3G14850.1	0.196775	0.270742	0.322022	0.700418	0.999858	0.58632	0.26318	0.762199	1.53412	0.0178156
AT2G34080.1	1.14725	0.932757	0.576604	2.77646	2.76815	2.13758	0.885537	2.56073	1.53193	0.00339493
AT4G37295.1	0.624078	0.310803	0.464854	1.25155	1.39996	1.38455	0.466578	1.34536	1.5278	0.000996743
ATMG00620.1	0.157962	0.110386	0.137052	0.460114	0.29215	0.415673	0.135133	0.389312	1.52654	0.00816759
AT4G35450.2	2.23695	1.87708	6.89657	11.6162	7.82151	12.2203	3.6702	10.5527	1.52368	0.0316317
AT3G08780.2	0.72332	0.619041	0.174949	1.46682	1.15918	1.73046	0.50577	1.45216	1.52164	0.01591
AT4G18280.1	10.4734	9.65323	10.765	24.8162	28.5882	34.7328	10.2972	29.3791	1.51254	0.0027935
AT4G14940.1	0.095482	0.048958	0.078501	0.262555	0.175877	0.192988	0.0743137	0.210473	1.50194	0.0102525
AT3G28500.1	1.51789	0.790269	0.581794	2.88111	2.71369	2.5809	0.963317	2.72523	1.5003	0.004034
AT5G14610.1	0.344142	0.199288	0.115001	0.60683	0.762673	0.490311	0.219477	0.619938	1.49805	0.0179778
AT5G28700.1	0.148264	0.201396	0.296045	0.576448	0.610859	0.634669	0.215235	0.607325	1.49656	0.00107487
AT2G15400.2	0.062782	0.049299	0.026175	0.143231	0.090265	0.155973	0.0460853	0.129823	1.49417	0.0212842
AT1G54390.5	0.511742	0.49062	0.193009	1.21607	1.18657	0.957085	0.398457	1.11991	1.49089	0.00537486
AT1G55370.1	0.046028	0.190579	0.154877	0.466653	0.338824	0.291859	0.130495	0.365779	1.48698	0.0257599
AT1G74810.1	1.25337	1.24818	1.16558	3.74686	1.97486	4.54951	1.22238	3.42374	1.48588	0.0444626
AT1G32900.1	8.18315	6.42795	6.54641	15.3556	20.8688	22.8468	7.0525	19.6904	1.48128	0.00544615
AT3G22840.1	10.3417	4.49055	5.14505	19.7981	14.1916	21.6351	6.65909	18.5416	1.47737	0.0149672
AT4G21926.1	0.993414	1.94315	1.16606	3.93714	3.23925	4.18701	1.36754	3.7878	1.46977	0.00401605
AT4G23570.3	0.071661	0.266303	0.227874	0.441779	0.677686	0.437482	0.188613	0.518982	1.46026	0.0290969
AT1G64780.1	0.385441	0.329527	0.216695	0.756298	0.779428	1.02178	0.310554	0.852503	1.45686	0.00529067
AT1G64110.2	0.034864	0.069146	0.041964	0.150772	0.121368	0.128413	0.048658	0.133518	1.45628	0.00345428
AT4G17480.1	0.47362	0.312975	0.125385	0.907746	0.833786	0.758522	0.303993	0.833351	1.45489	0.00842398
AT2G46950.1	0.065978	0.046377	0.046444	0.099255	0.197019	0.137578	0.052933	0.144617	1.45	0.0347762
AT1G65360.1	0.368895	0.45202	0.659891	1.29539	1.4881	1.26188	0.493602	1.34846	1.44989	0.00156181
AT4G39403.1	0.147826	0.337793	0.528258	0.922835	1.04724	0.798981	0.337959	0.923018	1.44951	0.0111477
AT2G41540.1	0	0.313175	0.150725	0.44498	0.362129	0.458681	0.154633	0.42193	1.44815	0.0486092
AT1G10155.1	0.988747	0.463128	1.97604	3.50018	2.53335	3.31656	1.14264	3.1167	1.44765	0.0208229
AT2G26695.1	6.78563	3.11467	6.72208	12.7478	15.5963	16.9716	5.54079	15.1053	1.44689	0.00531144
AT4G21930.1	3.41529	3.11437	2.27467	8.50599	6.46356	8.89357	2.93478	7.95437	1.4385	0.00372862
AT4G12610.2	0.045969	0.282203	0.242974	0.384642	0.612886	0.546763	0.190382	0.514764	1.43501	0.031266
AT5G22890.1	0.038893	0.024896	0.019491	0.060838	0.083937	0.080048	0.02776	0.074941	1.43275	0.00681239
AT5G07990.1	0.588289	0.824829	0.832741	1.53987	1.76094	2.75109	0.74862	2.0173	1.43012	0.0290955
AT1G24580.1	0.530866	0.180365	0.226761	0.583714	1.01693	0.916512	0.312664	0.839051	1.42415	0.0369571
AT3G50220.1	0.47535	0.335552	0.256459	0.8751	0.8251	1.15515	0.355787	0.951785	1.41962	0.00789984
AT5G24380.1	1.73807	1.49838	1.44361	5.15829	3.70641	3.62541	1.56002	4.16337	1.41619	0.00677525
AT5G02230.2	1.79283	0.911967	1.99943	4.90124	3.06651	4.56964	1.56808	4.17913	1.41421	0.0163648
AT1G02700.1	0.134598	0.116612	0.290865	0.590049	0.461918	0.39153	0.180692	0.481166	1.413	0.0200383
AT4G28790.2	0.085886	0.177553	0.189897	0.438334	0.29722	0.464399	0.151112	0.399984	1.40433	0.0154549
AT5G14200.3	28.0312	5.18435	10.0258	34.0687	38.1843	41.9983	14.4138	38.0838	1.40173	0.031841
AT2G33020.1	0.386172	0.611223	0.396873	1.05402	0.964559	1.66133	0.464756	1.22664	1.40016	0.029913
AT1G07890.2	11.8246	15.6661	14.4222	42.8491	35.4889	32.226	13.9709	36.8547	1.39942	0.00237359
AT5G65660.1	21.0551	24.7455	16.0333	52.6728	58.6952	51.2542	20.6113	54.2074	1.39505	0.000590305
AT5G64100.1	0.26589	0.422323	0.471809	1.07001	1.21247	0.7518	0.386674	1.01143	1.3872	0.013976
AT3G59740.1	0.011643	0.024844	0.028593	0.064208	0.055398	0.049775	0.0216933	0.0564603	1.37999	0.00635127
AT3G15950.1	0.12373	0.187779	0.397079	0.657665	0.589053	0.592964	0.236196	0.613227	1.37644	0.011596
AT3G08590.2	15.1332	5.93521	5.03146	22.6449	26.7769	18.1755	8.69997	22.5324	1.37292	0.027359
AT1G42480.2	0.101701	0.059247	0.379513	0.490914	0.468813	0.437264	0.180154	0.465664	1.37006	0.0483504
AT5G05270.1	0.953356	0.92031	1.10978	1.5054	3.01051	3.19384	0.994482	2.56992	1.36971	0.0429007
AT3G03460.1	0.882779	0.617055	0.354145	1.61635	1.1549	2.01358	0.617993	1.59494	1.36784	0.0284649
AT2G33385.2	0.885209	0.433228	0.68637	1.68504	1.14621	2.32711	0.668269	1.71945	1.36345	0.0452041
AT4G35090.2	3.22655	2.58841	4.74023	10.0534	8.06994	8.87987	3.5184	9.00108	1.35518	0.00309813
AT1G13130.1	0.105449	0.11327	0.04024	0.278628	0.1793	0.198794	0.0863197	0.218907	1.34256	0.0255631
AT3G61220.2	2.88192	3.87953	3.63516	8.17292	12.1818	5.90851	3.46554	8.75442	1.33693	0.046598
AT2G37090.1	0.538848	0.532582	0.298081	1.38079	0.929829	1.12981	0.456504	1.14681	1.32893	0.0106369
AT5G60650.1	0.99466	0.513345	0.481636	2.19272	1.60236	1.20193	0.663214	1.66567	1.32856	0.0392533
AT2G39770.2	0.143502	0.190403	0.086294	0.394009	0.318711	0.341383	0.140066	0.351368	1.32687	0.00486486
AT1G16510.1	10.3481	10.5452	8.12499	23.9865	24.6166	24.0037	9.67277	24.2022	1.32314	5.49015e-05
AT2G26480.1	1.57835	1.4538	1.33572	4.26145	3.44983	3.21313	1.45596	3.64147	1.32255	0.00254887
AT3G21210.1	0.043656	0.128622	0.069191	0.151268	0.201879	0.24908	0.0804897	0.200742	1.31847	0.0335747
AT1G14640.1	0.15063	0.652614	0.326328	1.15626	0.829762	0.822888	0.376524	0.936304	1.31424	0.0381013
AT4G35090.1	111.065	104.29	92.4004	268.501	245.537	248.814	102.585	254.284	1.30962	7.29443e-05
AT2G36590.1	1.75941	0.984903	1.39027	3.06204	3.4851	3.67746	1.37819	3.4082	1.30623	0.00214183
AT3G60170.1	0.223165	0.176793	0.123008	0.461763	0.373937	0.452699	0.174322	0.429466	1.30079	0.0031538
AT5G01010.4	0.863486	1.8326	1.13774	3.38707	2.97168	3.07642	1.27794	3.14505	1.29926	0.00402307
AT3G54710.1	0.098092	0.170202	0.062717	0.319151	0.227395	0.265045	0.110337	0.27053	1.29387	0.0179231
AT4G01535.1	0.363627	0.216762	0.380567	0.85046	0.597524	0.906551	0.320319	0.784845	1.2929	0.0127731
AT5G17490.1	1.47629	1.4369	1.47795	4.12761	3.45026	3.16477	1.46371	3.58088	1.29068	0.00177244
AT3G45130.1	4.56734	6.78172	3.64157	13.879	10.2916	12.4556	4.99688	12.2087	1.28881	0.00671095
AT1G72770.2	1.38697	1.60367	2.68169	4.99058	4.09551	4.76461	1.89077	4.6169	1.28795	0.00482298
AT1G29090.1	0.320764	0.323759	0.358479	0.754616	0.948786	0.745193	0.334334	0.816198	1.28763	0.00203023
AT2G19580.1	0.713453	0.651973	0.68745	1.64761	1.51644	1.84374	0.684292	1.66926	1.28653	0.000524471
AT4G10310.1	0.08486	0.187425	0.076914	0.339852	0.224112	0.286898	0.1164	0.283621	1.28488	0.0266867
AT1G73590.1	0.217272	0.251184	0.161933	0.518025	0.542918	0.474207	0.21013	0.511717	1.28407	0.000782866
AT1G66540.1	0.912579	0.935637	0.631725	2.40965	1.90792	1.70476	0.826647	2.00745	1.28002	0.00694065
AT4G01985.1	0.163127	0.173038	0.137199	0.27685	0.473097	0.398857	0.157788	0.382935	1.27911	0.0180139
AT3G43540.2	1.19002	1.86528	1.48003	3.15988	3.50654	4.3345	1.51177	3.66697	1.27835	0.0057161
AT3G21420.1	0.529751	0.565752	0.618937	1.36063	1.07611	1.72148	0.57148	1.38607	1.27823	0.0124388
AT1G11592.2	0.267281	0.358967	0.410314	0.851199	0.637607	1.01663	0.345521	0.835144	1.27325	0.0140301
AT5G03190.3	1.02643	1.62078	1.72898	3.99248	3.13665	3.3916	1.45873	3.50691	1.26549	0.00361355
AT1G11572.1	0.820048	0.296982	0.422042	1.35751	1.18619	1.15575	0.513024	1.23315	1.26525	0.0132375
AT3G16670.1	7.6466	11.0848	19.1532	36.6087	22.2385	32.1888	12.6282	30.3453	1.26483	0.0313258
AT3G59220.1	2.63324	2.18354	2.19582	5.40512	6.06197	5.25929	2.33754	5.57546	1.2541	0.000355472
AT1G01060.1	1.09409	1.50528	0.437748	2.59196	1.86988	2.75167	1.01237	2.4045	1.248	0.0279341
AT3G26570.1	3.83642	5.51423	2.11953	10.7479	7.73402	8.75797	3.82339	9.07996	1.24783	0.0163835
AT1G35180.1	0.323101	0.241129	0.359964	0.49937	0.90139	0.789423	0.308065	0.730061	1.24478	0.0277712
AT5G40210.1	0.937947	1.1052	0.859778	1.71225	2.88923	2.277	0.967641	2.29283	1.24458	0.0188803
AT5G63350.1	0.261758	0.268683	0.075483	0.604049	0.359695	0.47077	0.201975	0.478171	1.24335	0.0435722
AT3G01480.2	1.94375	2.29473	3.11522	6.95354	4.19663	6.24712	2.45124	5.7991	1.24232	0.0202336
AT2G35070.1	3.40271	2.8329	2.11317	7.98353	7.10304	4.65212	2.78293	6.57956	1.24139	0.0234275
AT4G13000.1	0.843222	0.632586	0.681761	1.76072	1.81313	1.51436	0.71919	1.69607	1.23775	0.000949799
AT3G16420.1	6.51171	5.89476	8.6785	13.6526	15.7666	20.2506	7.02832	16.5566	1.23615	0.0108766
AT2G29090.1	2.77189	1.67103	2.18615	4.92129	4.625	6.05993	2.20969	5.20207	1.23524	0.00521212
AT5G06860.1	51.9065	51.5074	39.1197	104.869	121.1	109.458	47.5112	111.809	1.2347	0.000551791
AT2G31751.1	0.233217	0.308095	0.204688	0.582368	0.39305	0.778509	0.248667	0.584642	1.23334	0.0436954
AT2G04850.1	1.56293	1.9218	1.66958	4.46328	3.72307	3.90338	1.7181	4.02991	1.22993	0.000725118
AT5G24780.1	124.298	155.813	100.342	310.145	244.294	337.798	126.818	297.412	1.2297	0.00599359
AT4G00050.1	2.78554	2.69444	2.17864	6.14819	5.08395	6.71416	2.55287	5.9821	1.22853	0.00262072
AT3G12145.1	13.1207	11.8283	10.5855	31.6394	25.8678	25.7179	11.8449	27.7417	1.2278	0.00158082
AT1G65480.1	19.1254	11.6167	23.5394	43.0314	43.1658	38.8443	18.0938	41.6805	1.20388	0.00329059
AT3G62020.1	1.58276	6.61483	6.66387	10.7715	12.732	10.6203	4.95382	11.3746	1.1992	0.0241757
AT1G73040.1	5.44086	4.46154	6.4277	12.0387	10.272	15.0628	5.44337	12.4578	1.19448	0.00968461
AT3G22560.1	4.32992	3.07253	3.66328	6.88233	10.5908	7.83157	3.68858	8.43489	1.1933	0.0153916
AT3G25710.1	0.870673	0.325594	0.608751	1.35027	1.62785	1.14521	0.601673	1.37444	1.1918	0.0213854
AT1G27670.1	0.34643	0.148213	0.29226	0.452712	0.542462	0.802145	0.262301	0.599106	1.19159	0.0488446
AT5G27450.2	0.284681	0.577412	0.230804	0.913734	0.921024	0.659316	0.364299	0.831358	1.19035	0.0275711
AT2G28440.1	0.167607	0.308728	0.439857	0.70663	0.742829	0.639886	0.305397	0.696448	1.18933	0.00969986
AT2G25680.1	1.63139	1.40721	1.35449	2.8988	3.35956	3.72362	1.46436	3.32733	1.18409	0.0018203
AT4G36380.1	0.644461	0.533893	0.450848	1.39682	0.977514	1.32729	0.543067	1.23388	1.18399	0.00811694
AT3G61710.2	0.576983	0.75173	0.524258	1.85745	0.937703	1.40579	0.617657	1.40031	1.18087	0.0462304
AT5G04980.1	1.4094	0.928207	0.73754	3.09101	1.72256	2.14532	1.02505	2.31963	1.1782	0.045515
AT2G24540.1	0.775925	0.46197	0.841803	1.79145	1.76173	1.14757	0.693233	1.56692	1.17652	0.0220613
AT5G03680.1	0.060479	0.058275	0.037159	0.137524	0.104668	0.109367	0.051971	0.117186	1.17303	0.00675516
AT1G68740.1	0.751311	0.942842	1.67012	2.74965	1.99948	2.83374	1.12142	2.52762	1.17245	0.0218237
AT2G38760.1	1.60259	1.16407	1.43634	2.83815	2.81449	3.79757	1.401	3.15007	1.16893	0.00736407
AT4G13800.1	0.930786	0.645402	1.32121	2.4734	1.80914	2.21079	0.9658	2.16444	1.1642	0.0120877
AT2G40475.1	1.04025	1.25196	1.43878	2.80276	2.43277	3.11169	1.24366	2.78241	1.16174	0.00249353
AT3G22910.1	14.0285	15.6523	11.1803	29.7832	34.8076	26.5504	13.6204	30.3804	1.15737	0.00359207
AT4G21910.4	0.738452	0.818768	0.535513	1.11916	2.03676	1.50935	0.697578	1.55509	1.15657	0.0371307
AT1G51780.1	2.64634	1.65304	1.57509	4.75311	4.08707	4.25172	1.95816	4.36397	1.15614	0.00380528
AT2G40460.1	8.11928	7.33211	6.18077	17.2274	15.6076	15.3728	7.21072	16.0693	1.15609	0.000397807
AT1G71020.2	0.120035	0.06527	0.080864	0.144169	0.230518	0.216523	0.088723	0.19707	1.15133	0.0258489
AT5G02590.1	7.37685	5.22015	4.93191	16.6671	11.7621	10.3775	5.84297	12.9356	1.14657	0.0261468
AT5G48655.2	6.82711	12.3192	6.04899	14.931	17.632	23.1218	8.39842	18.5616	1.14413	0.0309886
AT2G07756.1	0.129556	0.062763	0.076365	0.246637	0.165949	0.181103	0.0895613	0.197896	1.1438	0.0278296
AT1G12150.1	0.169143	0.184799	0.176842	0.393162	0.373537	0.405162	0.176928	0.39062	1.1426	3.14719e-05
AT5G55410.1	4.31794	2.10823	2.5464	4.74112	8.03889	7.01989	2.99086	6.59997	1.1419	0.0382881
AT4G13370.1	0.439859	0.516565	0.370867	0.965926	1.08217	0.880813	0.44243	0.976303	1.14188	0.00176038
AT3G55760.3	2.14372	1.40545	1.69573	4.45837	2.42815	4.66488	1.7483	3.85047	1.13908	0.0477928
AT4G11890.1	6.79203	5.56429	8.71081	17.515	13.8443	14.9697	7.02238	15.443	1.13692	0.00405559
AT5G20810.2	0.060063	0.080581	0.028301	0.094425	0.152199	0.123917	0.056315	0.123514	1.13308	0.040854
AT2G15020.1	2.47524	0.7053	1.47567	3.49954	2.9052	3.77982	1.55207	3.39485	1.12916	0.0325042
AT1G52030.1	4.14375	3.97511	4.92185	8.93894	9.22027	10.3599	4.3469	9.50637	1.12891	0.000593215
AT1G76240.1	2.11538	1.77106	1.68501	5.37268	3.61208	3.17289	1.85715	4.05255	1.12574	0.0327267
AT3G50560.1	0.370285	0.7164	0.854679	1.04208	1.76495	1.41227	0.647121	1.40644	1.11994	0.0401683
AT3G43270.1	6.1093	6.40586	5.35173	12.9294	12.7284	13.1567	5.95563	12.9382	1.11931	3.21887e-05
AT1G43890.3	8.83069	11.8318	9.68786	18.4959	18.8762	28.4925	10.1168	21.9548	1.11779	0.0250815
AT5G67500.2	0.291032	0.444958	0.192695	0.772997	0.624885	0.615964	0.309562	0.671282	1.11669	0.0154922
ATMG00170.1	0.157728	0.036033	0.12519	0.21103	0.261588	0.216948	0.106317	0.229855	1.11235	0.0358696
ATMG00360.1	0.104513	0.103271	0.066298	0.261009	0.185198	0.146099	0.0913607	0.197435	1.11174	0.0420654
AT1G01600.1	0.172207	0.059496	0.136873	0.266956	0.251693	0.275851	0.122859	0.264833	1.10809	0.0139972
AT1G72200.1	0.277636	0.20687	0.121024	0.538337	0.400706	0.364612	0.201843	0.434552	1.10629	0.0288111
AT1G16850.1	3.89826	3.14322	4.1825	5.81983	8.53892	9.7421	3.74133	8.03362	1.1025	0.0232839
AT4G35160.1	7.22353	9.03418	5.28231	19.3135	14.5702	12.3171	7.18	15.4003	1.1009	0.0242462
AT3G52060.2	1.1564	0.87558	1.14604	1.96641	2.29985	2.54881	1.05934	2.27169	1.1006	0.0032257
AT5G03170.1	1.98163	1.56715	2.44813	4.17016	4.84348	3.82322	1.99897	4.27896	1.098	0.00439084
AT3G48280.1	1.13727	0.964066	1.09847	1.93303	2.78309	2.11985	1.0666	2.27866	1.09516	0.00999308
AT1G23410.1	0.807593	0.498955	0.579394	1.54736	1.28764	1.19065	0.628647	1.34188	1.09394	0.00718998
AT5G24200.1	123.839	127.86	85.4878	259.436	268.887	191.101	112.396	239.808	1.09329	0.0103889
AT3G51860.1	66.0366	55.6706	51.8326	116.587	121.382	132.224	57.8466	123.398	1.09301	0.000474836
AT1G15825.1	0.316174	0.272466	0.349871	0.749141	0.577956	0.673758	0.312837	0.666952	1.09217	0.00286783
AT1G03920.1	0.078049	0.115874	0.184091	0.278773	0.19521	0.331673	0.126005	0.268552	1.09172	0.0474402
AT1G19640.1	9.32191	4.66818	5.01613	13.4334	11.0606	15.9863	6.3354	13.4934	1.09075	0.0256533
AT1G11570.2	0.524303	0.676488	0.653194	1.3402	1.19745	1.40637	0.617995	1.31467	1.08904	0.000856756
AT1G20070.1	6.78839	5.24528	5.57627	13.8596	11.2574	12.3132	5.86998	12.4767	1.08781	0.00175317
AT3G52740.1	11.0707	5.50585	7.4845	17.8308	18.8749	14.4305	8.02034	17.0454	1.08765	0.0128779
AT5G49030.2	0.057195	0.017662	0.033326	0.086037	0.061388	0.082466	0.036061	0.0766303	1.08748	0.0426624
AT3G54500.2	1.21332	2.91231	3.18821	5.13253	4.19108	6.18954	2.43795	5.17105	1.08479	0.031871
AT5G59520.1	0.180872	0.337063	0.216249	0.380325	0.534149	0.638493	0.244728	0.517656	1.08081	0.0369719
AT1G27380.2	0.301606	0.165322	0.184369	0.478381	0.545997	0.349	0.217099	0.457793	1.07634	0.028511
AT5G08130.4	2.71278	1.60027	5.42438	6.26697	6.82851	7.36706	3.24581	6.82085	1.07137	0.0387153
AT4G30460.1	16.171	15.2491	15.3969	30.5968	32.8028	34.9807	15.6057	32.7934	1.07133	0.00018761
AT1G53560.1	48.7095	46.9964	41.5882	98.222	105.007	84.7829	45.7647	96.0041	1.06886	0.00135493
AT5G05960.1	11.4917	8.49268	8.81647	23.6725	22.7797	13.9427	9.6003	20.1316	1.06831	0.031583
AT3G48770.1	0.016812	0.021179	0.017203	0.046551	0.041191	0.027701	0.018398	0.038481	1.0646	0.0254583
AT3G20570.1	2.36496	1.93518	2.83723	6.00042	4.69498	4.21215	2.37912	4.96918	1.06258	0.0120768
AT4G21650.1	3.85849	4.51049	4.00837	9.07769	7.49736	9.22653	4.12578	8.60053	1.05976	0.00159336
AT3G15650.1	0.995618	0.445551	1.16008	2.09398	1.48246	1.84553	0.867084	1.80732	1.05961	0.0282474
AT5G24280.1	0.158565	0.243762	0.120042	0.276102	0.354443	0.457628	0.174123	0.362724	1.05877	0.0421471
AT1G15350.2	0.683248	1.06999	1.09573	2.02413	2.41728	1.47057	0.949656	1.97066	1.0532	0.0287181
AT1G75580.1	0.867546	1.03621	0.748953	1.38615	2.06296	2.0539	0.884236	1.83434	1.05276	0.0164888
AT4G17470.1	13.0248	11.6171	11.4605	23.7075	23.2344	27.9517	12.0341	24.9645	1.05275	0.00121453
AT5G66070.2	3.45415	4.74995	2.1623	8.65748	7.61918	5.17472	3.45546	7.15046	1.04916	0.0441297
ATCG00900.1	1.31629	1.10813	1.52195	3.3821	2.76753	2.00191	1.31546	2.71718	1.04655	0.0282058
ATMG01275.1	0.097454	0.078108	0.145622	0.260197	0.210851	0.192147	0.107061	0.221065	1.04603	0.016216
AT3G55110.1	1.60634	1.37249	0.934506	3.21102	2.44208	2.4166	1.30444	2.6899	1.04412	0.013252
AT1G13000.2	8.50208	5.95495	4.84618	15.0226	11.2258	13.5272	6.43441	13.2585	1.04304	0.0115683
AT1G54040.1	13.64	12.6838	14.2137	24.0427	30.9029	28.3029	13.5125	27.7495	1.03816	0.00225309
AT5G60890.1	1.39556	0.98778	1.2831	3.08175	2.37451	2.0665	1.22215	2.50758	1.03688	0.0166093
AT1G64500.1	4.86883	3.56763	4.27412	8.61294	8.93205	8.52468	4.23686	8.68989	1.03634	0.00035596
AT2G02990.1	43.2175	33.9731	34.0909	61.7503	85.8027	79.9285	37.0938	75.8272	1.03154	0.00788725
AT3G63200.1	0.331965	0.47246	0.388989	0.797251	0.801193	0.837484	0.397805	0.811976	1.02938	0.000635736
AT5G56795.1	4.45812	3.30529	4.44691	7.23699	9.99495	7.67403	4.07011	8.30199	1.02839	0.0107026
AT1G80555.1	0.273908	0.253775	0.235727	0.68237	0.469825	0.404759	0.25447	0.518985	1.0282	0.0352317
AT5G11540.1	0.089472	0.143515	0.045886	0.210437	0.180156	0.177475	0.0929577	0.189356	1.02646	0.032986
AT1G26290.1	1.76173	1.25839	2.37294	3.44961	4.0044	3.51072	1.79769	3.65491	1.02369	0.00717764
AT1G12260.1	0.255558	0.317311	0.120092	0.495035	0.410794	0.498673	0.230987	0.468167	1.01921	0.0217193
AT3G25570.2	5.89787	5.24387	4.32402	10.9153	7.95387	12.4745	5.15525	10.4479	1.0191	0.0195255
AT4G23600.1	268.49	469.486	325.739	749.531	717.284	687.544	354.572	718.119	1.01815	0.00432554
AT3G21670.1	16.4593	15.7496	17.6334	29.3805	33.4564	37.9853	16.6141	33.6074	1.01637	0.00261555
AT1G75560.2	0.348299	0.739502	0.366267	0.853374	1.17834	0.904529	0.484689	0.978749	1.01388	0.0384548
AT2G34070.1	26.0661	28.0123	20.2587	54.4294	46.9373	48.6804	24.779	50.0157	1.01326	0.00147851
AT2G32530.1	2.99832	3.06614	2.39016	5.13533	5.95707	5.96106	2.81821	5.68449	1.01225	0.00119387
AT5G48060.1	0.066172	0.179914	0.081996	0.240124	0.184566	0.236597	0.109361	0.220429	1.01122	0.0494492
AT5G42720.1	0.973183	1.05183	1.07541	2.34756	2.07638	1.81457	1.03347	2.0795	1.00874	0.00263275
AT3G14170.1	0.253181	0.31122	0.361224	0.718337	0.664617	0.477239	0.308542	0.620064	1.00695	0.0172447
AT1G80820.1	10.026	9.1049	6.0367	17.0762	19.0807	14.331	8.38921	16.8293	1.00437	0.0099431
AT1G54010.1	6.8034	9.22478	8.0489	17.968	14.6662	15.5234	8.0257	16.0525	1.0001	0.00268998
AT3G22380.2	0.183314	0.243016	0.090906	0.298537	0.304867	0.429989	0.172412	0.344464	0.998494	0.0490704
AT4G08870.1	686.835	738.247	525.41	1521.8	1191.48	1180.41	650.164	1297.89	0.997298	0.00738991
AT5G06760.1	1.63874	1.0662	1.13688	2.21341	2.85213	2.59711	1.28061	2.55422	0.996054	0.00791435
AT5G44050.1	0.301338	0.36965	0.380486	0.841524	0.468655	0.782733	0.350491	0.697637	0.993098	0.0426916
AT4G08870.2	5.23359	6.0903	5.03684	13.8816	9.34533	9.296	5.45358	10.841	0.991221	0.0256792
AT5G64910.1	0.240557	0.239723	0.28895	0.446718	0.454434	0.627699	0.25641	0.509617	0.990961	0.0144729
AT5G61670.2	0.957344	1.28507	1.06581	2.07277	2.18218	2.29607	1.10274	2.18367	0.985662	0.000737257
AT5G15850.1	11.6473	11.7238	8.58407	21.8579	21.4059	19.9648	10.6517	21.0762	0.984525	0.000909635
AT4G25000.1	34.9053	26.0317	29.6056	39.9346	64.7113	73.5218	30.1809	59.3892	0.976566	0.0481187
AT5G39130.1	0.869222	0.862088	0.672347	1.45143	1.31781	1.95824	0.801219	1.57582	0.975838	0.0195953
AT5G21105.2	0.255825	0.244808	0.297499	0.635446	0.404588	0.527252	0.266044	0.522429	0.973569	0.0201572
AT5G41612.1	0.136123	0.176433	0.147939	0.336704	0.265052	0.302375	0.153498	0.301377	0.973346	0.00346777
AT2G18440.2	3.44043	3.24187	4.78253	7.82034	7.23855	7.43593	3.82161	7.49827	0.972378	0.00200846
AT3G27415.1	1.73149	1.32456	1.40112	2.64588	3.71626	2.36955	1.48573	2.91057	0.970131	0.0293918
AT3G22550.1	18.2049	12.5587	12.2304	31.8531	27.7853	24.4954	14.3313	28.0446	0.968552	0.00888354
AT3G55646.1	5.62003	4.23358	4.91803	9.12445	9.59455	10.1721	4.92388	9.63036	0.967795	0.000720853
AT3G08040.1	0.136131	0.286692	0.307234	0.530801	0.471794	0.425247	0.243352	0.475947	0.967755	0.0199041
AT2G45190.1	0.928778	0.570959	0.822195	1.15053	1.83625	1.54884	0.773977	1.51187	0.965976	0.0306553
ATMG01360.1	0.294704	0.173265	0.164272	0.457618	0.424664	0.352335	0.210747	0.411539	0.965517	0.0184763
AT1G23740.1	48.8663	35.4096	41.7749	79.2509	90.4857	76.3463	42.0169	82.0277	0.96514	0.00232221
AT3G57260.1	1488.15	1559.23	1104.42	3131.72	2448.34	2509.12	1383.93	2696.39	0.962254	0.00724899
AT2G26980.5	0.83465	0.571289	0.41523	1.18764	1.2406	1.11715	0.607056	1.1818	0.961078	0.0107602
AT3G01950.1	2.55427	2.23018	3.06202	5.64187	4.74776	4.86445	2.61549	5.08469	0.959079	0.00263631
AT4G23410.1	0.635748	0.630082	0.89887	1.09453	1.47535	1.63788	0.721567	1.40259	0.958885	0.0207464
AT1G52857.1	1.65441	1.03985	1.08516	2.37902	3.00161	1.95747	1.25981	2.44603	0.957236	0.030602
AT3G26470.1	6.33168	7.64585	8.11033	13.9832	16.2385	12.4164	7.36262	14.2127	0.948891	0.00510104
AT2G32480.2	0.555851	0.694962	0.609001	0.870082	1.33836	1.38038	0.619938	1.19627	0.948353	0.0267674
AT5G49320.1	0.696818	0.566124	0.672696	1.06117	1.56213	1.10847	0.645213	1.24392	0.947048	0.0220417
AT5G37370.3	0.712223	0.712569	0.605308	1.43447	1.01935	1.45832	0.6767	1.30405	0.946405	0.0129493
AT5G67160.1	3.39647	1.91446	2.30863	4.25423	5.80076	4.62627	2.53985	4.89375	0.946195	0.0215772
AT4G00150.1	3.06048	3.84409	3.01595	6.33936	6.44194	6.31914	3.30684	6.36682	0.945119	0.00035364
AT2G37590.1	0.272012	0.215083	0.209012	0.403622	0.58637	0.348039	0.232036	0.44601	0.942731	0.0457848
AT1G62990.1	1.05119	1.02301	0.721599	1.79376	2.10405	1.46964	0.931935	1.78915	0.940974	0.0154017
AT1G66870.1	0.94771	0.80752	1.12078	1.99425	1.49207	2.03419	0.958669	1.84017	0.940736	0.0109496
AT3G21710.2	1.11479	1.11359	0.836651	1.85817	2.13278	1.88251	1.02168	1.95782	0.93831	0.00183298
AT4G09490.1	1.54988	1.17732	1.7953	3.2226	2.6435	2.79927	1.5075	2.88846	0.93814	0.00520152
AT5G63450.1	1.1216	0.891349	1.34888	1.60565	2.22983	2.57199	1.12061	2.13582	0.930508	0.0313235
AT4G14500.2	0.114847	0.113244	0.142818	0.178517	0.276255	0.251742	0.123636	0.235505	0.929653	0.0223265
AT5G65280.1	2.96236	2.34023	2.32828	4.82261	5.43279	4.27853	2.54362	4.84465	0.929507	0.00427331
AT5G02260.1	3.99901	3.26948	3.75336	8.43478	5.15815	7.39641	3.67395	6.99645	0.92929	0.0284319
AT4G26850.1	54.6144	45.7306	42.7633	92.2879	93.7381	86.359	47.7028	90.795	0.92854	0.000516163
AT1G51690.1	0.795948	1.21548	1.29135	2.40575	1.58672	2.28521	1.10092	2.09256	0.926554	0.0292245
AT1G53100.1	1.57886	2.16952	2.58029	3.98754	4.85415	3.17237	2.10955	4.00469	0.924751	0.0285984
AT5G39160.1	8.22564	7.9586	6.47736	11.1758	14.5043	17.2756	7.55387	14.3186	0.922601	0.0214661
AT5G03555.1	2.35924	3.0696	2.19013	5.12896	4.62287	4.67919	2.53965	4.81034	0.921507	0.00192671
AT1G70830.1	14.4367	10.9711	11.3661	24.7235	27.9677	16.9038	12.258	23.1983	0.9203	0.0341655
AT3G07350.1	13.6466	14.9993	12.2353	25.2224	25.4903	26.5689	13.627	25.7605	0.918691	0.000173499
AT1G26762.1	0.658597	0.68922	1.07818	1.27752	1.75103	1.54964	0.808667	1.52607	0.9162	0.0203595
AT5G49800.1	0.215978	0.350108	0.548536	0.737992	0.691474	0.673608	0.371541	0.701025	0.915945	0.0286881
AT2G28510.1	8.43875	7.8367	7.46537	17.1684	15.1539	12.4505	7.91361	14.9242	0.91525	0.00737295
AT3G03480.1	6.56783	9.20179	8.03145	14.0096	15.6281	15.2406	7.93369	14.9594	0.914992	0.00148244
AT3G05030.2	0.083152	0.100693	0.12236	0.245498	0.152058	0.178688	0.102068	0.192081	0.912182	0.0399912
ATCG01240.1	1.43081	1.28522	1.59174	3.01289	2.95582	2.13267	1.43592	2.70046	0.91123	0.0132024
AT1G25422.1	0.258627	0.298009	0.557959	0.591534	0.788281	0.715326	0.371532	0.69838	0.910528	0.0411672
AT1G77760.1	25.9903	26.4295	18.1126	47.5057	38.8064	46.1313	23.5108	44.1478	0.909019	0.00568251
AT5G50090.1	1.41476	1.04074	1.01394	2.20885	2.57481	1.73054	1.15648	2.1714	0.908883	0.0213956
AT5G13220.2	8.90399	6.55299	10.6339	15.2111	17.1561	16.5379	8.69697	16.3017	0.90644	0.00443477
AT4G13540.1	1.6585	1.59654	2.69925	3.55998	3.55041	4.03224	1.98477	3.71421	0.904085	0.0115287
AT3G60490.1	0.728782	0.350482	0.798722	1.21903	1.2137	1.07981	0.625995	1.17085	0.903328	0.0204851
AT3G17460.1	0.706362	0.890696	0.893139	1.88047	1.14735	1.62275	0.830066	1.55019	0.901149	0.032198
AT5G43400.1	0.764369	0.814207	0.61743	1.50405	1.28934	1.30703	0.732002	1.36681	0.90089	0.00219204
AT2G35340.1	1.15156	1.25583	1.44647	2.47566	2.08185	2.6292	1.28462	2.39557	0.899031	0.00382881
AT5G06870.1	63.0589	70.7341	78.8682	133.227	111.258	151.591	70.8871	132.025	0.897221	0.00814221
AT3G57830.1	0.213835	0.102425	0.189994	0.361574	0.315716	0.265471	0.168751	0.314254	0.897031	0.0292986
AT1G62660.1	14.2106	14.7035	14.946	26.2813	25.256	29.9846	14.62	27.174	0.894277	0.000985155
AT4G09990.1	0.322095	0.335613	0.322542	0.541721	0.724468	0.553806	0.32675	0.606665	0.892713	0.00910001
AT4G03490.2	0.160838	0.106788	0.181051	0.333387	0.251682	0.247343	0.149559	0.277471	0.891621	0.0231101
AT5G24155.1	2.45981	1.27848	3.4298	4.11583	4.7075	4.45985	2.38937	4.42773	0.889939	0.034217
AT4G38810.1	1.41679	1.82242	1.33623	3.59724	2.34269	2.53625	1.52515	2.8254	0.889503	0.0358402
AT3G55120.1	2.52193	3.24704	2.9532	5.58383	4.86901	5.65071	2.90739	5.36785	0.884621	0.0016701
AT3G02180.1	20.259	24.7585	25.3148	41.3942	40.9419	47.4486	23.4441	43.2616	0.883862	0.00168173
AT1G31750.1	2.3253	2.3491	1.47172	4.45169	3.2783	3.56588	2.04871	3.76529	0.878046	0.0197017
AT5G24150.1	13.5816	11.1643	12.8279	23.364	24.4954	21.1565	12.5246	23.0053	0.877199	0.000986483
AT1G66100.1	249.418	175.36	235.088	346.424	462.209	403.264	219.955	403.966	0.877023	0.0103741
AT4G35600.2	6.25768	6.57427	4.83948	10.5927	10.1258	11.714	5.89048	10.8108	0.876018	0.00229722
AT3G20830.1	1.76443	2.36889	2.11554	3.99249	4.12602	3.34727	2.08295	3.82193	0.875669	0.00427326
AT4G25719.1	0.179392	0.133779	0.21941	0.28133	0.401733	0.294126	0.177527	0.32573	0.875637	0.0311502
AT1G48710.1	0.066087	0.115656	0.079558	0.179089	0.118167	0.181378	0.0871003	0.159545	0.87321	0.0465318
AT1G74090.1	26.0638	26.3341	26.6286	58.688	41.9095	43.9319	26.3422	48.1765	0.870953	0.0145294
AT1G68920.1	1.32713	1.56418	1.42898	3.0048	3.08924	1.80621	1.44009	2.63342	0.870772	0.0467999
AT4G05030.1	5.54697	5.81693	6.61815	8.07833	12.8226	11.9592	5.99401	10.9534	0.869779	0.0293916
AT4G37430.1	35.9547	30.1241	28.6372	53.7483	67.9912	51.2984	31.572	57.6793	0.869409	0.00995483
AT4G20830.2	122.344	105.326	103.613	204.236	238.088	162.553	110.428	201.626	0.868576	0.0157749
AT3G21460.1	6.05255	4.06048	6.43673	7.9246	10.447	11.844	5.51659	10.0719	0.868484	0.0287775
AT5G39190.1	14.3262	13.203	11.3036	18.7989	22.3927	29.5419	12.9443	23.5778	0.865118	0.0315638
AT5G18690.1	1.20623	1.79392	1.68725	3.48455	2.33984	2.70815	1.56247	2.84418	0.864186	0.0286035
AT3G63010.1	14.4483	15.9747	12.2037	28.4504	25.8847	23.2221	14.2089	25.8524	0.863505	0.00335374
AT4G32770.1	9.82778	8.92367	8.25398	13.9361	21.0711	14.0881	9.00181	16.3651	0.862337	0.037232
AT2G31180.1	0.618314	0.256558	0.466676	0.814197	0.803366	0.817447	0.447183	0.81167	0.860029	0.0255302
AT1G63295.1	2.65166	1.91394	1.90394	3.60453	3.46405	4.66963	2.15652	3.91274	0.859476	0.0180266
AT4G12450.1	0.356729	0.414112	0.261061	0.688461	0.627548	0.555222	0.343967	0.623744	0.858682	0.00900041
AT5G50720.1	3.10601	2.20809	3.57973	4.88544	5.47403	5.75931	2.96461	5.37293	0.857868	0.00726186
AT5G17860.1	28.9945	28.8247	22.9229	50.2737	49.0822	46.9002	26.914	48.752	0.857105	0.000606448
AT5G35926.1	2.56708	1.37593	2.03632	3.8143	3.01875	3.99397	1.99311	3.60901	0.856579	0.0240372
AT4G15430.1	0.159712	0.161973	0.161741	0.30832	0.333281	0.231285	0.161142	0.290962	0.852498	0.0133912
AT1G07600.1	3.04096	3.03777	3.0139	4.12298	5.63058	6.64664	3.03088	5.46673	0.850943	0.0293128
AT4G36690.1	8.02594	4.8795	8.72125	15.5725	13.3701	10.0022	7.20889	12.9816	0.848617	0.0450538
AT5G17450.2	5.46077	3.85005	4.62491	9.19845	8.64213	7.25101	4.64524	8.36386	0.848415	0.0074565
AT5G50090.2	0.385076	0.193283	0.333478	0.520254	0.554271	0.566339	0.303946	0.546955	0.847608	0.0145759
ATMG00210.1	0.169814	0.07954	0.08888	0.218685	0.198782	0.189618	0.112745	0.202362	0.843877	0.0401242
AT1G46480.1	0.510612	0.402378	0.662183	0.953997	0.994236	0.875169	0.525058	0.941134	0.841924	0.00744276
AT1G28580.1	8.5827	16.9559	8.46347	18.6935	21.8572	20.3514	11.334	20.3007	0.840868	0.0386482
AT2G05100.1	689.975	689.315	789.116	1321.84	1118.86	1442.86	722.802	1294.52	0.840743	0.00465955
AT1G62710.1	6.34846	5.79653	4.67407	9.74228	10.999	9.37392	5.60635	10.0384	0.840395	0.0031215
AT2G34420.1	3494.34	4104.54	4108.22	7124.73	6285.24	7551.73	3902.36	6987.23	0.840373	0.00190086
AT5G15630.1	0.362419	0.685324	0.356744	0.83197	0.887346	0.794192	0.468162	0.837836	0.839659	0.0298421
AT4G03443.1	0.441187	0.389832	0.211617	0.598732	0.639068	0.627042	0.347545	0.621614	0.838818	0.0177964
AT2G37630.1	2.78518	2.333	2.08173	4.63157	3.88096	4.35125	2.39997	4.28793	0.837265	0.00327839
AT4G06744.1	5.5443	5.99184	4.49937	9.17116	9.68548	9.74852	5.34517	9.53506	0.835005	0.000937671
AT2G46830.1	3.08514	3.3684	3.27825	5.57045	4.67526	7.10283	3.24393	5.78285	0.834037	0.0236396
AT2G27820.1	19.5361	17.4408	14.2215	29.3314	31.5373	30.3309	17.0661	30.3999	0.832929	0.00133985
AT4G39410.1	0.382262	0.492738	0.542599	0.936572	0.872317	0.715338	0.472533	0.841409	0.832392	0.0103883
AT2G29660.1	0.882308	0.714814	0.889919	1.81672	1.38327	1.22623	0.829014	1.47541	0.831645	0.0252854
AT1G26945.1	7.57725	7.67282	5.96925	12.3616	10.0108	15.3794	7.07311	12.5839	0.831167	0.02879
AT4G33560.1	1.55772	1.5766	1.69878	2.50814	2.86521	3.22223	1.61103	2.86519	0.830647	0.00400645
AT1G01030.1	0.479115	0.522054	0.266468	0.719769	0.680143	0.85098	0.422546	0.750297	0.828355	0.0255268
AT2G31380.1	6.08828	4.43724	5.74109	9.49428	8.60449	10.691	5.4222	9.59658	0.823642	0.00604568
AT2G07777.1	0.472598	0.424728	0.334789	0.88261	0.720737	0.575708	0.410705	0.726352	0.822566	0.0316623
AT1G59850.1	0.32683	0.328834	0.308805	0.667698	0.500305	0.537593	0.32149	0.568532	0.822469	0.00845467
AT3G12320.1	10.1942	7.27086	10.0174	16.8004	14.7486	17.0351	9.16081	16.1947	0.821977	0.00413766
AT1G03320.1	0.172061	0.077641	0.201819	0.294932	0.236023	0.266573	0.150507	0.265843	0.820742	0.0485553
AT5G17700.1	1.34092	1.06913	1.22024	1.90897	2.51012	1.99015	1.2101	2.13641	0.820067	0.0105039
AT2G07739.1	1.32946	0.739572	0.987795	2.06028	1.92951	1.39908	1.01894	1.79629	0.81795	0.0425656
AT1G23850.1	9.61257	9.8877	7.80103	17.4613	15.8093	14.8486	9.10043	16.0397	0.817643	0.0023096
AT1G19570.1	730.097	633.759	640.883	1111.69	1295.57	1125.13	668.246	1177.47	0.817232	0.00159045
AT5G22630.1	30.0725	31.2395	22.4744	54.0497	47.263	46.1178	27.9288	49.1435	0.815246	0.00457518
AT2G46670.1	2.02385	2.88397	2.99797	4.51025	4.60056	4.78839	2.63526	4.63307	0.814021	0.00328574
AT5G19875.1	23.4111	21.0919	14.0619	37.6044	32.5992	32.6166	19.5216	34.2734	0.812017	0.0106974
AT1G11850.2	2.0086	1.87779	2.35359	3.26991	3.97126	3.70268	2.07999	3.64795	0.810508	0.00323841
AT3G46900.1	7.89727	4.95414	5.67144	9.96962	12.4473	10.0631	6.17429	10.8267	0.810243	0.0179358
AT3G17690.1	0.998582	1.2524	1.02465	1.84442	2.0455	1.84682	1.09188	1.91225	0.808459	0.00142675
AT2G38380.1	1.75922	1.76492	1.40498	2.68382	2.2683	3.66706	1.64304	2.87306	0.806221	0.0463597
AT5G55450.1	146.745	150.609	149.402	319.6	255.769	205.764	148.919	260.378	0.806082	0.0277484
AT5G23730.1	3.50996	2.42984	2.80608	4.64504	5.85021	4.79555	2.91529	5.09693	0.805989	0.011537
AT2G37770.2	36.2818	33.6926	26.9688	54.9602	58.6262	55.8479	32.3144	56.4781	0.805514	0.00126884
AT4G23500.1	3.12767	3.05972	2.43967	6.47595	4.43055	4.16091	2.87569	5.02247	0.80449	0.0481342
AT3G25290.1	11.5776	7.91207	7.2025	14.5913	17.9822	14.0236	8.89739	15.5324	0.803823	0.0224182
AT4G09500.2	2.05251	1.88064	1.59766	3.4889	2.8402	3.302	1.8436	3.21037	0.800209	0.00428284
AT5G46730.1	11.0058	15.3255	10.5728	18.9176	23.7455	21.4856	12.3014	21.3829	0.79764	0.0116301
AT4G37690.1	1.38538	0.972357	0.789435	2.04469	1.68368	1.7408	1.04906	1.82306	0.797269	0.0207263
AT5G60120.2	0.391225	0.580842	0.479253	1.0259	0.69818	0.797418	0.483773	0.840498	0.796913	0.0328527
AT3G08860.1	18.9614	17.4343	11.4828	23.4223	31.9387	27.7434	15.9595	27.7015	0.795547	0.024875
AT3G52060.1	45.4383	41.048	38.0468	73.5997	61.669	80.7917	41.5111	72.0201	0.794904	0.00695381
AT3G14420.2	41.6119	39.6315	52.158	84.0675	65.5576	81.7359	44.4671	77.1203	0.794372	0.00955268
AT3G12920.1	6.14325	5.60145	5.76915	11.3545	9.13992	9.87907	5.83795	10.1245	0.794316	0.00307112
AT3G11150.1	0.553987	0.657101	0.840372	0.915734	1.30377	1.33224	0.68382	1.18392	0.791877	0.034216
AT5G12940.1	3.73468	3.44672	4.30653	7.41485	4.90435	7.53212	3.82931	6.61711	0.789115	0.0355258
AT3G51750.3	0.369926	0.29487	0.166645	0.464432	0.516443	0.454719	0.277147	0.478531	0.787962	0.032001
AT1G24070.1	3.15482	4.19127	2.96759	6.76064	4.78808	6.25807	3.43789	5.93559	0.787868	0.0238018
AT5G02090.1	2.58413	1.84789	2.10919	3.09477	4.17699	4.01146	2.1804	3.76107	0.78655	0.0167444
AT5G15254.1	0.762159	0.885575	0.936922	1.30459	1.77645	1.37725	0.861552	1.48609	0.786516	0.0159401
AT3G14420.1	152.098	153.34	206.401	315.845	225.043	341.586	170.613	294.158	0.785866	0.0355874
AT1G78230.1	2.08492	2.95689	2.05827	4.471	3.41361	4.34631	2.36669	4.07697	0.784628	0.018472
AT5G53048.1	0.513055	0.639615	0.726186	1.05001	0.921589	1.2645	0.626285	1.0787	0.784402	0.0183585
AT3G61430.1	106.619	95.1212	92.8305	127.977	191.645	187.535	98.1902	169.052	0.783819	0.027969
AT2G32560.1	19.2357	18.3102	16.5222	31.1363	31.9731	29.8639	18.0227	30.9911	0.782038	0.000208115
AT5G14510.1	0.730959	0.908531	1.18217	1.72968	1.57092	1.54072	0.940552	1.61377	0.778859	0.00941894
AT2G39330.1	47.1044	50.2473	42.871	95.4083	67.2144	77.9219	46.7409	80.1815	0.778585	0.0169784
AT3G06125.1	1.42323	0.852813	1.09687	1.50572	1.99493	2.28001	1.1243	1.92689	0.77724	0.0456524
AT4G02730.1	3.22097	4.00108	2.29621	5.88858	5.15774	5.25167	3.17275	5.43266	0.775924	0.0141757
AT3G05730.1	18.5966	17.6782	25.9784	32.4853	37.7934	36.1799	20.751	35.4862	0.774074	0.00856157
AT5G17050.1	5.73415	5.08663	4.41771	7.13832	9.6036	9.27886	5.0795	8.67359	0.771944	0.0140193
AT4G27700.1	35.3752	34.6705	39.2505	66.9339	54.2805	65.2908	36.4321	62.1684	0.770972	0.00365647
AT1G56150.1	18.1988	18.4781	13.7416	28.7871	26.2186	31.0255	16.8062	28.6771	0.770905	0.00457574
AT1G04000.1	5.38348	6.38778	4.69492	10.2851	9.22709	8.57435	5.48872	9.36218	0.770373	0.00521317
AT2G05070.1	313.662	335.642	412.461	660.21	509.068	640.886	353.922	603.388	0.769654	0.011305
AT1G66240.2	7.06191	9.37098	7.06479	12.4544	13.9384	13.6579	7.83256	13.3503	0.769312	0.00349681
AT2G32150.1	128.249	108.272	149.372	197.923	209.597	249.954	128.631	219.158	0.768729	0.0101194
AT1G28680.1	14.362	15.4665	11.8826	22.4615	26.18	22.3512	13.9037	23.6642	0.767239	0.00404452
AT3G54390.1	1.94352	1.71561	1.81814	3.15669	3.23924	2.92108	1.82576	3.10567	0.76641	0.0003821
AT3G20470.1	5.01898	7.18378	6.83498	8.2724	12.1481	11.9575	6.34592	10.7927	0.766152	0.03579
AT3G25590.1	0.456856	0.613621	0.520439	0.731276	0.896331	1.07691	0.530305	0.901505	0.765513	0.0276889
AT1G31240.1	0.594819	0.480313	0.522843	0.869255	0.886282	0.95484	0.532658	0.903459	0.762249	0.000945274
AT5G16490.1	1.24015	1.52965	1.07261	2.21033	1.85814	2.44535	1.2808	2.17127	0.761494	0.0147293
AT3G26125.1	0.286152	0.452287	0.29025	0.600376	0.608986	0.532943	0.342896	0.580768	0.76019	0.0163927
AT3G16410.1	2.39086	2.69283	2.04626	4.0854	4.12889	3.85983	2.37665	4.02471	0.759955	0.00128869
ATMG00290.1	0.180029	0.121298	0.172507	0.270705	0.289327	0.242142	0.157945	0.267391	0.759533	0.00890703
AT5G41400.1	8.90855	6.39646	5.56156	10.3455	14.3075	10.665	6.95552	11.7727	0.75921	0.0410483
AT2G46680.1	51.6247	38.3509	46.1807	70.3627	83.3198	76.7564	45.3855	76.813	0.75912	0.00425153
AT1G33102.1	2.73619	3.33162	2.72785	5.29117	5.3475	4.20279	2.93189	4.94715	0.75477	0.0088609
AT5G24570.1	12.8362	13.6373	16.475	23.1542	27.1302	22.1609	14.3162	24.1484	0.754284	0.00634916
AT5G06530.1	12.0219	13.4736	8.11261	16.0698	18.5074	22.0927	11.2027	18.89	0.753773	0.0316136
AT3G07890.2	6.4455	5.4964	6.11173	10.8425	11.7714	7.80193	6.01788	10.1386	0.752534	0.0286018
AT3G05640.1	2.10703	2.06704	1.50145	2.84279	3.36735	3.34718	1.89184	3.18577	0.751851	0.00763103
AT2G43570.1	428.438	503.309	304.283	668.776	733.265	678.686	412.01	693.576	0.751374	0.0101413
AT5G58300.1	0.825138	0.779008	0.719534	1.43063	1.09933	1.3765	0.77456	1.30215	0.74945	0.00788481
AT5G59130.2	2.88598	2.93298	2.60793	4.56521	4.89778	4.69968	2.80896	4.72089	0.74902	0.000166796
AT4G37620.1	0.717284	0.983933	1.28067	1.39936	1.85233	1.75251	0.993962	1.66807	0.746915	0.0340124
AT1G75260.1	0.174521	0.182619	0.163877	0.295803	0.244442	0.334018	0.173672	0.291421	0.746737	0.0113229
AT5G19600.1	0.084211	0.16958	0.191635	0.244004	0.240039	0.262763	0.148475	0.248935	0.745548	0.0399823
AT1G11670.1	1.35101	1.21109	1.52168	1.98942	2.41848	2.43097	1.36126	2.27963	0.743854	0.0057667
AT3G60450.1	52.7887	58.6374	47.8246	96.6754	86.951	83.0468	53.0836	88.8911	0.743773	0.0021948
AT5G23810.1	2.30295	3.51554	2.33982	4.85375	3.54768	5.23231	2.71944	4.54458	0.740838	0.0478393
AT5G17300.1	2.35536	1.65139	1.98942	2.82315	3.3115	3.88445	1.99872	3.3397	0.740641	0.0218766
AT3G47500.1	9.99851	8.77168	7.6474	16.5639	13.3721	14.1146	8.80586	14.6835	0.73766	0.00757652
ATCG00770.1	0.700904	0.343808	0.45402	0.870829	0.871377	0.751171	0.499577	0.831126	0.734359	0.0425166
AT2G21187.1	11.3351	11.1145	10.1221	18.328	20.6553	15.1735	10.8572	18.0523	0.733524	0.0116046
AT4G15210.1	64.3723	56.7045	47.0206	99.464	106.536	73.3073	56.0325	93.1026	0.732558	0.0303543
ATMG00370.1	0.281026	0.340204	0.251048	0.559942	0.436516	0.450643	0.290759	0.482367	0.730306	0.0151178
AT5G26330.1	2.18005	1.82511	1.34766	3.29819	3.19909	2.38283	1.78427	2.96004	0.730277	0.0356217
AT3G04000.1	28.2887	25.4942	24.53	34.8672	45.1121	49.907	26.1043	43.2955	0.729928	0.0198376
AT1G67865.1	1892.52	1414.62	1890.98	3038.39	3061.53	2518.66	1732.7	2872.86	0.729463	0.00872416
AT5G05740.2	4.52892	2.77418	3.22245	6.38496	5.26759	5.79869	3.50851	5.81708	0.729435	0.020135
AT1G23440.2	1.60723	1.86857	2.06983	3.63723	2.4944	3.05451	1.84854	3.06205	0.728106	0.0270759
AT3G17380.1	0.823225	0.74397	0.980114	1.2293	1.41799	1.56435	0.849103	1.40388	0.725412	0.00964353
AT4G36360.1	4.15313	3.34535	3.98247	6.51605	5.77299	6.6845	3.82698	6.32451	0.724747	0.00257769
AT2G44290.1	162.676	173.008	134.97	290.747	289.439	197.432	156.885	259.206	0.724392	0.0359047
AT4G37980.1	100.849	93.9484	99.2524	158.439	169.774	157.31	98.0165	161.841	0.723482	0.000142646
AT5G67280.1	2.37083	2.67385	2.2943	4.2342	3.98472	3.8923	2.44632	4.03707	0.722694	0.000501339
AT1G01900.1	0.501436	0.501402	0.384306	0.63328	0.848068	0.807147	0.462381	0.762832	0.722282	0.0171743
AT3G61900.1	4.47509	2.87563	3.88217	6.00102	6.49421	6.03249	3.7443	6.17591	0.721956	0.0078773
AT3G18610.1	0.710016	0.56109	0.422619	0.808894	1.03841	0.944476	0.564575	0.930594	0.720986	0.0263048
AT4G01080.1	4.50153	3.64894	3.47735	6.96082	6.29015	5.90083	3.87594	6.38393	0.719899	0.00479323
AT4G24050.1	0.756721	1.04155	1.15066	1.86612	1.41149	1.57821	0.982978	1.61861	0.719521	0.0230476
AT5G20540.1	0.536167	0.367901	0.542147	0.702031	0.923693	0.753477	0.482072	0.793067	0.718195	0.0241627
AT3G53420.1	119.281	99.6285	114.772	156.985	206.996	184.878	111.227	182.953	0.717962	0.0101426
AT4G04020.1	152.43	123.553	128.377	209.251	226.985	228.686	134.787	221.641	0.717545	0.00133464
AT1G69325.1	0.89188	1.41003	1.11557	1.74066	2.03474	1.84192	1.13916	1.87244	0.716948	0.013296
AT5G15853.1	1.80835	1.09183	2.20561	2.82818	3.08263	2.48156	1.70193	2.79746	0.716945	0.0413614
AT5G64120.1	111.963	142.98	88.3612	186.686	199.917	177.367	114.435	187.99	0.716128	0.0126694
AT1G64620.1	1.87744	1.69977	1.07659	2.5537	2.57505	2.51321	1.55127	2.54732	0.715533	0.014967
AT5G17420.1	0.406216	0.618036	0.337918	0.779318	0.764591	0.69225	0.454057	0.745386	0.715116	0.0301789
AT5G52570.1	10.9981	10.5978	8.08834	16.7589	16.1303	15.8377	9.89473	16.2423	0.715023	0.00261114
AT1G71480.1	19.8415	19.641	18.096	31.7186	28.9681	33.8055	19.1928	31.4974	0.714665	0.00122018
AT5G43860.1	7.91824	7.2459	6.3523	12.0967	11.9635	11.2481	7.17214	11.7694	0.714569	0.000934289
AT5G67360.1	21.515	23.1038	20.3923	35.5409	37.376	33.6297	21.6704	35.5156	0.712727	0.000491287
AT3G10570.1	0.160368	0.237475	0.242296	0.339067	0.41379	0.29558	0.21338	0.349479	0.711783	0.035336
AT1G05310.1	1.14975	1.26938	1.00331	1.71786	1.70638	2.17567	1.14081	1.86663	0.710375	0.0136502
AT1G69160.1	3.1193	2.968	3.24268	5.2105	4.71307	5.33752	3.10999	5.08703	0.709912	0.000664181
AT3G03650.1	0.198152	0.235796	0.321702	0.347264	0.468139	0.420245	0.251883	0.411883	0.709478	0.0343485
AT4G27070.1	24.0653	23.0919	16.9437	35.6909	39.4648	29.6619	21.367	34.9392	0.709464	0.0199976
AT1G13880.1	8.21256	9.9195	9.85306	14.5988	14.5407	16.5695	9.32837	15.2363	0.707817	0.00245163
AT1G22690.2	0.052534	0.057936	0.03419	0.067667	0.076061	0.092363	0.04822	0.078697	0.706677	0.040514
ATMG01280.1	0.339576	0.268126	0.344628	0.61187	0.508015	0.433407	0.317443	0.517764	0.705796	0.0250437
AT5G04890.1	1.92598	1.93159	1.45423	3.49962	2.36	2.79714	1.7706	2.88559	0.704629	0.0386938
ATMG00180.1	0.393321	0.298077	0.410166	0.659491	0.644019	0.491377	0.367188	0.598296	0.70434	0.0225317
AT1G70020.1	0.892107	0.539701	0.793186	1.05617	1.23647	1.33162	0.741665	1.20809	0.703884	0.0244042
AT3G55970.1	250.287	252.246	186.669	370.945	409.114	340.797	229.734	373.619	0.701603	0.00792024
AT3G50770.1	226.31	171.419	188.252	310.175	328.72	313.195	195.327	317.363	0.700242	0.00209403
AT1G43650.1	0.965744	1.30146	1.10413	2.02461	1.99164	1.45667	1.12378	1.82431	0.698993	0.0282037
AT5G51890.1	6.8696	6.5665	5.02494	8.5325	9.6717	11.7582	6.15368	9.98748	0.698671	0.0255023
AT1G66190.1	2.9675	2.21157	3.18111	4.33948	5.35558	3.86928	2.78672	4.52145	0.698215	0.0303593
AT1G52565.1	15.0805	11.6138	11.5986	21.6611	23.2354	17.2303	12.7643	20.7089	0.698136	0.0205618
AT3G17040.1	4.43308	5.04106	4.48532	6.81688	7.62579	8.17812	4.65315	7.54027	0.696407	0.00280366
AT1G50830.1	0.046468	0.050667	0.064187	0.079642	0.087232	0.094425	0.053774	0.0870997	0.695758	0.00820901
AT3G06125.3	12.7813	7.62793	14.1653	16.1676	18.3072	21.4525	11.5248	18.6424	0.693841	0.0471975
AT2G32540.1	1.71458	2.10988	2.034	3.1689	2.71063	3.59564	1.95282	3.15839	0.693631	0.0130203
AT1G19396.3	8.20275	6.47209	7.35497	12.2921	9.93972	13.3822	7.34327	11.8713	0.692985	0.0161296
AT4G36950.1	20.817	12.5081	13.8117	28.0813	26.5707	21.472	15.7123	25.3747	0.691496	0.0415435
AT1G53620.1	14.8026	18.1267	16.2435	23.1752	31.2292	24.9919	16.3909	26.4654	0.691214	0.0184219
AT4G23670.1	207.655	152.605	195.452	270.434	318.341	307.98	185.238	298.918	0.690376	0.00682218
AT2G19650.1	0.965943	1.02323	0.872429	1.42389	1.6363	1.55595	0.953869	1.53872	0.689863	0.00152913
AT1G14250.1	43.5916	30.4468	28.723	57.6701	59.1723	48.9163	34.2538	55.2529	0.689787	0.0209003
AT4G33010.1	130.899	137.654	108.466	218.523	199.448	190.133	125.673	202.701	0.689681	0.00317042
AT2G44230.1	5.12787	5.21479	6.13954	8.01182	9.45984	9.10288	5.49407	8.85818	0.689136	0.00344333
AT5G22390.1	29.7531	23.491	28.6396	46.5298	44.4117	41.0584	27.2946	44	0.688889	0.00261337
AT5G67050.1	0.244813	0.451682	0.307323	0.58825	0.515585	0.513954	0.334606	0.539263	0.688526	0.0361468
AT1G69310.2	5.62851	6.0463	5.97293	10.7404	7.12983	10.571	5.88258	9.4804	0.688499	0.0383867
AT5G37540.1	6.81924	7.45535	5.26586	11.0349	8.94223	11.5042	6.51348	10.4938	0.688032	0.0175815
AT2G24260.1	5.53044	6.29393	4.85137	10.1055	7.60695	9.13833	5.55858	8.95027	0.687216	0.0155261
AT3G47420.1	15.6675	11.9664	12.7106	19.0923	25.1213	20.7029	13.4482	21.6388	0.68621	0.0183003
AT5G45350.1	96.1397	88.5007	84.8825	174.538	122.307	136.576	89.841	144.474	0.685364	0.0265762
AT5G18670.1	2.8107	3.42353	2.85208	4.20137	4.98932	5.40723	3.02877	4.86597	0.683997	0.0105328
AT3G62455.1	0.425382	0.402605	0.394539	0.769613	0.510193	0.682738	0.407509	0.654181	0.68286	0.0325234
AT1G02500.2	48.9328	61.6017	44.7732	81.4839	91.8393	75.95	51.7692	83.0911	0.682598	0.0103826
AT5G55180.1	3.52118	3.53914	4.18622	5.78964	5.85964	6.37782	3.74884	6.00903	0.680687	0.00140186
AT2G47180.1	12.0458	15.6425	12.0161	23.993	19.9034	19.5135	13.2348	21.1366	0.675407	0.0134488
AT3G02910.1	16.9774	13.8416	13.4395	23.6174	26.7904	20.2458	14.7528	23.5512	0.674808	0.0160352
AT3G02120.1	0.893471	1.01844	0.912038	1.77807	1.34935	1.37912	0.941315	1.50218	0.674308	0.0174527
AT2G25625.1	43.1928	27.9462	35.0656	59.3692	54.1597	55.8788	35.4015	56.4692	0.673654	0.0106784
ATMG01190.1	0.691904	0.555027	0.600219	0.964096	0.956087	1.025	0.615717	0.981728	0.673056	0.00132582
AT2G25510.1	5980.73	5629.65	4955.63	10114.1	9095.98	7198.95	5522	8803	0.672803	0.0222965
AT3G55990.1	1.09073	0.695472	0.857917	1.44271	1.35154	1.42023	0.881372	1.40483	0.672568	0.0113469
AT3G61890.1	23.0668	15.0267	21.6518	29.6134	31.8385	33.7759	19.9151	31.7426	0.672557	0.0127069
AT1G51140.1	8.00348	6.25704	6.14283	10.3419	12.4152	9.71773	6.80111	10.8249	0.670514	0.0165359
AT5G44390.1	5.87318	5.93144	4.57684	8.57865	9.53386	7.9513	5.46048	8.68794	0.669985	0.00719155
AT2G36120.1	68.3378	100.211	81.2585	153.264	111.683	132.327	83.269	132.425	0.66932	0.0315839
AT3G59400.1	20.8695	19.0797	21.866	33.54	26.5761	38.1807	20.6051	32.7656	0.669183	0.0247814
AT3G12580.1	6.2562	6.65148	3.89022	8.43028	8.19631	10.0825	5.5993	8.90303	0.66905	0.0343061
AT5G44030.1	1.07186	1.07753	0.997685	1.59094	1.89771	1.51384	1.04902	1.6675	0.668635	0.00673163
AT1G02405.1	2.45244	2.06587	1.65978	3.48961	3.4574	2.86805	2.05936	3.27169	0.667835	0.0165199
AT2G06950.1	1.57204	1.84746	1.77826	2.43686	3.18609	2.6333	1.73259	2.75209	0.667596	0.0130052
AT5G09585.1	0.945049	0.700385	0.813817	1.37932	1.11962	1.40579	0.81975	1.30158	0.667007	0.0139984
AT2G32870.1	47.7896	43.3239	60.8958	80.3996	67.0005	93.9423	50.6698	80.4475	0.666922	0.0338892
AT3G56260.2	2.14644	1.78661	1.4422	2.88964	2.34234	3.29946	1.79175	2.84382	0.66646	0.0376558
AT3G17800.1	100.822	105.021	82.2933	162.399	156.178	138.634	96.0454	152.404	0.666108	0.00482295
ATMG00590.1	1.02247	1.18422	1.41312	1.94446	1.63685	2.16232	1.2066	1.91454	0.66605	0.0203458
AT5G66400.1	35.2607	33.2653	30.224	40.0099	57.0225	59.6013	32.9166	52.2113	0.665544	0.0378825
AT3G63110.1	2.62377	2.13598	2.64068	4.15375	2.99752	4.58583	2.46681	3.91237	0.665394	0.0450764
AT4G19830.1	9.34818	9.72628	7.32365	13.606	13.9806	14.1479	8.79937	13.9115	0.660806	0.00258064
AT2G19570.1	84.9801	77.706	67.6313	119.634	147.378	97.0785	76.7725	121.364	0.660676	0.044242
AT4G29740.2	30.8456	33.6277	26.0867	49.4971	47.6255	45.9902	30.1866	47.7043	0.660208	0.00194361
AT3G28270.2	13.8932	8.51459	12.0166	21.0271	16.451	16.9109	11.4748	18.1297	0.659883	0.0361281
AT1G52290.1	13.7893	18.5925	13.2331	29.0228	20.1736	22.8676	15.2049	24.0214	0.659778	0.0476795
AT4G00430.1	66.0224	63.325	53.0048	87.1941	103.944	96.8105	60.7841	95.9827	0.659081	0.00494155
AT2G23430.1	19.5166	16.3124	17.0899	28.1256	26.5034	28.8803	17.6396	27.8364	0.658155	0.00102793
AT4G23890.1	61.6134	56.9304	61.8056	93.1757	88.2323	103.175	60.1165	94.861	0.658055	0.00175044
AT3G02830.1	14.2586	13.0711	12.2088	20.8652	20.4665	21.0183	13.1795	20.7833	0.657134	0.000248354
AT1G08110.4	12.2088	14.1556	16.4842	24.1148	21.0631	22.3475	14.2829	22.5085	0.656182	0.00564615
AT5G47550.1	10.203	10.3266	11.2064	15.6101	18.868	15.504	10.5787	16.6607	0.655286	0.00610284
AT3G44326.1	5.72079	6.16742	6.41308	8.96116	11.3341	8.51572	6.10043	9.60367	0.654675	0.0175177
AT5G07030.1	0.693049	0.622334	0.532483	0.889681	1.02064	0.998509	0.615955	0.969611	0.654581	0.00456546
AT4G01070.1	79.6181	75.9858	57.373	114.232	127.752	93.1579	70.9923	111.714	0.654072	0.0288768
AT1G02940.1	0.534016	0.487385	0.366307	0.662419	0.881121	0.6392	0.462569	0.72758	0.653436	0.0447761
AT3G11280.2	19.4026	23.4407	20.4309	37.9426	27.7296	33.8365	21.0914	33.1696	0.653206	0.019627
AT5G01720.1	11.2076	11.4017	8.91284	17.1441	15.2739	17.1485	10.5074	16.5222	0.653001	0.0040494
AT1G64390.1	4.35183	3.63234	4.07277	6.21645	5.0857	7.64818	4.01898	6.31678	0.652359	0.0406396
AT2G37980.1	2.1977	3.24931	2.45114	4.88474	3.99332	3.53043	2.63272	4.13617	0.651741	0.0416407
AT1G43675.1	0.744429	1.25572	1.27504	1.94522	1.59381	1.59642	1.09173	1.71182	0.648913	0.0414428
AT3G02380.1	1.1038	1.36226	1.33124	1.69183	2.30427	1.9576	1.26577	1.98456	0.648809	0.0211368
AT4G20170.1	4.92684	4.4776	4.70498	7.6939	6.91603	7.47649	4.70314	7.36214	0.646501	0.000559055
AT5G14565.1	4.0308	4.3724	3.61161	7.18253	5.27077	6.34102	4.00493	6.26477	0.645484	0.019171
AT4G25100.2	353.821	376.222	307.864	533.968	568.225	520.404	345.969	540.866	0.644627	0.00138288
AT1G14480.1	1.10931	1.35722	1.02857	2.15121	1.76223	1.54469	1.16503	1.81937	0.643071	0.0322256
AT2G28660.1	5.02055	5.98259	4.4674	8.8764	7.80132	7.47933	5.15685	8.05235	0.642919	0.00908846
AT3G10340.1	0.732461	0.942132	0.691736	1.09594	1.21126	1.38393	0.788776	1.23038	0.641412	0.0179931
AT4G33666.1	36.2044	37.4458	41.0114	54.4258	63.3157	60.9222	38.2205	59.5546	0.639865	0.00212214
AT3G09070.1	0.600448	0.736917	0.86767	1.35996	1.01106	1.06426	0.735012	1.14509	0.639627	0.0369368
AT1G67740.1	323.252	306.546	306.703	554.612	448.766	455.188	312.167	486.189	0.639199	0.00741679
AT1G74100.1	157.45	165.765	113.732	248.168	227	204.295	145.649	226.488	0.636936	0.016956
AT4G29110.1	25.684	19.6875	18.1206	35.5365	33.3198	29.7693	21.164	32.8752	0.635386	0.0147746
AT4G35100.1	16.2766	13.594	16.1371	20.782	25.5998	25.0677	15.3359	23.8165	0.635051	0.00847523
AT1G16410.1	80.1452	75.6525	74.3913	145.284	103.514	108.135	76.7297	118.978	0.632835	0.0339173
AT4G21310.1	0.639847	0.605492	0.625966	0.93517	1.066	0.893106	0.623768	0.964758	0.629157	0.00300265
AT2G35860.1	2.63549	1.8387	2.6968	4.16493	3.38411	3.53891	2.39033	3.69598	0.628748	0.0232654
AT1G75710.1	1.10644	0.945536	1.22876	1.8255	1.548	1.6958	1.09358	1.68977	0.627768	0.00652239
AT2G31980.1	0.664061	0.63574	0.832312	1.17703	0.968839	1.14496	0.710704	1.09694	0.626165	0.0123379
AT1G03400.1	46.4189	50.5643	44.3949	73.8604	73.7471	70.5849	47.1261	72.7308	0.626041	0.000264246
AT1G74930.1	26.9502	14.2177	20.7118	34.1193	30.0239	31.3553	20.6266	31.8328	0.626012	0.0442634
AT1G29920.1	1004.42	1082.22	1257.41	1752.85	1524.87	1882.84	1114.68	1720.19	0.625929	0.00925501
ATMG00580.1	0.363381	0.258186	0.290941	0.414903	0.523376	0.469208	0.304169	0.469162	0.625212	0.0201252
AT3G03470.1	177.774	198.237	166.954	278.213	288.245	270.86	180.988	279.106	0.624916	0.00072099
AT1G54200.1	0.559582	0.463138	0.418163	0.804572	0.645157	0.769977	0.480294	0.739902	0.623415	0.0153199
AT3G14440.1	7.70297	7.23074	5.36102	11.0505	11.373	8.81446	6.76491	10.4126	0.622194	0.0275556
AT2G38920.1	0.128942	0.236329	0.185721	0.263518	0.275578	0.308991	0.183664	0.282696	0.622181	0.0430687
AT3G09600.1	2.60931	2.64901	2.79831	3.80793	3.77338	4.81408	2.68554	4.13179	0.621555	0.0139335
AT5G03350.1	444.283	522.294	382.628	813.529	646.66	614.436	449.735	691.542	0.620741	0.0305429
AT1G79310.1	0.398997	0.404262	0.384129	0.690026	0.484462	0.650686	0.395796	0.608391	0.620243	0.0283217
AT1G07480.1	8.21193	9.47474	8.37207	14.1255	12.9785	12.9485	8.68625	13.3508	0.620126	0.0010944
AT1G07300.1	4.01158	3.58347	2.92194	5.75247	5.09054	5.31426	3.50566	5.38575	0.619462	0.00719802
AT4G12030.2	12.7152	15.6522	13.8159	24.9664	16.8019	23.0346	14.0611	21.601	0.619387	0.0445252
AT1G54050.1	2.11534	1.85415	2.37669	2.87324	3.60514	3.25428	2.11539	3.24422	0.616946	0.0121817
AT1G51170.1	6.86618	4.89923	5.42331	9.45577	8.78193	8.10484	5.72958	8.78084	0.615931	0.0124077
AT5G48930.1	50.3681	56.4852	42.8147	70.8886	77.9413	80.4122	49.8893	76.414	0.615106	0.00554231
AT3G56590.1	1.69339	2.18104	1.24942	2.88527	2.3497	2.61121	1.70795	2.61539	0.614758	0.0430554
AT5G40000.1	0.33384	0.315607	0.358178	0.480034	0.545272	0.517219	0.335875	0.514175	0.614335	0.00138695
AT4G31870.1	9.08648	6.21633	7.93703	11.2449	12.9061	11.4213	7.74661	11.8574	0.614156	0.0140616
AT2G25790.1	0.464909	0.600809	0.395546	0.779704	0.788391	0.66794	0.487088	0.745345	0.613726	0.0227006
AT1G29050.1	7.74636	9.01791	9.84449	11.763	14.3108	14.6193	8.86959	13.5644	0.612886	0.0126355
AT4G21910.2	6.54639	10.5681	9.92208	13.0076	12.4646	15.8391	9.0122	13.7704	0.611621	0.043098
AT4G36040.1	428.189	372.247	362.878	609.353	574.08	590.807	387.772	591.413	0.60896	0.000867789
AT5G45990.1	0.947168	1.1064	0.832557	1.63944	1.26079	1.5014	0.962042	1.46721	0.608902	0.0206619
AT3G60420.1	351.308	417.611	302.91	558.41	611.177	464.523	357.277	544.704	0.60843	0.0259585
AT3G58990.1	42.8614	41.2915	40.7971	75.6975	55.7954	58.9358	41.65	63.4762	0.607899	0.0245524
AT2G44260.2	0.83227	1.55933	1.12854	1.72948	1.81657	1.81809	1.17338	1.78805	0.607716	0.0448142
AT5G64170.2	5.99885	6.65702	4.73568	9.61116	7.52446	9.34933	5.79718	8.82832	0.606787	0.0248171
AT2G44300.1	2.62556	2.50758	1.97929	4.20729	3.22054	3.39933	2.37081	3.60905	0.60624	0.0269503
AT2G07718.1	0.732731	0.894058	0.801167	1.14163	1.23088	1.31778	0.809319	1.2301	0.603996	0.00367239
AT5G42200.1	2.16786	2.49539	2.53123	4.06884	2.89977	3.9638	2.39816	3.64414	0.603649	0.0332988
AT3G27027.1	3.19242	2.72692	3.85028	5.25663	5.25069	4.3225	3.25654	4.94327	0.602127	0.0199817
AT4G18780.1	0.638772	0.568859	0.454347	0.752257	0.772665	0.997593	0.553993	0.840838	0.601962	0.0394582
AT5G47920.1	0.458613	0.478043	0.633365	0.670957	0.82865	0.881373	0.52334	0.79366	0.600772	0.0323214
AT5G39090.1	10.9895	11.0773	8.35284	16.6558	14.9983	14.4277	10.1399	15.3606	0.599192	0.00946273
AT4G27520.1	36.0309	41.5504	31.7454	62.8404	50.8636	51.8307	36.4423	55.1782	0.598487	0.0172033
AT1G27950.1	9.10965	6.47072	9.27908	14.3019	11.4938	11.8069	8.28648	12.5342	0.597038	0.0287976
AT2G35910.1	5.41384	5.32036	5.04577	7.62878	7.98143	8.25008	5.25999	7.95343	0.596517	0.000217434
AT4G34710.1	132.04	130.832	103.094	179.282	213.704	160.171	121.988	184.386	0.595983	0.027011
AT1G49500.1	62.994	54.7833	67.4924	88.8372	78.5427	112.58	61.7566	93.32	0.595594	0.0424717
AT4G08170.2	5.88437	5.3841	4.94437	8.24179	7.46955	8.77866	5.40428	8.16334	0.595056	0.00410834
AT5G45280.2	10.2415	9.07544	8.04977	14.2495	14.0194	13.053	9.12224	13.7739	0.594482	0.00313583
AT2G15580.1	23.0125	18.3069	21.3952	31.3743	29.8582	33.4504	20.9049	31.561	0.594302	0.00351809
AT1G20120.1	0.433782	0.540157	0.429499	0.687421	0.752625	0.677803	0.467813	0.70595	0.593634	0.00526481
AT1G08250.1	4.86264	6.39681	4.42241	8.08361	8.59194	6.98424	5.22728	7.88659	0.593341	0.0252995
AT5G20070.1	10.3685	8.96864	7.40858	14.6449	13.6282	12.0765	8.91525	13.4499	0.593245	0.0161999
AT3G02468.1	53.9864	61.2982	56.4281	84.3626	89.3131	85.049	57.2376	86.2415	0.591421	0.000395215
AT4G21840.1	117.307	107.798	93.2504	155.168	190.945	133.199	106.118	159.771	0.590327	0.0422191
AT5G09760.1	1.3161	1.54113	1.25894	2.29423	1.96338	1.93477	1.37205	2.06412	0.589191	0.00860134
AT2G38320.1	0.875053	0.71669	0.55866	0.916112	1.1984	1.11288	0.716801	1.0758	0.585759	0.044126
AT1G28610.2	3.65144	2.59498	3.72112	5.57413	4.69479	4.68103	3.32251	4.98332	0.584832	0.0239973
AT5G23820.1	34.4583	34.0663	39.5514	50.5369	50.2648	61.2462	36.0253	54.016	0.584374	0.0110719
AT2G31670.1	38.6987	38.5877	30.5695	60.1145	56.3486	45.0848	35.952	53.8493	0.582855	0.0271553
AT1G74880.1	39.7334	33.6621	40.3803	58.357	62.5801	49.3784	37.9253	56.7718	0.582017	0.0132326
AT4G16690.1	34.3394	35.5022	38.034	47.8485	60.2449	53.3069	35.9585	53.8001	0.581276	0.00891287
AT1G22850.1	26.1736	26.0237	21.7662	42.0938	33.8503	34.6862	24.6545	36.8768	0.580861	0.0150313
AT4G17340.1	44.3007	40.5317	40.5801	50.5762	69.5725	67.435	41.8041	62.5279	0.580855	0.0278515
AT4G28300.1	42.0123	42.3085	42.0603	72.3443	59.0451	57.4054	42.127	62.9316	0.579038	0.0117139
AT1G58180.3	6.03483	4.85819	6.69995	8.31747	7.74461	10.188	5.86433	8.75004	0.577325	0.0342037
AT1G01490.2	10.0745	7.525	7.84707	13.0279	10.4548	14.4834	8.48219	12.6554	0.577244	0.0428459
AT3G22740.1	11.5489	13.5845	16.899	22.4157	18.1076	22.1623	14.0108	20.8952	0.576628	0.0302171
AT1G04820.1	42.5413	40.1976	37.71	60.7965	65.0356	53.7893	40.1496	59.8738	0.576538	0.00520718
AT4G30900.1	3.73217	4.52232	3.93559	6.53993	5.88694	5.71732	4.06336	6.04806	0.5738	0.00452511
AT2G41870.1	20.7442	21.1466	20.1076	32.3259	28.5817	31.3511	20.6662	30.7529	0.573451	0.000967993
AT4G15550.1	14.033	13.05	10.382	19.4131	19.0395	17.2835	12.4884	18.5787	0.573066	0.00874993
AT2G38110.1	0.787504	0.922101	0.780517	1.03742	1.43944	1.227	0.830041	1.23462	0.572813	0.031715
AT1G35780.1	4.06069	3.28931	3.49245	5.01318	5.50799	5.6056	3.61415	5.37559	0.572768	0.00394319
AT1G70690.1	52.8702	58.1909	42.626	84.9044	77.9412	65.7275	51.2291	76.191	0.572658	0.0259948
AT3G17120.1	3.91534	2.99532	3.74054	5.70433	4.78428	5.35006	3.5504	5.27956	0.572435	0.0112942
AT1G17420.1	24.6589	27.2116	19.2801	38.5008	34.6192	32.6313	23.7169	35.2505	0.571728	0.0165216
AT2G24850.1	1270.51	1223.81	887.303	1795.98	1857.85	1367.05	1127.21	1673.63	0.570224	0.0493662
AT4G02420.1	9.69905	8.15495	7.88065	13.8824	12.2746	12.0344	8.57822	12.7305	0.569534	0.00687079
AT1G69050.1	4.4412	5.54244	4.2208	7.30057	6.36296	7.41254	4.73481	7.02536	0.569264	0.0122006
AT1G45191.1	0.591491	0.542916	0.697666	0.786379	0.898099	1.02841	0.610691	0.904296	0.566352	0.024571
AT1G01420.1	4.66906	3.9922	3.54391	6.50154	5.84994	5.72031	4.06839	6.02393	0.566247	0.00859338
AT2G42200.1	1.6108	0.979562	1.52443	1.81073	2.19524	2.08563	1.3716	2.03054	0.566005	0.0447327
AT1G52720.1	40.9869	33.6372	33.7279	52.5012	53.7688	54.0775	36.1173	53.4491	0.565476	0.00221296
AT2G36080.1	20.0656	23.0808	15.8031	28.1701	29.3213	29.7459	19.6499	29.0791	0.565464	0.0120683
AT3G11660.1	137.779	138.77	121.671	213.232	183.819	192.124	132.74	196.392	0.56513	0.00356048
AT1G06000.1	41.7827	43.2004	32.9928	68.1788	57.3689	48.9274	39.3253	58.1584	0.564529	0.0426898
AT1G47480.1	5.8215	4.30902	4.00098	6.51839	7.76399	6.61664	4.7105	6.96634	0.564521	0.030834
AT1G75100.1	9.1724	8.6401	9.14173	13.6947	10.9264	15.2291	8.98474	13.2834	0.564074	0.0277138
AT4G15530.5	41.529	31.9157	36.9551	50.7691	65.0546	47.3095	36.7999	54.3777	0.563313	0.0449296
AT1G15000.1	2.13403	2.14803	2.19288	2.94995	3.11074	3.50705	2.15831	3.18925	0.563312	0.00345775
AT4G19925.1	0.309224	0.295856	0.362651	0.473819	0.552221	0.402215	0.322577	0.476085	0.561576	0.032717
AT2G38530.1	21.5381	28.2423	27.5359	33.8147	43.4885	36.6447	25.7721	37.9826	0.559528	0.0268533
AT4G36650.1	3.92087	4.1671	3.39413	6.11352	6.28233	4.52203	3.82737	5.63929	0.559162	0.0402063
AT3G50550.2	0.427048	0.268537	0.401054	0.491283	0.512825	0.611539	0.365546	0.538549	0.559023	0.0481183
AT2G07698.1	0.809237	0.625609	0.680695	0.971038	1.03021	1.11417	0.70518	1.03847	0.558398	0.0082205
AT5G01200.1	2.33258	1.80842	2.13879	3.03306	3.33766	2.87704	2.09326	3.08259	0.558387	0.00837404
AT2G26080.1	44.4722	51.7555	41.6089	69.845	70.092	62.9934	45.9455	67.6435	0.558026	0.00470662
AT5G20150.1	11.0005	9.27482	11.3904	13.3496	14.8732	18.36	10.5552	15.5276	0.556878	0.0372575
AT1G75040.1	956.887	957.313	747.086	1412.8	1312.51	1189.07	887.096	1304.79	0.556661	0.0118572
AT4G19200.1	167.434	159.851	167.248	223.657	247.6	255.884	164.844	242.381	0.556169	0.00147951
AT1G55310.3	4.04571	5.64276	4.53251	6.20631	7.03287	7.65793	4.74033	6.9657	0.555283	0.0244874
AT5G17650.1	15.6581	16.2372	14.6449	23.3065	21.0095	24.0629	15.5134	22.793	0.555073	0.00210891
AT5G09220.1	25.7107	27.1445	27.2711	46.8686	33.4967	37.3409	26.7088	39.2354	0.554843	0.0352888
AT1G06620.1	67.1978	61.1942	49.5989	95.0099	85.3238	81.1272	59.3303	87.1536	0.554792	0.0135334
AT4G34265.1	11.3913	13.5364	11.2501	16.1609	16.5621	20.3813	12.0593	17.7014	0.553721	0.0212815
AT3G23120.1	19.5907	21.8755	14.0144	30.0514	25.489	25.8589	18.4935	27.1331	0.553034	0.0349913
AT2G22790.1	3.36117	2.68485	3.02475	4.2824	4.3716	4.65277	3.02359	4.43559	0.552864	0.00328507
AT5G04490.1	24.2278	26.1471	20.7361	36.9918	31.2094	36.1179	23.7037	34.773	0.552857	0.00990071
AT1G17830.1	1.83159	2.15104	1.5795	2.75898	2.70832	2.6922	1.85404	2.71983	0.552845	0.00652873
AT3G57540.1	11.6159	8.96079	9.85603	15.0396	15.5252	14.0432	10.1442	14.8693	0.551679	0.00613758
AT3G21750.1	22.9198	21.9234	17.5707	31.4732	31.1709	28.7815	20.8047	30.4752	0.550729	0.006394
AT5G23100.1	0.865041	0.706143	0.624369	1.13708	1.12623	0.952435	0.731851	1.07192	0.550571	0.0213303
AT3G51895.1	20.7345	17.7649	16.0696	25.9845	30.0225	23.87	18.1897	26.6257	0.5497	0.0203007
AT4G35250.1	25.2068	21.9781	24.0744	34.5935	33.4656	36.2377	23.7531	34.7656	0.549544	0.000893274
AT2G39980.1	11.4588	9.86305	9.86047	13.8358	15.0565	16.6681	10.3941	15.1868	0.547054	0.0080356
AT5G08370.1	6.82664	5.26189	7.84362	9.05369	8.95865	11.1053	6.64405	9.70589	0.546797	0.0406511
AT5G53370.1	52.1605	61.1873	48.0825	85.0714	73.4037	76.9609	53.8101	78.4787	0.544423	0.00893662
AT3G26910.2	4.70309	6.01952	4.32393	7.70156	7.29066	6.94859	5.01551	7.3136	0.544186	0.0146311
AT1G02950.1	2.84467	2.03074	2.88441	3.3054	3.98665	4.02267	2.58661	3.77158	0.544106	0.0309698
AT3G24982.1	27.383	28.8822	18.413	36.0853	34.9834	37.7582	24.8927	36.2756	0.543277	0.0277589
AT4G18640.1	0.273092	0.289076	0.315028	0.367324	0.44051	0.470477	0.292399	0.426104	0.543268	0.0154286
AT5G10946.1	6.54714	5.54699	7.40809	9.42146	8.82694	10.1687	6.50074	9.47238	0.543122	0.0109847
AT1G07940.2	29.943	37.7805	24.8633	44.235	47.5411	43.0384	30.8623	44.9382	0.542097	0.0243006
AT2G16630.1	1.76478	1.80564	1.99275	2.74359	2.22254	3.13337	1.85439	2.69983	0.541926	0.0363383
AT1G17100.1	22.3659	16.5324	22.7163	29.6469	30.6116	29.4351	20.5382	29.8979	0.541736	0.0100851
AT4G15765.1	14.0215	11.9144	14.0477	17.3054	20.5958	20.2897	13.3279	19.3969	0.541382	0.00867046
AT3G59765.1	1.16351	1.16841	1.08337	1.84548	1.385	1.73899	1.13843	1.65649	0.541082	0.0217479
ATCG01020.1	58.7138	48.9172	76.6871	89.518	99.5782	79.0826	61.4394	89.393	0.540997	0.0498347
AT1G14345.1	13.5472	10.1197	11.5063	19.0423	15.4001	16.7064	11.7244	17.0496	0.540225	0.021726
AT1G63310.1	3.38447	2.71234	2.83425	4.54805	4.23556	4.19714	2.97702	4.32692	0.539471	0.00453174
AT1G63840.1	37.6257	31.2627	29.008	45.1525	47.5516	49.5645	32.6321	47.4228	0.539289	0.00679632
AT1G63830.2	15.3347	15.1121	15.3878	23.7844	22.9989	19.8082	15.2782	22.1972	0.5389	0.00475064
AT1G55265.1	41.6904	41.344	38.9082	63.8252	54.2361	59.1037	40.6476	59.055	0.53889	0.00316942
AT5G62140.1	11.841	6.96164	10.7212	13.0452	14.9827	14.8501	9.84127	14.2926	0.538356	0.0499344
AT2G18230.1	8.72523	10.1291	8.99793	14.9757	12.8747	12.5748	9.2841	13.4751	0.537457	0.00850652
AT3G02020.1	36.9025	40.7272	36.054	63.8518	45.7329	55.241	37.8945	54.9419	0.535917	0.0347962
AT1G14890.1	11.847	11.3225	12.2898	15.3192	20.0235	16.0169	11.8198	17.1199	0.534471	0.0237556
AT2G37040.1	70.1678	75.9495	50.2874	80.8938	99.0065	104.389	65.4682	94.7631	0.53353	0.0497291
AT2G46690.1	24.6448	18.3723	28.9554	33.9341	32.9457	37.29	23.9908	34.7233	0.533421	0.0325449
AT1G64900.1	71.4167	65.5021	59.6785	97.4841	99.3437	87.7135	65.5324	94.8471	0.533395	0.00406961
AT4G23060.1	4.34872	4.45887	3.19467	6.1557	6.17243	5.02232	4.00076	5.78348	0.531666	0.0325709
AT1G32860.1	1.61161	1.63059	1.49832	2.5236	2.37263	1.95578	1.58017	2.284	0.531481	0.0157645
AT2G18560.1	1.88978	2.19793	1.78204	3.12044	2.87305	2.49033	1.95659	2.82794	0.531414	0.0170826
AT1G50010.1	23.7048	22.0702	21.1293	33.704	34.0758	28.8928	22.3014	32.2242	0.531007	0.00561867
AT5G13770.1	10.5743	8.65445	11.1595	15.7344	13.8388	14.2925	10.1294	14.6219	0.529584	0.00904924
AT5G26690.1	128.848	109.63	115.02	175.725	191.374	143.051	117.833	170.05	0.529217	0.027192
AT1G08340.1	0.307208	0.455992	0.352313	0.527194	0.584828	0.497559	0.371838	0.536527	0.528978	0.0319142
AT2G35940.3	14.0372	17.5498	16.1962	27.0242	21.1859	20.7317	15.9277	22.9806	0.528876	0.0359573
ATMG01380.1	3.04011	2.22335	3.66501	4.18189	4.43698	4.26101	2.97616	4.29329	0.528634	0.0360338
AT1G10960.1	72.3069	56.8428	61.8956	101.675	92.2598	81.5297	63.6818	91.8214	0.52795	0.0189644
AT2G42750.1	46.8976	48.0411	50.5896	72.4827	57.4673	79.8611	48.5094	69.9371	0.527791	0.0326359
AT4G09890.1	8.48443	6.20484	9.07732	10.3665	11.4094	12.4428	7.92219	11.4063	0.525854	0.0303992
AT5G10380.1	336.321	378.645	288.265	525.546	417.924	500.31	334.41	481.26	0.525197	0.0243856
AT4G10770.1	9.23702	9.30644	9.4386	13.7464	11.9368	14.5806	9.32735	13.4213	0.524985	0.00637724
AT3G03770.1	3.00392	3.34726	2.1763	4.62387	3.85155	3.7866	2.8425	4.08734	0.524004	0.0472065
AT4G21500.1	3.48755	3.20946	2.53918	5.05702	4.14977	4.05295	3.07873	4.41991	0.521684	0.0345714
AT3G59940.1	187.833	154.948	194.913	219.17	257.355	295.122	179.231	257.216	0.521157	0.0361771
AT1G07010.1	14.707	11.872	13.5453	21.3606	16.1368	20.0462	13.3748	19.1812	0.520179	0.0305656
AT3G03780.2	32.5793	34.5489	29.4467	48.4956	46.3379	43.6559	32.1917	46.1631	0.520054	0.00238405
AT3G23400.1	189.165	202.622	150.145	293.211	251.501	231.533	180.644	258.748	0.518399	0.0313962
AT5G53030.1	5.38814	5.04342	4.62322	7.57313	6.95295	7.03743	5.01826	7.18783	0.51837	0.00180489
AT1G23040.1	19.5916	21.6003	20.1101	28.8259	29.3808	29.5743	20.434	29.2603	0.517974	0.000162654
AT1G03130.1	326.354	356.015	382.369	548.517	429.763	545.19	354.913	507.823	0.516863	0.0223933
AT3G01180.1	9.6338	8.3012	7.88661	13.4787	12.2217	11.2344	8.6072	12.3116	0.5164	0.0114313
AT1G80440.1	123.741	137.721	122.333	175.833	161.307	211.785	127.932	182.975	0.516276	0.0251961
AT1G26440.2	3.85398	3.80557	4.68765	5.00124	6.41504	6.23553	4.11573	5.88394	0.515632	0.0287037
AT1G72120.1	19.2192	18.2089	17.7213	26.6759	26.687	25.4409	18.3831	26.2679	0.51492	0.000199556
AT5G10770.1	7.85836	8.57103	7.94799	11.8405	10.0563	12.876	8.12579	11.5909	0.512416	0.015346
AT1G76130.1	16.8921	16.2822	16.9716	25.5643	22.8422	23.1059	16.7153	23.8375	0.512061	0.00134347
AT1G80110.1	6.86271	8.68901	6.71908	9.48127	10.0279	12.2497	7.4236	10.5863	0.512006	0.0403294
AT4G18425.1	1.99494	1.34388	1.81324	2.41788	2.36492	2.56393	1.71735	2.44891	0.511956	0.0226419
AT2G33470.1	39.4565	33.1954	35.0186	42.2349	54.5931	56.6773	35.8902	51.1684	0.511665	0.0350614
AT3G50750.1	16.963	17.8362	19.8518	25.5524	21.6145	30.7305	18.217	25.9658	0.511327	0.0491832
AT2G37170.1	60.5	47.9238	48.215	68.2604	77.4862	77.5035	52.2129	74.4167	0.511219	0.0126355
AT5G35970.1	29.1073	33.7306	27.6096	43.1836	41.2449	44.4761	30.1492	42.9682	0.511151	0.00344237
AT2G37180.1	18.9611	18.019	12.9411	22.8738	25.0179	23.2394	16.6404	23.7104	0.510825	0.0234885
AT5G59950.1	30.9421	30.6111	22.307	45.688	37.0533	36.6959	27.9534	39.8124	0.510195	0.0437287
AT3G12120.1	113.467	120.102	91.7933	158.287	157.007	148.029	108.454	154.441	0.509973	0.00731663
AT3G13110.1	69.0475	60.167	57.5815	87.8501	95.7153	82.4005	62.2653	88.6553	0.509778	0.00708336
AT3G09540.1	2.8598	2.99557	2.99717	4.06449	4.02229	4.5161	2.95084	4.20096	0.509593	0.00160746
AT1G21550.1	89.2036	67.2638	77.6451	102.073	123.517	107.695	78.0375	111.095	0.509556	0.0214884
AT3G49570.1	99.6958	86.048	82.7942	126.082	134.681	121.393	89.5127	127.385	0.509037	0.00426548
AT3G20310.1	15.4168	14.9184	13.82	21.7794	20.6642	20.3819	14.7184	20.9418	0.508767	0.000611313
AT2G40830.1	24.4361	26.1399	23.2047	36.7695	35.1923	32.8437	24.5936	34.9352	0.506398	0.00190431
AT2G36460.2	2.2187	2.54928	2.30084	3.35824	2.82263	3.85822	2.35627	3.34636	0.506087	0.0347718
AT5G60840.1	19.6155	19.1282	17.6607	30.3318	22.7473	26.9977	18.8015	26.6923	0.505578	0.0255139
AT2G05920.1	6.48785	6.98652	6.00476	9.62474	9.30844	8.70816	6.49304	9.21378	0.504899	0.00223327
AT3G25870.1	17.0956	15.7999	17.4845	21.4887	28.5043	21.4869	16.7933	23.8266	0.504683	0.0424604
AT5G16340.1	1.63471	1.68877	1.67021	2.42582	2.50855	2.14506	1.66457	2.35981	0.503524	0.00332998
AT1G01140.1	46.121	43.9465	49.6938	60.2945	60.8643	76.8654	46.5871	66.0081	0.502712	0.026855
AT5G46590.1	0.980574	0.941697	0.760043	1.25354	1.20286	1.34389	0.894105	1.26676	0.502631	0.00939551
AT3G24190.1	12.634	12.5274	10.2332	17.4986	16.7737	15.8599	11.7982	16.7107	0.502209	0.00582204
AT4G34350.1	113.772	108.486	106.619	156.49	149.633	159.619	109.625	155.247	0.501986	0.000234349
AT2G32487.1	26.7634	23.5706	29.6348	41.0812	35.7712	36.3892	26.6562	37.7472	0.501895	0.0102257
AT2G17650.1	1.2164	1.12944	0.957902	1.48152	1.67475	1.5182	1.10125	1.55816	0.500701	0.00901322
AT5G45428.1	30.4241	32.8026	26.9093	48.3401	37.8587	41.3148	30.0453	42.5046	0.500477	0.024173
AT4G00490.1	11.4704	13.3542	10.5654	16.4077	15.6207	18.0191	11.7967	16.6825	0.499957	0.0107307
AT4G22680.1	1.24452	0.943229	1.02771	1.66743	1.39962	1.47828	1.07182	1.51511	0.499362	0.0208661
AT4G32260.1	454.827	439.028	428.501	675.154	593.106	600.786	440.785	623.015	0.499192	0.0026035
AT1G02500.1	369.035	419.484	275.448	547.79	512.273	443.538	354.655	501.2	0.49897	0.0482445
AT2G17787.1	5.16445	6.30389	6.22745	7.91063	8.49489	8.59523	5.8986	8.33358	0.498565	0.00460271
AT3G18490.1	98.3864	103.815	88.6034	140.392	119.336	150.715	96.9349	136.814	0.497129	0.0176798
AT1G71880.1	92.916	112.954	88.6138	152.141	133.865	129.455	98.1612	138.487	0.496527	0.0168852
AT3G57400.1	19.7427	17.6056	16.0253	26.4555	24.2709	24.5509	17.7912	25.0924	0.496088	0.00463254
AT3G06510.1	24.7291	22.9984	19.7837	32.4518	31.7117	31.0463	22.5037	31.7366	0.495983	0.00357556
AT3G10870.1	2.22907	1.5779	1.76895	2.82472	2.71882	2.31998	1.85864	2.62117	0.495966	0.0366311
AT1G11580.1	26.081	24.2757	24.9513	34.8832	33.3615	37.8395	25.1027	35.3614	0.494335	0.00192752
AT2G06050.1	132.683	130.091	115.611	192.245	194.84	145.845	126.128	177.643	0.494091	0.0372908
AT3G53230.1	6.07008	7.94388	5.49846	8.56732	9.77652	9.12873	6.50414	9.15752	0.4936	0.031444
AT1G68010.1	74.0242	67.2415	71.1991	102.849	94.6067	101.492	70.8216	99.649	0.492666	0.000862824
ATMG01090.1	0.732736	0.673685	0.770303	1.01961	1.1088	0.934119	0.725575	1.02084	0.492563	0.006916
AT5G43630.1	1.73575	1.58357	1.33259	2.23462	1.89769	2.40941	1.55064	2.18057	0.491842	0.0298441
AT4G39730.1	106.587	97.1808	90.7856	130.638	146.843	136.67	98.1844	138.05	0.49163	0.00376592
AT5G05600.1	340.99	339.1	318.223	448.529	490.819	462.721	332.771	467.356	0.489993	0.000731468
AT4G22470.1	32.6471	38.5081	23.8439	46.1807	44.0781	43.1368	31.6664	44.4652	0.489725	0.042449
AT3G08670.1	6.21867	7.41402	5.97038	10.3011	7.77077	9.44171	6.53436	9.17121	0.489067	0.0382572
AT2G41905.1	9.02387	7.00872	6.54044	10.6322	10.8456	10.203	7.52434	10.5603	0.489012	0.0180277
AT5G24000.1	0.671812	0.690098	0.796173	1.0586	1.01638	0.953466	0.719361	1.00948	0.488825	0.00418472
AT3G15536.1	137.485	106.788	116.353	175.873	167.236	162.872	120.209	168.66	0.48858	0.00790865
AT3G61600.2	5.08582	5.49252	5.77236	7.5145	8.07549	7.3432	5.45023	7.6444	0.488085	0.00180611
AT5G43190.1	26.8902	31.404	25.344	39.3965	35.9415	41.9162	27.8794	39.0847	0.487407	0.0111352
AT3G10070.1	3.01437	3.75933	3.01246	4.45623	5.16468	4.09148	3.26205	4.5708	0.486667	0.0310556
AT2G40400.1	6.25862	5.65395	4.73837	7.51545	8.49948	7.30469	5.55031	7.77321	0.485941	0.0180769
AT5G53730.1	8.45236	7.89276	7.49168	11.2433	11.1178	10.9957	7.9456	11.1189	0.48479	0.000383569
AT5G13520.1	0.914275	1.07747	1.00875	1.4361	1.29119	1.4714	1.00017	1.39956	0.484737	0.00533648
AT4G02770.1	664.011	742.469	751.14	1084.6	866.399	1067.51	719.207	1006.17	0.484397	0.0189588
AT4G28750.1	952.044	994.367	964.062	1540.49	1114.88	1414.01	970.158	1356.46	0.483556	0.0381694
AT4G16790.1	11.5016	11.9794	10.5854	15.8675	14.8043	16.9485	11.3555	15.8734	0.483226	0.00367641
AT1G66725.1	102.091	76.0329	81.4157	116.197	133.395	113.029	86.5134	120.874	0.482507	0.0276903
AT1G70230.1	3.3704	3.22531	2.88011	4.4699	4.72369	4.01432	3.15861	4.40264	0.479079	0.00798979
AT4G23470.1	156.666	178.172	137.498	244.946	226.187	186.869	157.445	219.334	0.478278	0.040672
AT3G17185.1	5.33434	4.2728	5.42736	6.47831	7.64628	6.81337	5.0115	6.97932	0.477844	0.0178965
AT5G43910.2	19.9393	18.5396	17.4528	28.8664	27.3725	21.6149	18.6439	25.9512	0.477099	0.0347425
AT5G65620.1	51.1561	64.8846	47.2698	84.5017	69.4268	73.3089	54.4368	75.7458	0.476582	0.038212
AT3G26450.1	38.4438	37.4533	37.9823	49.2833	48.0007	61.1554	37.9598	52.8131	0.476425	0.0240398
AT4G28560.1	3.56657	4.05808	3.11926	5.21999	4.45001	5.27336	3.5813	4.98112	0.475986	0.0211017
AT1G60989.1	10.029	9.06009	8.88723	11.9204	14.1569	12.834	9.32542	12.9704	0.475985	0.00789978
AT2G32840.1	3.5085	2.92283	2.48087	3.82123	4.00289	4.56347	2.97073	4.1292	0.475042	0.035763
AT5G26622.1	4.08942	4.35219	4.20681	5.63098	5.0337	6.9013	4.21614	5.85533	0.473827	0.0420221
AT2G46820.2	82.1454	103.84	100.947	113.195	140.846	144.167	95.644	132.736	0.472815	0.0360178
AT3G49220.1	7.01499	7.4462	7.0925	10.8871	9.36484	9.64211	7.18456	9.96468	0.471924	0.00464038
AT5G59490.1	0.88996	1.15399	0.889768	1.32141	1.47803	1.26885	0.977907	1.3561	0.471692	0.0249741
AT4G13010.1	43.2483	45.6281	36.3245	59.2758	51.692	62.5046	41.7336	57.8241	0.470462	0.0193244
AT3G03700.1	0.742465	0.962808	0.843546	1.02713	1.27901	1.22222	0.849606	1.17612	0.469165	0.0303306
AT2G36830.1	61.4083	62.7344	50.1255	86.2267	83.9377	71.0524	58.0894	80.4056	0.469021	0.022647
AT5G64250.2	25.7328	28.475	20.4124	36.5009	32.1139	34.6684	24.8734	34.4278	0.468969	0.0236762
AT4G27470.1	51.3833	54.225	41.1436	69.5886	74.3362	59.1278	48.9173	67.6842	0.468474	0.0352031
AT1G69260.1	3.58119	3.08988	2.62625	4.49187	4.08011	4.28136	3.09911	4.28444	0.467256	0.0168466
AT2G23010.2	1.56921	1.54722	1.67338	1.92744	2.09386	2.60039	1.5966	2.20723	0.467229	0.0414255
AT2G23120.1	264.959	252.458	300.5	322.622	376.869	431.237	272.639	376.909	0.467225	0.0390703
AT1G50640.1	36.3759	40.0424	34.0431	59.17	48.5177	45.001	36.8205	50.8962	0.467051	0.0377485
AT4G15920.1	10.2302	7.71428	9.722	11.6593	13.8711	12.7005	9.22217	12.7437	0.4666	0.0243437
AT2G39730.2	377.252	355.905	412.678	538.517	481.09	563.378	381.945	527.662	0.466249	0.00778112
AT2G37760.1	96.2132	89.3386	79.1821	123.496	127.971	114.047	88.2446	121.838	0.465384	0.00639957
AT1G16370.1	0.457827	0.612486	0.562694	0.703339	0.728145	0.818793	0.544336	0.750092	0.462572	0.0232295
AT2G36895.1	23.9098	30.5069	24.0971	38.2075	33.9912	35.9397	26.1713	36.0461	0.46186	0.0165369
AT2G38500.1	2.31178	2.06005	2.32747	2.96878	2.98387	3.27321	2.2331	3.07529	0.461674	0.00306198
AT5G64940.1	26.918	20.3945	27.7889	35.2861	34.2454	33.8472	25.0338	34.4596	0.461027	0.0164948
AT4G35930.1	0.691129	0.776302	0.509025	0.927386	0.831978	0.960414	0.658819	0.906593	0.460573	0.047623
AT1G16720.1	22.8727	26.6031	25.2401	36.108	31.0697	35.6371	24.9053	34.2716	0.460561	0.00849569
AT2G45070.1	37.3539	35.5904	45.0402	58.1996	56.751	47.4048	39.3282	54.1184	0.460557	0.0294082
AT1G30120.1	26.9558	27.2427	24.8472	39.0175	33.9913	35.6427	26.3486	36.2172	0.458948	0.00402266
AT4G04925.1	18.7907	20.1193	18.4042	27.7984	28.4318	22.5411	19.1047	26.2571	0.458777	0.0210034
AT3G48310.1	27.0129	31.1912	26.2392	38.7508	36.7261	40.3203	28.1477	38.5991	0.455546	0.00490084
AT5G52040.1	11.8712	9.70882	10.1843	15.0461	13.8769	14.6124	10.5881	14.5118	0.454787	0.00606273
AT5G50100.1	33.4663	23.2681	30.8195	40.6394	41.0099	38.2923	29.1846	39.9805	0.454089	0.0271796
AT5G50240.2	3.10705	2.61366	2.29973	4.00048	3.27118	3.71067	2.67348	3.66078	0.45343	0.0355362
AT1G02335.1	10.3343	10.1267	7.52658	12.2829	12.5139	13.5185	9.3292	12.7718	0.453134	0.0245846
AT1G79530.1	4.38882	3.96065	3.55204	5.04997	6.08971	5.151	3.96717	5.43023	0.452902	0.023373
AT4G37140.1	2.93495	2.11633	2.20957	3.08061	3.4278	3.4291	2.42028	3.3125	0.452745	0.0346183
AT1G13280.1	38.6532	31.9726	33.8084	49.3526	48.9034	44.6349	34.8114	47.6303	0.45232	0.00681231
AT5G21100.1	4.26912	4.23714	3.31616	4.89137	5.20006	6.08442	3.94081	5.39195	0.452317	0.0377975
AT1G50420.1	6.57048	6.38862	5.80784	8.58537	9.29306	7.77223	6.25565	8.55022	0.450802	0.00983036
AT5G24120.1	9.44298	7.95817	9.81807	11.7524	11.8076	13.6061	9.07307	12.3887	0.449363	0.0163714
AT1G69295.1	15.3551	15.6662	12.1375	20.4974	19.0172	19.3988	14.3863	19.6378	0.448941	0.0123236
AT1G48320.1	55.4508	58.6405	44.1971	73.3338	73.9399	68.7866	52.7628	72.0201	0.448879	0.0145988
AT2G46790.2	5.62968	3.88876	4.08464	6.18996	6.20763	6.17023	4.53436	6.18927	0.448872	0.0397368
AT5G42980.1	1532.39	1296.59	1376.71	1965.55	1994.77	1777.74	1401.9	1912.69	0.44822	0.00623773
AT2G22080.1	42.8293	34.3584	43.806	54.5294	50.5217	59.9864	40.3312	55.0125	0.447863	0.0225182
ATCG01310.1	5.14823	4.77638	5.64837	7.46206	6.53334	7.2415	5.19099	7.07897	0.447528	0.00746488
AT3G54400.1	2.3811	2.24542	2.70163	3.3773	3.4629	3.14088	2.44272	3.32703	0.445747	0.00598058
AT2G37100.1	3.44072	3.64074	2.93804	5.10795	4.12142	4.41633	3.33983	4.54857	0.445636	0.028221
AT3G06750.1	11.4482	10.0268	9.66771	14.3685	13.8627	14.1646	10.3809	14.1319	0.445028	0.00263879
AT3G15000.1	33.9278	38.6676	28.0248	48.9025	44.5693	43.3704	33.5401	45.6141	0.443594	0.0262288
AT2G27690.1	20.2929	20.1474	19.7014	26.9729	25.7403	29.0783	20.0472	27.2638	0.443585	0.00188701
AT4G10750.1	8.41209	8.04246	8.64418	12.9927	11.5869	9.53731	8.36624	11.3723	0.442873	0.0418984
AT5G67190.1	11.7595	9.62927	10.8761	12.9207	16.517	14.3916	10.755	14.6098	0.441932	0.0336076
AT5G03490.1	17.8022	18.8976	16.6057	25.5535	22.6411	24.2137	17.7685	24.1361	0.441872	0.0040102
AT2G31750.1	7.97305	7.97541	6.57752	11.3959	9.25102	9.93517	7.50866	10.194	0.441099	0.0268044
AT1G51360.1	10.7126	12.5612	12.8199	18.1879	15.6485	15.1601	12.0313	16.3322	0.440928	0.0200887
AT1G79600.1	44.8251	49.5937	38.4427	61.4479	57.4654	61.4402	44.2872	60.1178	0.440905	0.0105486
AT1G61210.2	2.24972	2.18072	2.24009	2.81982	2.70976	3.52345	2.22351	3.01768	0.4406	0.0360523
AT2G36880.1	96.422	98.8892	82.9837	118.521	136.557	122.27	92.7649	125.783	0.43928	0.0110951
AT5G17980.1	0.390844	0.372587	0.395398	0.565866	0.486882	0.518081	0.386276	0.52361	0.438858	0.00461734
AT5G19290.1	8.75312	8.13765	8.32119	12.0629	10.8889	11.2108	8.40398	11.3875	0.43831	0.00164431
AT5G51040.1	65.9416	61.7062	53.8587	79.2459	81.9896	84.4403	60.5022	81.8919	0.436735	0.00511053
AT3G19820.2	10.3957	9.88363	8.51426	13.8872	12.525	12.5198	9.59785	12.9773	0.43521	0.00947699
AT1G67860.1	223.29	237.36	265.042	342.727	303.043	335.231	241.897	327.001	0.434898	0.00790086
AT5G11770.1	150.557	166.036	135.801	224.997	204.583	181.734	150.798	203.771	0.434335	0.0254592
AT2G27140.1	3.34509	3.54658	3.06877	4.79982	4.02673	4.61394	3.32015	4.48017	0.432304	0.0128484
AT1G07470.1	14.6015	17.3256	13.8182	22.3286	20.5993	18.7549	15.2484	20.5609	0.431241	0.0230395
AT5G16370.1	70.0652	75.7198	74.1443	90.7045	98.673	107.171	73.3098	98.8495	0.431228	0.00716336
AT3G52800.1	90.9714	110.111	86.1851	134.554	133.119	119.593	95.7558	129.089	0.43093	0.0187776
AT3G05350.1	13.8719	16.1893	12.0544	19.6467	17.2143	19.9128	14.0385	18.9246	0.430873	0.0294399
AT1G33800.1	1.86025	1.5098	1.72752	2.46936	2.37377	2.02202	1.69919	2.28838	0.42948	0.0257293
AT5G66570.1	1359.69	1468.8	1423.86	2012.39	1697.59	2015.31	1417.45	1908.43	0.429089	0.0111568
AT1G26930.1	14.7373	12.9013	15.1531	15.9452	20.7503	20.9182	14.2639	19.2045	0.429079	0.049332
AT1G67360.2	53.7077	55.9401	45.0775	74.0719	61.7723	72.4117	51.5751	69.4186	0.428648	0.024631
AT5G56600.1	49.6342	36.341	43.27	54.7874	63.7737	55.3558	43.0818	57.9723	0.428286	0.0364644
AT2G40380.1	12.9311	14.4793	12.3864	20.0646	15.0554	18.4052	13.2656	17.8418	0.427569	0.0460114
AT4G19840.1	176.413	161.994	201.169	249.236	206.139	270.332	179.859	241.902	0.427561	0.0483436
AT2G36895.2	12.7946	12.2539	10.6316	15.5008	14.9107	17.5462	11.8934	15.9859	0.426644	0.0164704
AT2G35490.1	65.7956	71.8547	61.0356	100.995	86.6295	79.1111	66.2286	88.9118	0.424919	0.0336659
AT5G64530.1	6.00962	7.68191	6.17482	9.32367	9.23203	8.0927	6.62212	8.8828	0.423722	0.0270581
AT3G48690.1	47.0154	44.5184	39.0421	54.3562	58.927	61.6973	43.5253	58.3268	0.422305	0.00964996
AT3G09030.1	12.842	13.8624	12.3313	18.5835	15.8429	17.8426	13.0119	17.423	0.42116	0.0091553
AT5G13220.1	37.3699	29.1312	33.4285	40.8403	44.5548	48.3676	33.3099	44.5876	0.420692	0.024893
AT4G13830.2	164.542	168.124	146.047	222.26	193.19	225.151	159.571	213.534	0.420264	0.0117642
AT5G17920.1	199.653	212.714	169.294	248.84	270.758	258.412	193.887	259.337	0.419612	0.0103094
AT5G59290.2	0.243094	0.234989	0.296867	0.370219	0.357597	0.308544	0.258317	0.345453	0.41935	0.0321831
AT2G38640.1	21.5918	15.2954	18.1117	25.7302	24.343	23.4494	18.333	24.5076	0.418787	0.0333459
AT1G64720.1	333.634	328.08	382.038	478.784	449.281	467.082	347.917	465.049	0.418637	0.00362648
AT2G18960.1	172.304	182.376	141.833	219.761	249.225	194.289	165.504	221.092	0.417775	0.0499352
AT5G17450.1	22.8524	20.9254	24.7124	32.6243	30.1576	28.7047	22.8301	30.4955	0.417662	0.0083752
AT4G36010.1	8.37439	7.67515	5.81595	10.0084	9.95443	9.23693	7.2885	9.73327	0.417303	0.0382194
AT2G46505.1	49.2565	51.7335	42.7129	71.2492	62.9882	57.6535	47.901	63.9636	0.417196	0.0283595
AT5G07460.1	58.0422	48.9772	54.4343	76.6075	72.4564	66.5197	53.8179	71.8612	0.417127	0.0101737
AT3G03250.1	43.3461	43.9408	33.3725	56.6688	52.4346	51.9764	40.2198	53.6932	0.416836	0.0226918
AT3G46550.1	4.38675	5.06741	4.37308	6.81769	5.58089	6.04819	4.60908	6.14892	0.415855	0.0226761
AT2G36090.1	6.05463	6.47527	5.36702	7.41856	7.89981	8.5489	5.96564	7.95576	0.415322	0.0123838
AT2G19340.2	8.41147	7.16304	7.98806	11.4197	10.8273	9.15591	7.85419	10.4676	0.414402	0.027489
AT2G43060.1	29.4802	24.0337	27.1555	34.8268	33.7838	38.7857	26.8898	35.7988	0.412851	0.0153257
AT5G41460.1	1.07558	1.25214	1.18906	1.38715	1.63483	1.65221	1.17226	1.55806	0.410464	0.0181655
AT2G31790.1	17.2648	16.5022	18.0244	25.1832	20.6055	23.0276	17.2638	22.9388	0.410039	0.0151855
AT5G01530.1	1202.96	1364.97	1321.08	1853.42	1537.92	1774.28	1296.34	1721.87	0.409537	0.0161412
AT3G53260.1	20.8318	22.6939	16.8379	24.6712	28.8288	26.6503	20.1212	26.7168	0.409029	0.0350077
AT3G12830.1	18.2204	17.7099	15.5323	25.7334	20.5566	22.0157	17.1542	22.7686	0.408483	0.0325115
AT5G13330.1	33.0502	31.6507	26.7313	39.9384	42.5678	38.8124	30.4774	40.4395	0.408025	0.0108551
AT1G10690.1	19.012	17.2349	17.8231	23.979	23.1951	24.5605	18.0234	23.9115	0.407839	0.000850253
AT4G14010.1	9.83115	8.86788	8.18136	10.5338	12.4999	12.598	8.96013	11.8772	0.406607	0.024122
AT3G09000.1	8.5053	10.2766	7.74863	12.9977	10.615	11.5344	8.84352	11.7157	0.405752	0.0481645
AT5G44400.1	10.8022	11.7212	9.22231	14.6658	14.777	12.5986	10.5819	14.0138	0.405248	0.027924
AT1G17745.1	154.084	165.248	122.15	190.881	214.403	179.289	147.16	194.858	0.405031	0.0448209
AT4G05050.1	816.442	777.183	630.662	959.372	1069.9	915.628	741.429	981.634	0.404876	0.0299749
AT2G21187.3	4.68628	3.83936	4.81472	5.62334	5.60537	6.42187	4.44679	5.88353	0.403918	0.0243334
AT4G37760.1	12.8362	13.0375	11.9204	16.1475	17.7191	16.1181	12.598	16.6616	0.403328	0.00298705
AT3G14720.1	8.14188	7.92747	6.40228	10.58	9.81618	9.30659	7.49055	9.90091	0.40249	0.0218306
AT4G00030.1	23.3687	23.6987	21.5473	30.1045	30.8161	29.7661	22.8716	30.2289	0.402375	0.000565822
AT4G02130.1	4.74722	5.43591	5.27068	7.50754	6.29903	6.61556	5.15127	6.80738	0.402171	0.016535
AT3G52230.1	69.7104	69.1441	68.5774	89.6043	92.2243	91.9855	69.144	91.2714	0.400559	1.61014e-05
AT5G64840.1	76.4482	81.0311	72.6991	109.104	89.3804	105.268	76.7261	101.251	0.400142	0.0195585
AT4G12880.1	14.2606	13.4788	17.5937	20.3815	20.8175	18.6229	15.1111	19.9407	0.400108	0.0277873
AT1G71040.1	57.5936	62.8881	50.4281	83.4149	69.2011	72.9125	56.9699	75.1762	0.400075	0.0310234
AT3G57650.1	11.0346	13.8385	10.6588	17.2583	14.2812	15.3386	11.844	15.626	0.3998	0.0465681
AT5G58330.1	68.7163	49.8729	61.9163	77.7815	80.3395	79.8066	60.1685	79.3092	0.39848	0.0262944
AT3G18535.1	13.978	16.9044	12.6069	19.4225	17.1124	20.78	14.4964	19.105	0.398249	0.0499263
AT1G41830.1	6.69691	5.55133	5.92656	8.2509	7.7913	7.90876	6.05827	7.98365	0.398143	0.00614788
AT4G13770.1	126.24	127.26	137.546	184.032	162.88	168.261	130.349	171.724	0.397717	0.00478381
AT4G14960.2	100.195	90.7116	88.0258	117.407	137.85	111.891	92.9775	122.383	0.396445	0.0279505
AT1G78310.1	4.02422	5.50401	4.47585	6.40022	6.08749	5.93845	4.66803	6.14205	0.395908	0.0324392
AT2G35060.1	13.466	16.3576	13.8459	20.0806	17.9232	19.3854	14.5565	19.1297	0.394154	0.0145158
AT1G75090.1	0.605564	0.63367	0.680244	0.726132	0.841562	0.953648	0.639826	0.840447	0.393478	0.0441492
AT1G02850.1	19.2158	16.741	14.5477	23.185	22.581	20.5541	16.8348	22.1067	0.393032	0.0281149
AT1G55670.1	915.891	940.104	997.964	1407.2	1110.66	1226.47	951.32	1248.11	0.391742	0.0296436
AT2G42620.1	4.43788	4.61065	4.2727	5.80363	5.28933	6.38218	4.44041	5.82505	0.391577	0.0137971
AT3G09770.1	17.5578	20.4297	18.9169	24.7233	22.6668	27.2377	18.9681	24.8759	0.391173	0.0193341
AT3G17070.1	3.69587	3.72738	4.73901	5.21353	4.96271	5.7633	4.05409	5.31318	0.390198	0.0389751
AT4G34480.1	45.8388	53.2734	42.9419	65.0037	60.9272	60.0854	47.3514	62.0055	0.388989	0.0129423
AT4G22550.1	3.30093	3.3595	3.26593	4.79047	4.03824	4.16497	3.30879	4.33123	0.388474	0.011994
AT4G20480.1	23.5735	27.8706	20.1932	33.0023	29.3871	31.3638	23.8791	31.251	0.388157	0.0398353
AT1G61810.1	5.85669	5.02133	4.84903	7.07945	7.23629	6.24451	5.24235	6.85342	0.38661	0.0211877
AT5G03760.1	3.30214	3.40351	3.48113	5.04429	4.12145	4.15161	3.39559	4.43911	0.386609	0.0273323
AT3G56940.1	185.138	174.274	192.493	246.486	211.286	263.645	183.968	240.472	0.386415	0.0256357
AT5G56150.1	51.2276	48.1698	41.8753	64.9429	66.6793	52.9255	47.0909	61.5159	0.38551	0.048127
AT1G06640.3	23.1851	26.5784	23.4997	33.2349	31.6464	30.7758	24.4211	31.8857	0.384783	0.00455852
AT3G50350.2	3.61899	3.29078	3.14316	4.67669	4.25771	4.18739	3.35098	4.37393	0.384349	0.00788844
AT5G26600.2	18.375	20.0653	17.4773	26.2613	23.3274	23.3746	18.6392	24.3211	0.383869	0.00993025
AT2G35605.1	8.18788	6.68147	7.52942	9.21319	10.0889	9.87225	7.46626	9.7248	0.381283	0.0113863
AT5G62770.1	42.4941	39.7412	33.8163	56.1367	50.1248	44.8153	38.6839	50.3589	0.380516	0.0482657
AT3G14595.1	38.3113	43.0147	38.6839	51.5053	46.3516	58.3412	40.0033	52.066	0.380224	0.0333482
AT1G17370.1	14.0099	15.7568	13.9161	20.5681	16.833	19.4095	14.561	18.9369	0.379093	0.0252396
AT5G61820.1	93.1497	90.1618	75.9201	101.925	116.884	118.323	86.4105	112.377	0.379073	0.025397
AT5G19860.1	113.227	109.377	102.981	147.025	139.414	136.844	108.529	141.094	0.378584	0.00159338
AT5G25220.1	25.6554	23.5879	21.0893	30.9084	30.855	29.6088	23.4442	30.4574	0.377563	0.0071931
AT3G14920.1	13.7272	16.1512	12.9987	18.9463	19.0265	17.6663	14.2924	18.5464	0.375893	0.01545
AT1G07750.1	19.7922	21.3084	20.4408	25.0517	29.4255	25.3748	20.5138	26.6173	0.375772	0.0143719
AT3G13440.1	3.82692	4.97541	3.7344	5.52138	5.51508	5.21773	4.17891	5.41806	0.37465	0.0395071
AT3G05020.1	5.73323	4.78097	5.41692	6.48173	7.0355	7.13332	5.31037	6.88352	0.374332	0.0104208
AT3G04590.2	10.3982	12.2025	11.357	13.8201	14.9857	15.1973	11.3192	14.6677	0.373868	0.00768301
AT1G30320.1	15.9131	15.2744	14.0508	18.725	20.7341	19.1511	15.0795	19.5368	0.373607	0.00555395
AT5G50890.1	1.18283	1.2011	1.42137	1.70865	1.51646	1.70467	1.26844	1.64326	0.373512	0.0196398
AT1G44350.1	38.4467	37.9371	31.7126	48.1226	44.6748	47.188	36.0321	46.6618	0.372957	0.0113832
AT1G64950.1	55.8767	52.6523	53.8437	68.8033	73.4145	68.0511	54.1243	70.0896	0.372926	0.00114883
AT1G55920.1	46.4978	40.6445	36.0072	51.8286	55.2842	52.2911	41.0499	53.1346	0.372275	0.0199472
AT1G48600.1	35.1224	26.9172	34.5551	43.3242	37.4926	44.1679	32.1982	41.6616	0.371737	0.0486939
AT3G58830.1	8.28472	8.8739	7.02579	11.2246	10.3244	9.73293	8.06147	10.4273	0.371254	0.0273624
AT4G29120.1	16.1683	15.7035	12.7664	20.0366	18.9828	18.6835	14.8794	19.2343	0.370366	0.0188472
AT5G59580.1	10.4722	9.31097	9.42643	12.7392	13.0634	11.9557	9.73653	12.5861	0.370355	0.00449907
AT5G18200.1	8.10427	8.76407	6.84251	10.8373	9.98871	9.82219	7.90362	10.2161	0.370256	0.023108
AT3G23110.1	4.20026	4.49825	3.66865	5.35607	5.03596	5.59153	4.12239	5.32785	0.370074	0.0143787
AT5G40020.1	3.33535	3.33603	3.08513	3.84051	4.64559	4.11818	3.25217	4.20143	0.369476	0.0192631
AT3G47950.1	0.799669	0.71077	0.620935	0.849843	0.939995	0.963295	0.710458	0.917711	0.369291	0.0289349
AT5G62700.1	9.36602	10.0772	9.59198	14.0282	11.4378	12.0386	9.6784	12.5015	0.369266	0.0252688
AT1G15950.1	79.7286	86.091	68.007	100.386	104.974	96.5496	77.9422	100.637	0.368678	0.0176437
AT2G41250.1	15.3118	13.3897	13.4192	16.9549	17.8859	19.4823	14.0402	18.1077	0.367038	0.0139686
AT5G36220.1	42.9747	46.6629	39.6134	59.1414	51.3876	56.1646	43.0836	55.5646	0.367024	0.014793
AT4G39780.1	23.4427	18.1553	22.6204	26.981	25.5466	30.2782	21.4061	27.602	0.366746	0.0454663
AT1G45688.1	23.1458	26.5551	20.5073	32.1024	28.1612	30.2569	23.4027	30.1735	0.366604	0.0316043
AT3G62770.1	25.456	29.3611	23.4008	34.3071	32.1368	34.3266	26.0726	33.5902	0.365502	0.0165224
AT3G63410.1	64.8785	65.5981	62.6843	89.6491	80.7197	78.4325	64.387	82.9338	0.365191	0.00629513
AT3G23920.1	46.6888	44.8784	39.2276	51.773	58.6715	57.9015	43.5982	56.1153	0.364125	0.0161844
AT2G39050.1	34.4388	38.5719	28.0204	44.8714	44.4569	40.6846	33.677	43.3376	0.363856	0.0446941
AT5G26960.1	8.9001	9.12884	7.87666	11.0746	12.1234	10.1317	8.6352	11.1099	0.363546	0.0232646
AT4G37790.1	40.7831	36.4818	38.5134	52.6236	47.0661	49.2535	38.5927	49.6477	0.363399	0.00560683
AT4G24040.1	11.1874	13.1861	11.1996	14.5705	13.9237	17.1847	11.8577	15.2263	0.360742	0.0482119
AT4G15490.1	55.3796	56.2024	44.1115	70.302	60.8845	68.4968	51.8978	66.5611	0.359006	0.0390785
AT5G43810.1	2.32908	2.58322	2.34354	3.38389	2.8363	3.08463	2.41861	3.1016	0.358834	0.0186669
AT1G04260.1	15.681	14.1907	15.9816	21.4571	19.1682	18.1721	15.2844	19.5991	0.358728	0.0182143
AT1G76020.1	19.2004	17.4151	18.6327	23.7729	23.1597	23.8848	18.4161	23.6058	0.358174	0.000822702
AT3G48740.1	127.992	122.575	119.037	166.516	139.054	168.18	123.201	157.917	0.358145	0.0239295
AT1G49840.1	2.99557	2.43506	2.31586	3.27676	3.42652	3.21831	2.58217	3.3072	0.357028	0.0294386
AT4G38970.1	586.052	545.919	558.585	787.851	734.094	642.432	563.518	721.459	0.356454	0.0230934
AT2G45630.2	11.8142	11.621	10.0582	14.5538	15.0099	13.2945	11.1645	14.286	0.355686	0.0145339
AT5G20380.1	21.1096	22.4956	16.8013	25.709	26.1967	25.2895	20.1355	25.7317	0.353806	0.0320779
AT5G11310.1	1.00189	0.913605	0.814073	1.1642	1.04609	1.27752	0.909857	1.1626	0.353648	0.04253
AT5G57590.1	0.287267	0.234244	0.233364	0.335302	0.310062	0.318911	0.251625	0.321425	0.353207	0.0224088
AT1G72770.1	12.442	13.7197	12.1657	16.8079	15.7351	16.3992	12.7758	16.3141	0.352706	0.00346374
AT2G30140.1	89.8317	101.745	85.7203	125.107	120.7	108.136	92.4324	117.981	0.352083	0.0217322
AT4G25130.1	114.948	121.968	112.422	162.501	147.654	135.702	116.446	148.619	0.351957	0.017619
AT4G22530.1	41.1499	47.9402	37.0232	57.0463	53.1862	50.6519	42.0378	53.6281	0.351304	0.0346933
AT3G04880.1	30.7557	36.7864	30.7803	45.4886	37.7194	42.1234	32.7741	41.7771	0.350154	0.0404592
AT1G79620.1	0.796313	0.699607	0.660274	0.889439	0.863173	0.995574	0.718731	0.916062	0.349993	0.0260564
AT1G23190.1	30.3967	34.6624	25.3274	38.7093	38.0628	38.3951	30.1288	38.3891	0.349551	0.037872
AT3G13040.1	14.9276	14.9919	12.7416	19.0965	16.8252	18.4199	14.2204	18.1139	0.349137	0.017647
AT3G10420.2	73.4304	85.2951	71.1363	91.9283	98.6353	102.216	76.6206	97.5933	0.34905	0.016967
AT4G27990.1	50.0191	63.0154	50.4987	72.0172	65.7765	70.4673	54.511	69.4203	0.34881	0.0326977
AT5G65683.1	3.72197	3.83849	3.49964	4.78397	4.72494	4.57167	3.6867	4.69353	0.348342	0.00102945
AT2G01140.1	84.8568	85.9792	73.8774	102.29	108.138	101.001	81.5711	103.81	0.347808	0.00745248
AT3G03150.1	114.631	123.42	119.952	154.664	147.241	153.52	119.334	151.808	0.347244	0.000704692
AT1G74470.1	145.206	150.847	161.511	204.381	166.547	210.456	152.521	193.795	0.345518	0.0469749
AT4G25290.1	1.84228	2.02712	1.80782	2.48504	2.15137	2.57318	1.89241	2.4032	0.344731	0.0245981
AT1G20330.1	39.9104	49.0742	42.7353	55.8985	58.4906	52.7593	43.9066	55.7162	0.343657	0.0205027
AT2G35635.1	207.743	192.841	169.445	244.354	247.151	230.66	190.01	240.722	0.341294	0.0144005
AT3G47960.1	39.0154	31.4177	33.3117	41.429	42.3906	47.5947	34.5816	43.8048	0.341084	0.0364027
AT3G46670.1	14.6942	11.9582	12.9346	15.8913	18.5853	15.6625	13.1957	16.713	0.340907	0.0463244
AT2G15580.2	30.8823	29.1162	27.1915	33.0761	37.5486	39.7261	29.0633	36.7836	0.339862	0.0257257
AT5G67030.1	92.6005	84.7814	85.6362	106.256	112.439	113.636	87.6727	110.777	0.337463	0.00237101
AT2G14750.1	138.277	118.898	117.709	159.941	154.427	159.185	124.961	157.851	0.337081	0.00880114
AT5G67330.1	13.4629	12.5566	12.3494	14.5701	16.4874	17.4067	12.7896	16.1548	0.336986	0.0203435
AT4G22190.1	33.7727	36.5426	34.2229	41.6588	44.6537	45.7128	34.8461	44.0084	0.336784	0.00351822
AT1G06760.1	49.422	53.3206	47.6908	65.2201	57.3366	67.3699	50.1445	63.3088	0.336317	0.0192922
AT1G34270.1	4.57268	4.88746	4.24152	5.27423	6.50165	5.51959	4.56722	5.76516	0.336044	0.0459124
AT5G18970.1	3.21461	3.322	3.31788	4.13519	4.30514	3.99716	3.28483	4.14583	0.335843	0.000846433
AT4G30950.1	59.4329	58.801	53.7907	79.1645	67.8101	69.9313	57.3415	72.302	0.334455	0.0187708
AT1G64190.1	21.4984	21.1141	18.4259	27.4273	27.003	22.4824	20.3461	25.6376	0.333503	0.046216
AT4G17840.1	71.2761	72.0436	61.585	91.3339	80.728	86.0605	68.3016	86.0408	0.333102	0.0175579
AT1G76920.1	14.5858	15.2994	12.9969	17.8081	18.5978	17.6096	14.294	18.0052	0.332998	0.00756912
AT4G10380.1	1.62015	1.61258	1.47395	1.92038	2.07835	1.92869	1.56889	1.9758	0.332694	0.00434782
AT4G30750.1	25.1655	27.9833	25.2463	35.395	30.6984	32.5786	26.1317	32.8907	0.331878	0.0148765
AT2G20920.1	74.4547	77.0554	74.6555	91.0668	95.7013	97.8773	75.3886	94.8818	0.331786	0.000857685
AT1G71110.1	2.21448	2.21447	1.86462	2.77973	2.60441	2.53416	2.09786	2.63943	0.331313	0.0170164
AT3G59880.1	14.3717	13.9955	12.6292	18.6056	16.9718	15.9725	13.6655	17.1833	0.330471	0.0195513
AT3G63090.1	1.96508	1.85241	2.11001	2.67844	2.35936	2.41091	1.97583	2.4829	0.329569	0.0149227
AT1G13080.1	11.4239	11.4101	10.808	13.1914	13.8386	15.2412	11.214	14.0904	0.329415	0.0107614
AT5G64000.1	23.9948	24.3014	26.4524	32.2676	27.4564	34.1684	24.9162	31.2975	0.328961	0.0407649
AT5G20970.1	2.3561	2.35542	2.49979	3.36603	2.76107	2.92699	2.40377	3.01803	0.328306	0.0302376
AT3G12740.1	115.743	131.244	108.952	153.072	146.96	146.487	118.646	148.84	0.327094	0.0120855
AT5G12890.1	48.6156	44.8741	43.9529	57.8404	57.1596	57.3396	45.8142	57.4465	0.326425	0.00127657
AT3G18230.1	5.89374	6.72553	5.53978	8.27511	7.52861	6.96121	6.05302	7.58831	0.326125	0.0413796
AT3G08760.1	25.768	32.5901	24.8595	35.4308	33.7049	35.0487	27.7392	34.7282	0.32418	0.0487594
AT3G02150.2	40.8756	34.9991	38.8982	48.3315	49.5382	45.8127	38.2576	47.8941	0.324101	0.00923503
AT1G78370.1	237.397	209.112	258.054	307.753	303.094	270.953	234.854	293.933	0.323725	0.032049
AT4G36960.1	4.61338	4.80239	5.38009	5.88458	6.68843	5.92879	4.93196	6.16727	0.322471	0.0238499
AT1G79870.1	33.3153	35.3408	31.1071	42.7672	40.7892	41.1439	33.2544	41.5667	0.321884	0.00368475
AT5G58350.1	33.5421	40.9787	36.7604	41.8503	46.6028	50.2867	37.0937	46.2466	0.318174	0.0482476
AT4G02340.1	32.4366	36.7261	29.0445	41.9155	37.2378	43.2752	32.7357	40.8095	0.31804	0.0485466
AT5G47560.1	55.8313	64.4984	57.1559	65.6734	77.7334	77.8355	59.1619	73.7474	0.317926	0.0397582
AT2G46870.1	2.45402	2.85441	3.01338	3.70641	3.2369	3.42966	2.77394	3.45765	0.317858	0.03357
AT1G02090.1	13.5425	14.6475	12.9628	18.6837	15.4679	17.1323	13.7176	17.0946	0.317513	0.0325681
AT1G50250.1	61.4227	61.2193	55.5061	75.3981	75.9843	70.5786	59.3827	73.987	0.317229	0.00484972
AT5G03340.1	11.3788	13.2242	10.8453	15.0151	14.6937	14.4349	11.8161	14.7146	0.316486	0.0172922
AT3G51450.1	97.5031	99.8729	82.935	118.065	117.226	113.638	93.437	116.31	0.315904	0.0138734
AT1G53840.1	18.5071	17.5896	17.2314	23.7834	21.1342	21.4428	17.776	22.1201	0.315427	0.00911121
AT1G21440.1	31.6081	32.5891	33.815	43.549	39.0247	39.3785	32.6707	40.6507	0.315284	0.00733867
AT2G16740.1	38.0467	36.8676	37.4273	49.0971	41.6961	48.9512	37.4472	46.5815	0.314897	0.0207796
AT1G07180.1	11.2122	10.8143	13.7717	14.6812	14.7306	15.0639	11.9327	14.8252	0.31313	0.0363753
AT3G19380.1	7.09124	6.75666	7.90709	9.16801	8.09516	9.75198	7.25166	9.00505	0.312422	0.0417685
AT2G26740.1	241.492	258.179	225.692	304.628	309.964	285.994	241.788	300.195	0.31216	0.00791277
AT3G13224.2	6.35156	7.04244	5.30159	7.71999	7.67784	7.81095	6.23186	7.73626	0.311972	0.0414036
AT1G27450.1	118.581	120.208	102.986	153.349	142.329	128.479	113.925	141.385	0.311551	0.0386149
AT2G41940.1	21.2493	23.566	19.8355	26.421	24.3396	29.4695	21.5503	26.7434	0.311474	0.0480321
AT1G19740.1	63.8672	59.7943	60.0449	73.5576	72.7478	81.5551	61.2355	75.9535	0.310749	0.00902812
AT5G11840.1	48.9918	54.5438	48.0664	66.7248	55.3241	65.7814	50.534	62.6101	0.309141	0.0444738
AT1G80010.1	5.04474	5.77356	4.67242	6.81984	5.8132	6.55789	5.16357	6.39698	0.309021	0.0493314
AT3G07560.1	63.534	77.1311	65.945	84.7607	81.2476	89.8912	68.87	85.2999	0.308667	0.0281831
AT4G01920.1	3.75513	4.07545	3.10568	4.44648	4.37282	4.72476	3.64542	4.51469	0.308542	0.0462785
AT1G15060.1	6.90877	7.15103	5.93983	8.50896	7.88226	8.37283	6.66654	8.25468	0.308274	0.0188306
AT1G23310.1	561.308	607.826	597.412	706.531	701.858	778.555	588.849	728.981	0.307985	0.00799184
AT5G45410.1	91.073	99.567	85.9242	110.656	113.5	117.696	92.188	113.951	0.305758	0.00824382
AT2G32480.1	26.2847	24.2184	21.699	30.7297	28.4728	30.0429	24.0674	29.7485	0.305736	0.0186738
AT2G30740.1	12.6201	13.6582	11.4389	13.9681	16.5419	16.1046	12.5724	15.5382	0.305561	0.0439528
AT4G21580.1	39.4792	41.8068	43.0169	57.2887	47.5954	48.7148	41.4343	51.1997	0.305309	0.0391368
AT4G38740.1	274.164	239.493	285.205	316.614	340.179	329.567	266.288	328.787	0.304166	0.015251
AT5G25350.1	36.2859	35.0048	36.7913	38.7595	46.5811	48.0663	36.0274	44.469	0.303707	0.0451999
AT1G13990.1	284.416	283.737	271.781	330.699	356.885	347.829	279.978	345.138	0.301859	0.00170399
AT1G43910.1	60.6494	61.2845	54.4484	72.5805	77.604	67.1554	58.7941	72.4466	0.301248	0.0214373
AT2G45600.1	3.79985	3.38006	3.59282	4.52543	4.27257	4.46763	3.59091	4.42188	0.30031	0.00439916
AT5G58070.1	131.141	129.166	131.577	155.784	164.309	162.441	130.628	160.845	0.300204	0.000358573
AT4G14040.1	67.293	65.8541	73.9512	85.6627	83.8249	85.3734	69.0328	84.9537	0.299394	0.00339556
AT1G07920.1	208.861	224.99	190.068	261.97	265.098	240.269	207.973	255.779	0.298502	0.0199997
AT1G07400.1	3.12595	2.97689	3.25542	3.7794	3.71911	3.99932	3.11942	3.83261	0.297048	0.00368205
AT3G15820.1	10.1623	12.4116	10.6927	13.2232	13.25	14.3638	11.0888	13.6123	0.295804	0.0313103
AT1G71100.1	96.6421	94.5882	87.0807	119.646	121.459	100.464	92.7703	113.856	0.295478	0.0449567
AT5G54130.2	4.12469	3.60393	4.23542	5.03949	4.52958	5.1097	3.98802	4.89292	0.295026	0.0275677
AT3G54900.1	85.9622	68.3784	77.6169	98.0538	93.5027	92.9906	77.3192	94.849	0.294807	0.0301954
AT1G60610.1	5.14572	4.32786	5.08046	5.84167	5.57808	6.42422	4.85135	5.94799	0.294017	0.0389392
AT5G37510.1	48.6166	45.6691	44.6153	54.9608	58.069	57.235	46.3003	56.7549	0.293724	0.00231493
AT1G11910.1	250.434	274.875	220.804	296.92	299.786	317.546	248.704	304.751	0.293198	0.029542
AT5G61230.1	22.3893	21.8466	21.2741	27.9425	27.0392	25.2873	21.8367	26.7563	0.293127	0.00430296
AT3G54890.1	1813.26	1511.69	1878.81	2149.77	2108.1	2117.26	1734.59	2125.04	0.292898	0.0264714
AT1G06570.1	43.5083	49.9379	46.1802	54.3579	57.5976	59.0912	46.5421	57.0156	0.292819	0.0108657
AT1G10900.1	8.05947	9.50648	7.57169	10.7318	9.70393	10.3468	8.37922	10.2608	0.292262	0.0450971
AT3G52430.1	127.252	135.405	123.916	162	167.994	142.873	128.858	157.623	0.290695	0.0257643
AT1G54270.1	48.2488	50.4225	41.7409	59.2873	60.2542	52.2041	46.8041	57.2486	0.290605	0.0454604
AT5G19900.1	8.0426	8.01822	7.161	10.2439	8.80425	9.3413	7.74061	9.46316	0.289875	0.0279105
AT3G63520.1	88.738	94.8892	83.3953	111.581	100.476	114.367	89.0075	108.808	0.289787	0.0212987
AT1G19700.1	9.69791	7.89588	8.21546	9.75098	10.9807	10.8002	8.60308	10.5106	0.288923	0.0474675
AT3G26510.4	60.7179	71.1046	58.435	76.0026	73.208	83.0884	63.4192	77.433	0.288029	0.045483
AT1G03440.1	3.16664	3.08824	2.90912	3.88609	3.64079	3.65628	3.05467	3.72772	0.287278	0.0036125
AT3G07320.1	1.59542	1.47083	1.59793	1.94414	1.77263	1.97454	1.55473	1.89711	0.28714	0.0105707
AT5G10750.1	16.4019	18.4798	15.4145	21.0524	18.9167	21.3978	16.7654	20.4556	0.28701	0.0362598
AT5G58870.1	15.5922	17.1533	14.0157	18.54	18.1877	20.2709	15.5871	18.9995	0.285615	0.037259
AT3G50280.1	11.8923	11.9532	11.1904	15.18	13.7095	13.7644	11.6786	14.218	0.283843	0.00928752
AT3G53410.1	9.04257	10.192	8.19687	10.454	11.3221	11.6082	9.14382	11.1281	0.283338	0.0422785
AT4G24540.1	5.50643	4.86288	5.11146	5.62336	6.62726	6.58418	5.16025	6.27827	0.282925	0.0414797
AT4G01150.1	350.832	375.163	386.001	449.053	423.671	479.957	370.665	450.894	0.282671	0.0142124
AT2G30570.1	1331.3	1217.38	1351.93	1546.5	1450.69	1747.16	1300.2	1581.45	0.282511	0.0439451
AT2G46100.1	106.26	96.3001	98.6419	121.021	115.56	129.591	100.401	122.057	0.281791	0.0129404
AT1G06430.1	70.8573	66.9562	69.3523	80.0022	90.7079	80.8633	69.0552	83.8578	0.280194	0.0149451
AT2G39720.1	23.0919	25.6966	21.654	30.208	27.2315	28.0884	23.4808	28.5093	0.279951	0.0271778
AT1G06040.1	94.9814	79.8735	76.8818	98.5805	103.203	103.806	83.9123	101.863	0.279681	0.0371488
AT5G04280.1	11.791	12.3711	10.4769	13.3602	14.2241	14.4611	11.5463	14.0152	0.279553	0.0193859
AT1G69740.1	35.6888	35.7717	31.3946	38.3649	44.7559	41.6479	34.285	41.5896	0.278645	0.0356483
AT3G19150.1	12.5091	10.2735	11.8386	12.9171	14.8112	14.248	11.5404	13.9921	0.277924	0.0476652
AT3G54660.1	48.5612	53.4723	43.4458	61.8087	59.2311	55.1655	48.4931	58.7351	0.276443	0.0422968
AT4G17500.1	115.953	123.968	102.203	141.048	143.291	129.932	114.041	138.09	0.276055	0.0337636
AT5G27520.1	66.5751	65.533	61.1155	75.1304	78.3523	80.2612	64.4079	77.9146	0.274657	0.00384669
AT1G78510.1	13.2263	12.1634	13.7382	15.5103	15.6964	16.1261	13.0427	15.7776	0.27464	0.00537025
AT2G41140.1	11.6867	11.4731	9.41279	13.2842	13.0093	13.1093	10.8575	13.1343	0.274639	0.0354838
AT5G21482.1	14.8962	15.8895	13.6781	17.7593	19.0425	16.9684	14.8213	17.9234	0.274174	0.0243234
AT1G13250.1	2.657	2.60416	2.84713	3.53474	3.18498	3.05198	2.70276	3.25723	0.269212	0.0265964
AT1G48410.2	10.0896	11.5047	9.80954	13.5648	12.4617	11.8142	10.4679	12.6136	0.269001	0.0428307
AT5G59030.1	67.0377	68.8489	60.7358	76.4096	75.5092	84.6784	65.5408	78.8657	0.267004	0.0250749
AT1G76460.1	7.07871	7.41885	6.01223	8.46017	8.39016	7.81089	6.8366	8.22041	0.265931	0.0424815
AT2G46735.1	11.8949	10.2527	11.8284	14.439	13.5932	12.7983	11.3253	13.6102	0.265132	0.0331551
AT5G58260.1	17.786	16.0187	17.8216	22.2739	19.4465	20.3144	17.2088	20.6783	0.26497	0.0277788
AT1G70940.1	7.52522	8.08169	7.46455	9.54921	8.22638	9.94126	7.69049	9.23895	0.264654	0.0492368
AT5G23580.1	8.15562	7.34096	8.55825	9.9034	8.84965	10.0737	8.01828	9.60891	0.261081	0.0386026
AT1G02270.1	17.1699	18.4758	16.072	21.834	20.8339	19.2793	17.2392	20.6491	0.26038	0.0285294
AT4G08230.1	51.9787	54.1665	55.7532	68.7278	60.8843	64.0275	53.9661	64.5465	0.258285	0.0138615
AT1G45130.1	1.08638	1.29626	1.15347	1.44616	1.32797	1.44926	1.17871	1.4078	0.256236	0.0358481
AT1G52880.1	23.3579	21.0161	19.6243	25.2759	24.4742	26.5615	21.3328	25.4372	0.253868	0.030214
AT2G26690.1	19.7044	20.1956	21.0268	24.1656	23.0374	25.385	20.3089	24.196	0.252656	0.00757956
AT3G11490.1	2.26823	2.05208	2.19716	2.66475	2.33316	2.76517	2.17249	2.58769	0.252317	0.0459488
AT4G33310.1	10.3147	9.93999	10.4097	12.1892	12.0869	12.232	10.2215	12.1694	0.251652	0.000201397
AT1G65040.2	30.6521	32.997	28.7533	37.3402	34.3997	38.2685	30.8008	36.6694	0.25161	0.0256641
AT3G52870.1	46.7357	48.9092	47.0442	62.0097	55.7765	51.8083	47.563	56.5315	0.249215	0.0421918
AT3G48990.1	142.448	164.407	135.029	179.378	165.896	179.599	147.295	174.958	0.248299	0.0493279
AT5G42680.1	7.10942	7.67337	7.05712	9.23859	8.39334	8.30299	7.27997	8.64497	0.247929	0.0187802
AT4G21860.1	81.5327	82.7363	71.6138	95.6901	90.2511	93.8452	78.6276	93.2622	0.246257	0.0193937
AT3G10985.1	457.138	501.683	434.85	536.112	540.099	575.541	464.557	550.584	0.245107	0.020987
AT3G55440.1	215.373	198.121	193.812	217.075	251.894	250.72	202.435	239.896	0.24495	0.0467619
AT4G15410.1	6.68365	7.27939	6.59026	8.44873	7.41038	8.49645	6.8511	8.11852	0.244881	0.0378518
AT1G52510.1	34.7231	33.4602	31.3477	38.9606	38.7761	40.0913	33.177	39.276	0.243464	0.00463405
AT5G15410.1	7.17074	7.50702	7.43539	8.5098	8.26549	9.38243	7.37105	8.71924	0.242333	0.0189828
AT1G26560.1	3.40514	3.24556	3.25648	3.65449	3.95336	4.11091	3.30239	3.90625	0.242273	0.0135749
AT3G11670.1	9.26499	9.38825	9.81185	10.5392	11.0918	12.0391	9.48836	11.2233	0.242271	0.0207353
AT2G27260.1	27.2641	24.3493	23.1546	30.0346	29.2847	29.0981	24.9227	29.4725	0.24191	0.0221689
AT4G14990.1	7.7808	7.70556	7.12806	8.85701	8.3829	9.48892	7.53814	8.90961	0.241153	0.0227612
AT3G28540.1	196.232	184.996	178.822	231.189	208.918	221.539	186.683	220.549	0.240508	0.0146065
AT1G64060.1	6.14717	6.14778	5.24282	7.05774	6.89554	6.76206	5.84592	6.90512	0.240235	0.0278041
AT4G18160.1	8.81516	8.36108	8.23011	10.9935	9.60062	9.41002	8.46878	10.0014	0.239972	0.0444014
AT1G09140.1	21.8166	20.2677	19.963	23.1534	25.3409	24.7308	20.6824	24.4084	0.238971	0.0127393
AT4G28270.1	50.5405	49.9731	50.5729	55.614	57.1812	65.4292	50.3622	59.4081	0.238319	0.0413349
AT2G39730.1	450.237	427.83	443.127	503.845	525.92	528.61	440.398	519.458	0.238199	0.00152583
AT1G33110.1	45.7085	49.8988	45.0289	56.6258	58.7225	50.5089	46.8787	55.2858	0.237974	0.0440073
AT5G01920.1	7.52255	7.18499	7.92372	9.34265	9.00804	8.33492	7.54375	8.8952	0.237745	0.0208319
AT1G53240.1	82.0631	78.2192	75.405	93.1631	98.3322	86.4126	78.5624	92.6359	0.237733	0.0235975
AT2G46820.1	438.603	383.612	436.929	527.604	482.366	472.517	419.714	494.162	0.235576	0.0397432
AT1G52870.2	175.269	160.495	160.584	195.106	199.033	190.01	165.449	194.716	0.234988	0.00624334
AT4G12800.1	1610.19	1660.59	1612.94	2003.49	1745.49	1995.97	1627.9	1914.98	0.234314	0.0292407
AT1G79810.1	8.56638	9.42642	8.03682	10.4763	9.76267	10.3412	8.67654	10.1934	0.232442	0.0300584
AT5G41350.1	16.6672	16.1194	14.8317	20.0875	17.5036	18.286	15.8727	18.6257	0.230744	0.0426966
AT4G18570.1	4.31612	4.46771	4.00417	4.91725	4.73104	5.34755	4.26266	4.99861	0.229773	0.0320079
AT1G01090.1	27.025	26.39	26.5397	32.604	29.3541	31.7954	26.6516	31.2511	0.229688	0.00987693
AT3G18295.1	13.7193	11.59	12.2735	15.3113	14.7918	13.9406	12.5276	14.6812	0.228863	0.0443581
AT5G15440.1	7.68093	7.34724	6.58016	8.35993	8.28821	8.65181	7.20277	8.43332	0.227548	0.0232958
AT5G16390.1	10.8602	11.6504	11.3187	14.3597	12.2819	12.9365	11.2764	13.1927	0.226431	0.0429476
AT5G60800.1	109.254	112.673	109.07	138.978	125.999	120.545	110.332	128.508	0.220002	0.0313507
AT4G20360.1	246.758	216.642	247.61	279.676	268.017	279.933	237.003	275.875	0.219109	0.0235619
AT1G04980.1	27.002	25.5072	23.4352	31.0432	29.1346	28.1751	25.3148	29.451	0.218333	0.0362127
AT3G17000.1	41.1022	41.6927	37.0978	48.7643	44.9564	45.7438	39.9642	46.4882	0.218154	0.0243937
AT3G15360.1	443.924	426.521	406.419	483.692	501.557	499.105	425.622	494.785	0.217229	0.00476602
AT1G52780.1	12.0135	13.3453	11.4672	14.4374	13.9699	14.3611	12.2753	14.2562	0.215824	0.0263522
AT5G37720.1	26.5035	29.5422	25.6789	32.3361	31.0877	31.4879	27.2415	31.6372	0.215815	0.0233592
AT3G02090.1	107.706	116.609	100.472	127.525	129.236	120.083	108.262	125.615	0.214476	0.0333558
AT5G13720.1	35.8293	40.5358	34.9211	43.6338	43.0986	42.344	37.0954	43.0255	0.213951	0.0290558
AT4G35510.1	6.49728	6.00796	6.27814	7.61852	7.28611	6.86583	6.26113	7.25682	0.212915	0.0185574
AT2G32140.1	27.549	26.8294	23.8331	31.4702	30.7346	28.4354	26.0705	30.2134	0.212768	0.0469333
AT5G19590.1	249.235	231.822	232.239	252.128	286.672	287.562	237.766	275.454	0.212272	0.0441566
AT5G26000.1	403.974	412.54	410.102	458.705	469.554	491.004	408.872	473.088	0.210458	0.00283248
AT5G02530.1	28.6016	28.7014	25.072	31.8443	31.7318	31.5069	27.4583	31.6943	0.206982	0.0240762
AT3G17810.1	96.9272	101.878	91.3124	111.029	113.153	110.436	96.7058	111.539	0.205877	0.00936413
AT5G64620.1	21.5391	19.7552	19.9674	24.2175	23.1431	23.2393	20.4206	23.5333	0.204681	0.00914979
AT1G54830.1	18.8422	18.1798	17.0904	20.2686	21.348	20.727	18.0375	20.7812	0.204284	0.0101713
AT3G47300.1	8.37467	8.99775	8.49081	9.59045	10.0033	10.1727	8.62107	9.92214	0.202783	0.0072532
AT5G21090.1	543.987	495.887	473.851	598.516	590.086	548.289	504.575	578.964	0.198403	0.0452864
AT4G31390.1	11.038	10.6302	10.8666	11.8816	12.6746	12.7222	10.8449	12.4261	0.196356	0.00600091
AT2G43320.1	20.0497	18.1575	17.5617	21.0797	21.3037	21.4529	18.5896	21.2787	0.194914	0.0238322
AT1G68830.1	50.7285	45.3356	50.4138	55.1217	57.2056	55.2818	48.826	55.8697	0.194418	0.019709
AT5G08060.1	59.3434	59.3997	55.6239	69.1454	62.5575	67.7261	58.1223	66.4763	0.193749	0.0240054
AT1G76080.1	118.632	111.447	114.016	122.557	133.938	136.756	114.698	131.084	0.192645	0.0273341
AT3G12780.1	325.392	283.871	321.524	357.625	358.273	346.281	310.262	354.06	0.190504	0.033763
AT5G13630.1	66.9323	65.8428	72.0668	75.1444	80.2508	78.2082	68.2806	77.8678	0.189551	0.0167875
AT5G55460.1	71.8142	67.2448	67.8238	80.3377	82.5039	72.9367	68.961	78.5928	0.188617	0.0407682
AT2G20860.1	38.4479	42.8551	40.6622	49.4473	44.8068	44.6706	40.6551	46.3082	0.187833	0.0489379
AT1G23840.1	31.2661	29.1658	30.828	33.2158	37.1878	33.3095	30.42	34.571	0.184543	0.0464099
AT2G44210.1	51.5973	52.5806	54.0211	56.8359	58.5882	64.0047	52.733	59.8096	0.181671	0.0355938
AT3G24740.1	9.19008	10.2178	9.01365	11.016	10.2333	10.9633	9.47383	10.7376	0.180649	0.049166
AT5G64920.1	18.1941	20.4823	19.1081	22.3208	20.8289	22.3219	19.2615	21.8239	0.180189	0.0367351
AT5G11500.1	134.715	136.513	131.423	149.483	155.618	150.983	134.217	152.028	0.179771	0.00168607
AT3G10810.1	6.90429	7.23294	6.58025	7.99811	7.56227	7.88146	6.90583	7.81395	0.178237	0.0166152
AT3G63140.1	132.74	129.515	137.622	155.603	142.933	153.849	133.292	150.795	0.177995	0.0191745
AT5G42250.1	28.2474	29.2865	26.4594	32.0959	29.9705	32.8516	27.9978	31.6393	0.176407	0.0380257
AT3G21070.2	9.28779	8.61396	8.86033	9.79802	10.3649	9.94978	8.92069	10.0376	0.170183	0.0126431
AT1G73500.1	76.1828	77.0154	73.6097	85.8495	79.9626	88.987	75.6026	84.933	0.167889	0.0302423
AT5G07010.1	380.063	410.496	379.757	411.023	449.056	451.202	390.105	437.094	0.164079	0.0469951
AT1G01720.1	23.5032	25.1116	22.4681	26.618	26.6901	26.0289	23.6943	26.4457	0.158492	0.0260128
AT2G30950.1	208.587	219.3	208.204	234.538	230.855	242.167	212.03	235.853	0.153621	0.0084557
AT2G01110.1	38.3175	39.4247	36.6001	41.9562	40.9672	43.0172	38.1141	41.9802	0.139385	0.018816
AT3G01540.1	68.7825	69.7215	71.1185	77.6597	74.4037	78.4483	69.8741	76.8372	0.137047	0.00785937
AT5G23440.1	25.2735	26.0102	24.9524	28.5297	26.4476	28.716	25.412	27.8977	0.134636	0.0348474
AT4G27230.1	13.9281	13.2626	14.504	14.7248	15.737	15.1147	13.8982	15.1921	0.128423	0.0494526
AT2G47590.1	30.565	28.5101	29.2363	33.4474	31.0543	32.0218	29.4371	32.1745	0.128281	0.0408265
AT1G78150.1	23.7833	24.697	25.1691	27.7451	26.8456	25.5675	24.5498	26.7194	0.122174	0.0446808
AT3G11110.1	4.56058	4.4857	4.75218	5.01283	5.07261	4.90041	4.59949	4.99528	0.119093	0.0136014
AT4G03280.1	447.589	410.233	430.518	469.569	458.46	470.104	429.447	466.045	0.117989	0.0329713
AT5G53300.1	537.138	519.92	500.315	545.435	569.362	567.91	519.124	560.902	0.111669	0.0336951
AT1G47056.1	10.712	10.4175	10.5473	11.3751	10.9723	11.1616	10.5589	11.1697	0.0811221	0.0133233
AT3G25530.1	46.4931	44.7199	46.0511	48.6073	47.6932	47.4956	45.7547	47.932	0.0670694	0.0263591

## Sheet: Down in gte4_DC3000
Table S4_List of differentially expressed genes in gte4 under Pst DC3000 condition
Transcript	WT-1	WT-2	WT-3	gte4-1	gte4-2	gte4-3	Aver_WT	Aver_gte4	log2(gte4/WT)	T.Test
AT2G38960.2	0.004402	0.005031	0.006438	0	0	0	0.00529033	0	#NUM!	0.000924
AT4G02314.1	0.01009	0.011554	0.010811	0	0	0	0.0108183	0	#NUM!	1.38347e-05
AT3G06190.2	0.019894	0.004595	0.012753	0	0	0	0.012414	0	#NUM!	0.0483763
AT4G04105.1	0.018585	0.015646	0.008104	0	0	0	0.0141117	0	#NUM!	0.0106501
AT4G20080.1	0.014803	0.015157	0.014768	0	0	0	0.0149093	0	#NUM!	2.89222e-08
AT5G18510.1	0.011439	0.018143	0.02458	0	0	0	0.018054	0	#NUM!	0.00891245
AT5G13130.2	0.025642	0.010473	0.020388	0	0	0	0.0188343	0	#NUM!	0.0133165
AT3G43862.1	0.027634	0.017001	0.015134	0	0	0	0.019923	0	#NUM!	0.00689732
AT4G01595.1	0.013333	0.014594	0.034227	0	0	0	0.020718	0	#NUM!	0.0375541
AT4G01930.1	0.020278	0.02759	0.015334	0	0	0	0.0210673	0	#NUM!	0.00408345
AT2G33510.2	0.014133	0.015785	0.039453	0	0	0	0.0231237	0	#NUM!	0.0474728
AT5G10480.3	0.013178	0.039671	0.018051	0	0	0	0.0236333	0	#NUM!	0.0439899
AT2G27780.1	0.030801	0.028675	0.029648	0	0	0	0.029708	0	#NUM!	1.09492e-06
AT5G46610.1	0.048764	0.023034	0.017362	0	0	0	0.02972	0	#NUM!	0.037074
AT2G37290.2	0.046187	0.019529	0.024421	0	0	0	0.0300457	0	#NUM!	0.0214457
AT3G56600.1	0.03451	0.027823	0.033348	0	0	0	0.0318937	0	#NUM!	0.000102126
AT1G71280.1	0.011223	0.052639	0.043102	0	0	0	0.0356547	0	#NUM!	0.0465221
AT3G20530.1	0.027926	0.042814	0.051325	0	0	0	0.0406883	0	#NUM!	0.00400218
AT3G48131.1	0.043273	0.050696	0.032205	0	0	0	0.042058	0	#NUM!	0.00143744
AT5G38700.1	0.02528	0.063984	0.039554	0	0	0	0.0429393	0	#NUM!	0.0191067
AT5G01660.1	0.063788	0.040144	0.025576	0	0	0	0.0431693	0	#NUM!	0.0178834
AT2G01430.1	0.045258	0.031706	0.063827	0	0	0	0.0469303	0	#NUM!	0.00727815
AT5G19170.1	0.042238	0.031628	0.076065	0	0	0	0.049977	0	#NUM!	0.0202974
AT2G22600.1	0.033877	0.04057	0.082072	0	0	0	0.052173	0	#NUM!	0.0257904
AT3G10790.1	0.05026	0.041623	0.066798	0	0	0	0.0528937	0	#NUM!	0.00201219
AT2G05753.1	0.033686	0.060691	0.093546	0	0	0	0.062641	0	#NUM!	0.0223715
AT4G29470.1	0.068064	0.041837	0.079873	0	0	0	0.063258	0	#NUM!	0.00490283
AT1G01460.1	0.045303	0.074685	0.073606	0	0	0	0.0645313	0	#NUM!	0.00256971
AT3G17120.2	0.098256	0.025899	0.079503	0	0	0	0.067886	0	#NUM!	0.0351433
AT5G56620.1	0.027706	0.088675	0.094665	0	0	0	0.0703487	0	#NUM!	0.0302538
AT2G34240.1	0.074313	0.065123	0.072818	0	0	0	0.0707513	0	#NUM!	1.55643e-05
AT5G50012.1	0.053322	0.113442	0.052526	0	0	0	0.0730967	0	#NUM!	0.0222916
AT4G18501.1	0.11172	0.056378	0.0544	0	0	0	0.074166	0	#NUM!	0.0168461
AT1G74150.1	0.125561	0.041642	0.056202	0	0	0	0.0744683	0	#NUM!	0.0451783
AT1G58400.1	0.060638	0.073446	0.106976	0	0	0	0.0803533	0	#NUM!	0.00435003
AT2G39040.1	0.067156	0.080937	0.100516	0	0	0	0.0828697	0	#NUM!	0.00102168
AT4G33870.1	0.058411	0.073025	0.136071	0	0	0	0.089169	0	#NUM!	0.0200812
AT2G18720.1	0.134812	0.076013	0.077549	0	0	0	0.0961247	0	#NUM!	0.00766235
AT2G22290.1	0.093746	0.122725	0.093097	0	0	0	0.103189	0	#NUM!	0.000454577
ATCG00930.1	0.153571	0.04945	0.127985	0	0	0	0.110335	0	#NUM!	0.024402
AT5G66562.1	0.05744	0.171586	0.120221	0	0	0	0.116416	0	#NUM!	0.0242938
AT5G26790.1	0.110107	0.078864	0.188053	0	0	0	0.125675	0	#NUM!	0.0179806
AT4G36920.2	0.140205	0.104258	0.146703	0	0	0	0.130389	0	#NUM!	0.000589242
ATCG01200.1	0.153657	0.042301	0.195776	0	0	0	0.130578	0	#NUM!	0.0462958
AT3G07920.1	0.114559	0.192089	0.08806	0	0	0	0.131569	0	#NUM!	0.0135277
AT5G20635.1	0.187089	0.078846	0.142858	0	0	0	0.136264	0	#NUM!	0.0122838
AT1G80970.2	0.092422	0.189721	0.175325	0	0	0	0.152489	0	#NUM!	0.00733679
AT1G19830.1	0.094303	0.163712	0.248743	0	0	0	0.168919	0	#NUM!	0.0193951
AT4G24080.1	0.09537	0.300324	0.139403	0	0	0	0.178366	0	#NUM!	0.0457687
AT5G01570.1	0.1421	0.306783	0.094337	0	0	0	0.181073	0	#NUM!	0.0481251
AT4G20006.1	0.160831	0.234362	0.168309	0	0	0	0.187834	0	#NUM!	0.00129933
AT1G77330.1	0.174071	0.253709	0.13753	0	0	0	0.188437	0	#NUM!	0.0053491
AT1G50390.1	0.266957	0.190651	0.127091	0	0	0	0.1949	0	#NUM!	0.00852011
AT4G26580.2	0.190883	0.105588	0.29161	0	0	0	0.196027	0	#NUM!	0.021844
AT4G28005.1	0.279605	0.170107	0.150414	0	0	0	0.200042	0	#NUM!	0.00760842
AT1G02570.1	0.249412	0.171586	0.201377	0	0	0	0.207458	0	#NUM!	0.000791629
AT3G44805.1	0.204322	0.123579	0.296963	0	0	0	0.208288	0	#NUM!	0.0141658
AT3G63052.1	0.216842	0.13744	0.275491	0	0	0	0.209924	0	#NUM!	0.00630628
AT1G14570.4	0.21635	0.292521	0.129542	0	0	0	0.212804	0	#NUM!	0.0106589
AT2G43139.1	0.238192	0.171586	0.238616	0	0	0	0.216131	0	#NUM!	0.00063133
AT4G34800.1	0.356242	0.222243	0.082088	0	0	0	0.220191	0	#NUM!	0.0497161
AT2G31250.1	0.255523	0.200184	0.239963	0	0	0	0.23189	0	#NUM!	0.000147933
AT4G03811.1	0.351398	0.35479	0.180582	0	0	0	0.29559	0	#NUM!	0.0067932
AT1G16225.1	0.347625	0.327182	0.22239	0	0	0	0.299066	0	#NUM!	0.00152312
AT5G21430.2	0.39055	0.39021	0.150771	0	0	0	0.31051	0	#NUM!	0.017725
AT2G03360.1	0.233282	0.256979	0.505214	0	0	0	0.331825	0	#NUM!	0.0188483
AT5G28610.1	0.433716	0.370246	0.193142	0	0	0	0.332368	0	#NUM!	0.00990147
AT3G19470.1	0.405313	0.372151	0.312292	0	0	0	0.363252	0	#NUM!	0.000182274
AT3G18880.1	0.432374	0.325953	0.409513	0	0	0	0.38928	0	#NUM!	0.000273241
AT5G62520.2	0.330846	0.631957	0.236358	0	0	0	0.39972	0	#NUM!	0.0285386
AT1G07390.1	0.347738	0.395657	0.570274	0	0	0	0.43789	0	#NUM!	0.00293072
AT3G44006.1	0.198358	0.476628	0.639576	0	0	0	0.438187	0	#NUM!	0.0272323
AT4G22970.2	0.411996	0.512392	0.405569	0	0	0	0.443319	0	#NUM!	0.000213541
AT4G09500.1	0.436083	0.517531	0.406478	0	0	0	0.453364	0	#NUM!	0.000166595
AT2G30432.1	0.390714	0.218213	0.776296	0	0	0	0.461741	0	#NUM!	0.0488665
AT5G62165.4	0.298786	0.477339	0.643113	0	0	0	0.473079	0	#NUM!	0.00891618
AT5G18240.3	0.284095	0.498883	0.870287	0	0	0	0.551088	0	#NUM!	0.0323238
AT5G23720.3	0.865388	0.394814	0.42157	0	0	0	0.560591	0	#NUM!	0.021321
AT4G22280.1	0.474469	0.737867	0.6045	0	0	0	0.605612	0	#NUM!	0.00134645
AT1G43170.7	0.849087	0.659158	0.452091	0	0	0	0.653445	0	#NUM!	0.00468158
AT1G67140.2	0.867064	0.548378	0.916027	0	0	0	0.777156	0	#NUM!	0.00252159
AT5G09410.1	1.49013	0.304449	1.28986	0	0	0	1.02815	0	#NUM!	0.0485248
AT3G13810.3	1.83853	0.816512	0.802137	0	0	0	1.15239	0	#NUM!	0.0283355
AT2G04900.2	1.48607	1.1142	1.21543	0	0	0	1.2719	0	#NUM!	0.000331059
AT5G43270.2	1.32455	1.543	1.5265	0	0	0	1.46468	0	#NUM!	3.12301e-05
AT1G21650.2	1.63607	1.30854	1.67754	0	0	0	1.54071	0	#NUM!	0.000190188
AT5G42223.1	2.41814	1.73807	2.35435	0	0	0	2.17019	0	#NUM!	0.00056024
AT1G16060.2	2.83331	3.08035	3.07629	0	0	0	2.99665	0	#NUM!	3.29537e-06
AT2G42130.2	4.61988	5.18981	3.57277	0	0	0	4.46082	0	#NUM!	0.000707835
AT4G31800.2	6.59485	6.8375	5.53038	0	0	0	6.32091	0	#NUM!	9.50301e-05
AT2G35020.1	20.0771	20.0868	20.0175	18.9814	19.5856	19.3497	20.0605	19.3055	-0.0553429	0.0130323
AT3G53710.1	25.9579	27.036	26.8662	24.5638	25.801	24.2251	26.62	24.8633	-0.0984938	0.0396823
AT3G48760.1	37.1601	36.9571	37.2293	33.3896	34.5078	35.7831	37.1155	34.5602	-0.102912	0.0213892
AT1G73680.1	15.5281	14.8917	15.5007	13.6601	14.483	14.554	15.3068	14.2323	-0.105001	0.0386397
AT4G28860.1	19.2661	20.1468	20.253	17.8605	18.4503	18.6869	19.8886	18.3326	-0.117533	0.0173604
AT5G39510.1	94.1589	90.9212	91.9908	85.9008	85.3027	84.0396	92.357	85.0811	-0.118383	0.00270024
AT3G26600.1	29.2855	28.6297	30.122	26.6952	27.7318	26.6318	29.3457	27.0196	-0.119144	0.0142198
AT1G04850.1	52.6205	53.2218	53.1611	48.1367	49.3744	48.2237	53.0011	48.5783	-0.125713	0.00056203
AT1G08230.2	9.92355	10.4195	10.2319	8.91126	9.39747	9.6744	10.1917	9.32771	-0.127794	0.0313666
AT3G28715.1	50.9203	48.5986	46.963	44.2176	44.7853	44.9832	48.8273	44.662	-0.12864	0.0236341
AT5G25440.1	53.8201	53.7038	55.0457	50.7146	46.6445	51.2075	54.1899	49.5222	-0.129948	0.0364042
AT5G11420.1	25.0219	23.5447	23.9709	22.1419	22.4111	21.7323	24.1792	22.0951	-0.130039	0.0123452
AT1G17550.1	23.916	23.1948	23.2711	20.203	21.3545	22.5415	23.4607	21.3663	-0.134904	0.0424633
AT1G75170.1	37.9696	36.8776	36.9156	33.1574	33.8752	34.5636	37.2543	33.8654	-0.137594	0.00331684
AT5G22360.1	33.5491	34.1048	33.2849	31.6185	28.6084	31.4189	33.6463	30.5486	-0.13934	0.0364577
AT3G04670.1	26.0281	25.4366	24.736	22.3269	23.9394	22.8926	25.4002	23.053	-0.139889	0.0175692
AT5G35460.1	35.8671	35.937	33.2818	30.6199	32.9292	31.8172	35.0286	31.7888	-0.140016	0.0420547
AT1G62850.2	16.1286	17.2106	16.5438	15.2262	15.0134	14.9172	16.6276	15.0523	-0.143602	0.00863979
AT3G28710.1	61.9005	61.684	58.9403	54.6041	54.6253	55.7638	60.8416	54.9977	-0.145685	0.00470835
AT3G11945.1	23.3179	25.0904	22.752	21.0445	21.778	21.4781	23.7201	21.4335	-0.146243	0.0359584
AT3G52880.1	214.551	211.223	216.182	178.175	200.56	200.168	213.985	192.968	-0.149151	0.0494408
AT4G38890.1	8.97009	9.79903	9.06465	8.56008	8.16677	8.35021	9.27792	8.35902	-0.150468	0.0323446
AT1G23330.1	6.70297	6.76001	7.08621	6.44292	5.80246	6.26176	6.84973	6.16905	-0.150999	0.0389144
AT3G62370.1	24.3892	26.2005	27.4531	23.7374	23.3799	23.0519	26.0143	23.3897	-0.153428	0.0449851
AT5G49945.1	3.48825	3.71447	3.63623	3.23038	3.09761	3.41491	3.61298	3.24763	-0.153803	0.0322423
AT5G28740.1	8.54373	8.96475	9.11686	8.01368	7.66916	8.23902	8.87511	7.97396	-0.15447	0.0194379
AT1G15500.1	35.2473	36.6448	34.418	31.2542	32.6076	31.6334	35.4367	31.8317	-0.154779	0.00920779
AT1G55520.1	14.4574	15.3379	15.3105	13.2037	14.0424	13.2651	15.0353	13.5038	-0.15499	0.0179531
AT4G01220.1	3.09423	3.23317	3.10094	2.65443	2.80505	2.99939	3.14278	2.81962	-0.156539	0.0420492
AT1G50600.1	18.305	17.1974	17.3909	15.791	14.9858	16.6693	17.6311	15.8154	-0.156796	0.0378
AT1G70160.1	111.947	113.8	106.789	96.1567	101.983	99.7926	110.845	99.3109	-0.158526	0.0129214
AT2G31260.1	10.9064	11.7191	10.6453	10.155	9.43347	10.1697	11.0903	9.91938	-0.160972	0.0443413
AT3G25140.1	17.3702	17.2037	18.8046	15.5216	15.663	16.5495	17.7929	15.9114	-0.161241	0.0352376
AT4G28200.1	7.41562	8.25447	7.65573	7.08719	6.7506	7.00361	7.77527	6.94713	-0.162476	0.0370505
AT2G26170.1	15.8685	16.2532	15.8393	13.4368	14.4874	14.9238	15.987	14.2827	-0.162632	0.0208929
AT3G13620.1	3.22179	3.00455	3.21971	2.85858	2.68699	2.88479	3.14868	2.81012	-0.164118	0.0235733
AT5G42820.1	40.0801	40.3985	42.904	37.2268	35.2411	37.6396	41.1275	36.7025	-0.164226	0.0188625
AT4G31800.1	161.012	172.11	175.918	160.131	149.827	144.248	169.68	151.402	-0.164434	0.0472139
AT3G17970.1	8.88773	8.52406	8.16957	7.89602	7.58761	7.33487	8.52712	7.60616	-0.164889	0.0249364
AT3G19010.1	292.121	287.884	306.881	258.463	255.004	277.353	295.629	263.607	-0.165399	0.0238091
AT2G36470.1	12.1169	12.765	12.2362	10.7103	10.6365	11.7441	12.3727	11.0303	-0.165687	0.0305028
AT5G46920.1	4.80499	4.44156	4.61111	3.82886	4.22164	4.30283	4.61922	4.11778	-0.165783	0.0496131
AT1G72010.1	25.9582	26.3493	25.059	22.201	22.1011	24.6234	25.7888	22.9752	-0.166671	0.036359
AT1G06290.1	36.7497	34.9988	33.5603	31.014	31.6391	31.1624	35.1029	31.2718	-0.166728	0.0152208
AT3G54210.1	114.954	105.961	104.084	95.1426	97.0074	96.6703	108.333	96.2734	-0.170264	0.0239375
AT4G27800.1	139.835	136.356	143.636	118.008	122.263	132.816	139.942	124.362	-0.170284	0.0330895
AT5G49570.1	40.4475	40.2193	40.4029	34.0135	35.4496	38.1204	40.3566	35.8612	-0.170381	0.0203037
AT5G52580.1	22.5115	23.2771	21.1274	20.457	19.704	19.2706	22.3053	19.8106	-0.171119	0.0255032
AT5G39570.1	311.17	297.639	318.323	261.666	281.475	279.2	309.044	274.114	-0.173038	0.016022
AT2G36220.1	41.4472	40.1699	39.6913	37.0241	36.6454	33.8475	40.4361	35.839	-0.174115	0.0152695
AT4G00290.1	11.4713	10.911	11.0463	9.88111	10.08	9.63853	11.1429	9.86653	-0.175505	0.00380986
AT1G31910.1	55.4155	57.5194	52.2222	48.7649	48.4137	49.0307	55.0523	48.7364	-0.175803	0.0151711
AT5G45130.1	91.7801	83.6426	90.3032	74.4564	81.8818	78.8847	88.5753	78.4076	-0.17591	0.0370253
AT2G40290.1	26.2478	25.2519	24.2925	22.0011	22.3176	22.7732	25.2641	22.364	-0.175911	0.00880573
AT4G19210.1	43.0939	42.9738	39.4557	35.9571	35.7646	39.3729	41.8411	37.0315	-0.176168	0.045211
AT3G26000.1	21.7844	20.5849	21.7535	18.3392	19.4455	18.9297	21.3743	18.9048	-0.177125	0.0082683
AT3G44680.1	8.18145	8.62523	8.47236	7.45239	7.28119	7.61576	8.42635	7.44978	-0.177709	0.00382347
AT5G45000.1	15.1347	16.0004	14.716	14.1367	13.1293	13.2277	15.2837	13.4979	-0.179261	0.0227248
AT1G29470.1	27.1304	27.3931	25.7895	24.6526	22.5143	23.7613	26.771	23.6427	-0.179272	0.0169921
AT3G61140.1	15.0941	13.7751	14.961	13.0877	12.7999	12.7826	14.6101	12.89	-0.180708	0.0162265
AT1G05350.1	16.6749	15.6916	15.5836	14.51	14.1514	13.6339	15.9834	14.0984	-0.181036	0.0118736
AT4G35230.1	41.5114	46.5409	46.3106	39.0847	39.9721	39.4502	44.7876	39.5023	-0.181163	0.0333824
AT3G02570.1	32.1798	29.9251	33.0103	28.6721	27.6345	27.5375	31.7051	27.948	-0.181967	0.0192287
AT3G20770.1	79.0937	78.7129	83.3066	67.4751	71.5834	73.1319	80.371	70.7301	-0.184351	0.0125947
AT1G33520.1	19.6927	20.0275	19.7063	16.2808	17.5604	18.3942	19.8089	17.4118	-0.18608	0.0184618
AT5G52520.1	17.569	17.0339	17.1922	16.0013	14.7691	14.7471	17.265	15.1725	-0.186395	0.00920287
AT5G53570.1	16.8936	16.4365	17.2611	14.554	15.2305	14.6551	16.8637	14.8132	-0.18704	0.00298487
AT1G54610.1	15.2033	15.3976	15.6621	14.3208	12.477	13.8352	15.421	13.5443	-0.18721	0.0297499
AT3G11700.1	12.4496	13.719	13.2803	11.4329	11.5174	11.6752	13.1496	11.5418	-0.188152	0.0132306
AT1G63050.1	7.11033	6.92205	6.363	5.70971	5.98208	6.19573	6.79846	5.96251	-0.189289	0.0343012
AT1G25400.1	64.408	65.0993	68.4163	55.5989	56.3889	61.538	65.9745	57.8419	-0.189794	0.0220058
AT2G21600.1	41.3036	40.6795	40.774	35.6346	36.5431	35.4463	40.919	35.8747	-0.189806	0.000206818
AT3G56190.1	111.811	99.8009	106.263	90.4062	96.1731	91.9897	105.958	92.8563	-0.190424	0.027721
AT5G45620.1	22.4197	23.722	21.2351	18.7182	19.3748	20.9439	22.4589	19.679	-0.190634	0.0464143
AT4G06599.1	17.7125	17.4099	16.7283	14.6698	16.1816	14.5478	17.2836	15.133	-0.191701	0.0231645
AT1G52420.1	16.446	17.9751	17.5428	15.5598	14.793	15.1324	17.3213	15.1617	-0.192113	0.0129963
AT1G67330.1	4.5734	4.7039	4.29443	4.01333	4.0431	3.82051	4.52391	3.95898	-0.192442	0.0154679
AT2G36290.1	5.40184	5.2188	4.95559	4.38344	4.65394	4.58683	5.19207	4.5414	-0.193173	0.0131084
AT5G61970.1	12.3587	13.2457	11.8245	11.4301	10.6158	10.6887	12.4763	10.9115	-0.193337	0.0329698
AT5G04800.2	35.4633	32.2358	33.0565	30.8302	29.6665	27.6186	33.5852	29.3718	-0.193396	0.0353941
AT5G56260.1	76.9341	68.7937	72.8769	63.9859	63.6706	63.517	72.8682	63.7245	-0.193442	0.0177752
AT2G25610.1	28.1085	24.9799	27.7196	22.4128	24.7401	23.51	26.936	23.5543	-0.193546	0.0470184
AT2G36310.1	19.2495	19.2249	19.6927	16.9882	17.6979	16.1598	19.389	16.9486	-0.194071	0.00653619
AT3G51800.1	47.0997	41.9505	42.0951	38.0107	36.787	39.8316	43.7151	38.2097	-0.194191	0.0449041
AT1G02410.1	22.8472	21.9959	21.4343	18.65	20.3625	18.8905	22.0925	19.301	-0.194878	0.014405
AT3G22590.1	10.0859	10.1847	10.9731	9.07736	9.40837	8.79914	10.4145	9.09496	-0.19546	0.0163726
AT3G51850.1	11.1328	12.0402	11.7555	10.5891	10.1483	9.75833	11.6428	10.1652	-0.195799	0.0147559
AT5G51430.1	15.0225	15.5801	15.0888	13.0633	13.9344	12.8899	15.2305	13.2959	-0.195982	0.00626154
AT3G25070.1	68.6833	65.4977	61.9355	54.8423	55.4734	60.8858	65.3722	57.0671	-0.196016	0.0385079
AT5G40810.1	75.353	71.163	67.2137	58.1844	64.8634	63.4856	71.2432	62.1778	-0.196353	0.0434317
AT5G52060.1	19.5527	19.5802	20.7395	17.0728	16.767	18.4087	19.9575	17.4162	-0.196504	0.0163536
AT5G19930.1	21.1307	20.1543	20.5494	18.1313	19.1537	16.6533	20.6115	17.9794	-0.197099	0.0278425
AT1G03140.1	28.2893	31.4088	29.0508	24.9292	24.7307	27.7335	29.583	25.7978	-0.197521	0.048592
AT4G02230.1	83.9215	76.8343	77.1272	68.1394	64.7749	74.3031	79.2943	69.0725	-0.199107	0.047849
AT5G43670.1	6.79643	6.87061	6.33014	5.74093	5.63671	6.03149	6.66573	5.80304	-0.199953	0.013902
AT5G61530.1	57.0268	58.4592	59.061	51.7318	48.4479	51.7754	58.1823	50.6517	-0.19997	0.00389618
AT1G09430.1	66.3228	64.5366	65.5173	53.5918	61.5977	55.6805	65.4589	56.9567	-0.200725	0.0256609
AT1G75440.1	26.3369	23.0713	25.2185	22.872	21.2189	20.8291	24.8755	21.64	-0.20103	0.0475034
AT2G20140.1	21.3995	20.372	21.424	19.4797	17.56	17.9285	21.0652	18.3227	-0.201223	0.0159048
AT3G62630.1	8.64443	7.49449	8.39932	7.06865	7.21297	7.05086	8.17941	7.11083	-0.20198	0.0390336
AT3G15640.1	56.8664	55.0175	54.809	45.2614	50.2563	49.3555	55.5643	48.2911	-0.202401	0.0121147
AT2G40600.1	86.6255	75.252	77.2427	71.7283	67.9509	68.0913	79.7067	69.2568	-0.202746	0.0482996
AT2G02090.1	12.406	12.7118	11.8927	10.99	10.6469	10.514	12.3368	10.717	-0.203071	0.00431357
AT1G24400.1	2.77066	2.65188	2.79486	2.34714	2.56276	2.22683	2.73913	2.37891	-0.203421	0.0287448
AT1G03350.1	25.0492	23.0614	26.953	21.7692	21.2717	22.1472	25.0212	21.7294	-0.203505	0.046014
AT2G27810.1	2.29209	2.20397	2.42963	1.98284	1.87515	2.15554	2.30856	2.00451	-0.203746	0.044045
AT2G15860.1	16.8071	15.9846	15.8194	14.051	15.1444	13.0057	16.2037	14.067	-0.204004	0.0361615
AT5G49710.1	6.53314	6.70347	7.4277	5.76359	6.08736	6.07651	6.8881	5.97582	-0.20497	0.0361425
AT5G52210.1	17.9613	16.2537	17.4612	14.0722	15.4534	15.2215	17.2254	14.9157	-0.207705	0.0252374
AT4G29510.1	15.5743	15.8738	15.115	13.6591	13.0852	13.5649	15.5211	13.4364	-0.20808	0.00181736
AT1G28190.1	89.329	87.9772	79.3985	70.4147	77.1139	74.6964	85.5682	74.075	-0.208088	0.0352717
AT1G68160.1	10.6662	10.0153	9.55557	8.15324	8.72279	9.29744	10.079	8.72449	-0.208212	0.0425771
AT1G50300.1	5.89836	6.41576	5.85056	5.68158	4.93537	5.10438	6.05489	5.24044	-0.208413	0.0481281
AT4G19660.1	28.921	27.5677	31.8701	26.3482	24.2926	25.8015	29.4529	25.4808	-0.209003	0.0480732
AT5G65560.1	1.31323	1.39407	1.48176	1.19764	1.13217	1.29228	1.39635	1.20736	-0.209804	0.048392
AT5G66910.1	14.5847	14.0408	14.4447	12.3461	12.7426	12.1129	14.3567	12.4005	-0.211329	0.00134835
AT1G04870.2	24.8709	25.3549	22.9471	19.4443	21.811	21.9086	24.391	21.0546	-0.212211	0.0377055
AT4G14147.1	12.5095	12.0032	13.5199	11.054	11.4744	10.2931	12.6775	10.9405	-0.212591	0.0369684
AT2G24100.1	14.79	14.9693	14.68	12.7101	12.3128	13.3232	14.8131	12.782	-0.212751	0.00266634
AT2G03220.1	7.76358	7.43024	6.98183	6.06819	6.17572	6.88733	7.39188	6.37708	-0.213046	0.0414558
AT5G35200.1	32.9525	37.5534	35.7871	30.9349	29.2725	31.4413	35.431	30.5496	-0.213861	0.0307129
AT3G24430.1	23.5491	20.7636	22.1957	19.6661	18	19.6718	22.1695	19.1126	-0.214046	0.0353225
AT4G11860.1	13.4789	13.8385	14.3754	11.2599	12.4992	12.1775	13.8976	11.9789	-0.214344	0.0133677
AT5G03900.2	14.9363	15.341	15.453	13.2032	11.9103	14.2965	15.2434	13.1366	-0.214591	0.0407892
AT3G60350.1	4.34544	4.7586	4.43707	4.21058	3.74053	3.70028	4.5137	3.8838	-0.216844	0.0378564
AT5G23040.1	95.6854	91.7427	82.0151	78.821	74.3085	78.6449	89.8144	77.2581	-0.21726	0.0438915
AT5G61450.1	24.4243	22.8539	24.5487	21.4535	18.5627	21.752	23.9423	20.5894	-0.217659	0.0438817
AT5G06260.1	19.0497	20.6569	19.3135	16.8536	15.7156	18.1827	19.6733	16.9173	-0.217741	0.0338566
AT3G27310.1	32.5767	28.5976	31.4716	27.0538	26.4836	26.0402	30.882	26.5259	-0.219365	0.0234642
AT4G34120.1	356.311	335.183	311.033	273.741	299.346	288.022	334.176	287.036	-0.219374	0.0349873
AT5G34853.1	4.12783	4.27905	3.82126	3.63961	3.2356	3.62665	4.07605	3.50062	-0.21956	0.0382094
AT5G39590.1	56.4298	53.8553	58.0504	43.6369	50.7792	50.1223	56.1118	48.1794	-0.219887	0.0373795
AT1G12760.1	47.2964	45.9543	46.8344	38.0435	43.7871	38.3948	46.695	40.0751	-0.220562	0.0252546
AT4G00550.1	14.1073	14.5199	13.6032	12.1452	11.948	12.1198	14.0768	12.071	-0.221774	0.00180826
AT5G48180.1	253.145	261.456	252.153	198.149	236.955	222.369	255.585	219.158	-0.221832	0.0357065
AT1G32870.1	8.76498	9.3607	8.65368	8.05678	7.50063	7.40442	8.92645	7.65394	-0.221884	0.013125
AT5G06360.1	43.023	38.0527	41.4333	34.4363	37.1331	33.4752	40.8363	35.0149	-0.221885	0.0334625
AT5G45550.1	64.6506	58.5706	61.2474	50.496	52.9857	54.6452	61.4895	52.7089	-0.222293	0.0146496
AT5G42810.1	7.80826	7.03419	7.47003	6.04238	6.09187	6.99041	7.43749	6.37489	-0.222416	0.0493418
AT1G34130.1	24.0668	25.9406	22.717	20.475	21.9264	19.9244	24.2414	20.7753	-0.222608	0.0353506
AT1G73875.1	3.73706	3.52044	3.72509	3.27985	3.23705	2.89189	3.66086	3.13626	-0.223137	0.0207027
AT2G04740.1	8.97704	8.72939	8.09373	7.08623	8.03541	6.97474	8.60005	7.36546	-0.22357	0.0445456
AT1G13380.1	5.90342	5.36545	5.97813	4.84649	4.94992	4.97374	5.749	4.92338	-0.223662	0.013771
AT3G52860.1	7.8939	7.16419	8.2418	6.79793	6.71254	6.43938	7.76663	6.64995	-0.223945	0.0291299
AT5G11900.1	31.2149	28.2838	29.7955	25.0029	27.3024	24.096	29.7648	25.4671	-0.224972	0.0280559
AT5G24690.1	42.2514	43.4568	39.3999	35.4398	33.7313	37.8137	41.7027	35.6616	-0.22577	0.0231734
AT1G80910.1	8.7114	8.3507	8.27893	6.76083	7.2908	7.59721	8.44701	7.21628	-0.227186	0.0115249
AT5G45360.1	27.3687	27.1057	28.1702	21.6157	23.0951	25.8853	27.5482	23.532	-0.227332	0.0359279
AT2G24330.1	10.2967	9.2226	10.7288	8.47084	8.52759	8.83759	10.0827	8.61201	-0.227461	0.0334389
AT5G11600.1	24.573	23.0685	25.4779	19.6753	21.007	21.7509	24.3731	20.8111	-0.227941	0.0185247
AT4G26110.1	38.1172	34.1292	37.6988	30.4654	29.8089	33.5603	36.6484	31.2782	-0.228593	0.035102
AT5G37930.1	11.1807	11.9576	12.8301	10.9613	9.67033	10.0661	11.9895	10.2326	-0.228597	0.0451271
AT2G17760.1	44.8823	45.9467	41.7319	37.9467	36.7026	38.4861	44.187	37.7118	-0.228604	0.00915545
AT3G10620.1	26.0288	24.7335	24.2119	19.6063	20.9319	23.4412	24.9914	21.3265	-0.228786	0.0424778
AT1G22920.1	22.0803	23.4599	22.2765	18.4277	20.103	19.3192	22.6055	19.2833	-0.229325	0.0068524
AT3G02320.1	4.8942	4.92583	4.42331	3.98139	3.84477	4.32375	4.74778	4.04997	-0.22934	0.0320016
AT5G37360.1	56.9688	53.2298	60.9042	51.8184	46.0403	48.096	57.0343	48.6516	-0.229342	0.0396453
AT1G31817.1	8.67362	8.39897	8.55333	6.88112	7.42821	7.52611	8.54197	7.27848	-0.230933	0.00424955
AT3G51320.1	1.33922	1.17961	1.27655	1.11625	1.11642	1.00099	1.26513	1.07789	-0.231077	0.0360041
AT5G64300.1	31.6801	31.8332	28.9133	26.29	27.1416	25.2944	30.8089	26.242	-0.231468	0.0137511
AT2G21520.1	37.8894	36.308	34.1897	32.0232	28.069	32.1951	36.129	30.7625	-0.231988	0.0356383
AT1G21450.1	24.1393	23.666	25.0511	19.4907	19.9858	22.5512	24.2855	20.6759	-0.232142	0.0249406
AT4G17010.1	10.8712	9.98578	10.8572	9.14384	8.7525	9.10353	10.5714	8.99995	-0.232177	0.00781739
AT1G20050.1	57.9229	53.5618	54.1125	44.8714	48.2039	47.9001	55.199	46.9918	-0.232235	0.00910982
AT1G27000.1	87.0486	78.056	79.7632	66.1155	72.4965	69.844	81.6226	69.4853	-0.23226	0.0216798
AT5G24020.1	11.6652	10.2229	10.7946	9.48744	9.14138	9.17937	10.8942	9.2694	-0.233016	0.0199634
AT3G22290.1	25.248	24.9629	25.1653	21.247	21.4898	21.3914	25.1254	21.3761	-0.233149	4.45106e-06
AT1G61770.1	24.6527	21.8108	22.8872	20.5598	18.612	19.8013	23.1169	19.6577	-0.233852	0.0261457
AT4G38790.1	51.7698	45.6902	46.5052	39.4615	42.7475	40.2116	47.9884	40.8069	-0.233874	0.0287908
AT3G45640.1	216.186	238.56	212.704	203.412	173.156	190.816	222.483	189.128	-0.234334	0.04916
AT3G03940.1	18.6735	21.2573	18.2829	17.0416	15.6331	16.8021	19.4046	16.4923	-0.234606	0.0474204
AT3G04080.1	14.619	15.3581	13.5104	12.6066	12.1019	12.2412	14.4958	12.3166	-0.235036	0.0174232
AT5G67380.1	31.7054	32.3177	34.9477	27.12	27.5202	29.449	32.9903	28.0297	-0.235081	0.0155777
AT4G04950.1	16.5726	15.506	16.1442	13.0463	14.1844	13.7403	16.0743	13.657	-0.235114	0.00596596
AT1G25580.1	8.79924	8.92815	8.1683	7.69453	6.78288	7.5221	8.6319	7.33317	-0.235241	0.0236455
AT3G01850.2	13.1794	12.1443	12.9912	10.5829	11.4077	10.5585	12.7716	10.8497	-0.235288	0.0104969
AT2G45330.1	28.6373	24.7621	26.5941	22.2933	24.1003	21.5505	26.6645	22.6481	-0.235532	0.0410487
AT1G36980.1	85.9413	86.4968	87.3621	66.6891	76.1764	77.7141	86.6	73.5265	-0.236103	0.0196842
AT5G06140.1	27.4203	29.1119	30.2812	25.3036	22.4185	25.9491	28.9378	24.5571	-0.236818	0.0327305
AT5G21010.1	9.51607	8.94453	9.30604	7.70892	7.70005	8.14732	9.25555	7.8521	-0.23724	0.00324804
AT1G48920.1	133.638	125.813	120.335	107.76	104.432	110.004	126.595	107.399	-0.237245	0.0101371
AT5G48340.1	3.68657	3.88822	4.11476	3.0958	3.33164	3.48892	3.89652	3.30545	-0.237337	0.0246568
AT3G18520.1	8.27458	8.77616	7.44348	6.84173	6.88599	7.05061	8.16474	6.92611	-0.237362	0.0346627
AT2G23420.1	24.1527	22.9507	21.505	19.9406	19.1204	19.1328	22.8695	19.3979	-0.23752	0.0128999
AT5G13560.1	12.3258	14.225	13.8925	12.1154	11.08	11.099	13.4811	11.4315	-0.237927	0.0390674
AT5G01450.1	9.3205	9.40565	8.33004	7.25587	7.83547	7.84911	9.01873	7.64682	-0.238065	0.0258663
AT3G11900.1	25.3623	25.7556	28.9415	21.1764	23.9714	22.7095	26.6865	22.6191	-0.238566	0.0431456
AT3G26090.1	22.7959	22.9163	22.1365	18.1658	18.7384	20.5882	22.6162	19.1641	-0.238951	0.0109673
AT5G66730.1	15.3193	16.6919	14.4456	13.5949	12.3239	13.4281	15.4856	13.1156	-0.239638	0.0364048
AT4G02120.1	18.3534	19.6622	18.4442	15.3059	14.9534	17.5117	18.8199	15.9237	-0.241089	0.0328814
AT3G49350.1	17.0413	18.1309	17.494	15.2962	15.9344	13.3243	17.5554	14.8516	-0.241294	0.0331188
AT3G24080.1	11.67	12.3218	11.6007	10.8255	9.05579	10.218	11.8642	10.0331	-0.241842	0.0321154
AT1G06530.1	54.7622	53.4581	47.8163	42.5767	42.2633	47.0766	52.0122	43.9722	-0.242256	0.0381249
AT3G22990.1	9.26734	8.91085	9.04576	7.7751	7.38306	7.85679	9.07465	7.67165	-0.242305	0.00144234
AT5G43780.1	146.541	145.779	130.692	111.769	124.643	121.168	141.004	119.193	-0.242434	0.0275582
AT4G39900.1	3.06891	2.91696	3.29345	2.56042	2.58623	2.69562	3.09311	2.61409	-0.242749	0.0148998
AT5G14050.1	5.66253	5.91399	5.99036	5.03894	4.80195	5.0023	5.85562	4.94773	-0.243056	0.00181908
AT1G71840.1	28.9213	27.1073	27.59	23.8873	24.7063	22.0289	27.8729	23.5408	-0.243696	0.0107198
AT4G32272.1	6.99593	6.72553	6.75419	5.18371	5.85686	6.2507	6.82522	5.76376	-0.243866	0.0303501
AT5G67385.1	9.30854	9.84109	9.13589	7.73209	7.26948	8.8832	9.42851	7.96159	-0.243973	0.0490012
AT3G56580.1	9.68342	10.002	10.0835	8.31378	9.27865	7.53807	9.92298	8.37683	-0.244368	0.0405526
AT5G59440.2	3.62103	3.15494	3.38441	2.84064	2.72646	3.00977	3.38679	2.85896	-0.24443	0.0286609
AT5G26751.1	69.5656	71.8858	71.1267	58.7578	59.7845	60.881	70.8594	59.8078	-0.244626	0.000272678
AT3G09350.1	15.975	15.4844	14.9253	11.8666	13.4302	13.8504	15.4616	13.0491	-0.244736	0.0233406
AT3G20430.1	6.91055	6.73128	7.72889	6.32589	5.75042	5.95992	7.12357	6.01208	-0.244737	0.0336979
AT1G03900.1	101.046	100.033	93.2852	81.5364	87.8958	78.9801	98.1215	82.8041	-0.244867	0.0131055
AT4G36790.1	8.45364	9.49275	8.41562	7.51724	6.89814	7.83078	8.78733	7.41539	-0.244903	0.0372628
AT3G51010.1	42.2158	40.7448	37.6133	31.6568	36.3808	33.7084	40.1913	33.9153	-0.244946	0.0311577
AT1G01790.1	12.2538	13.5019	12.4452	10.7503	10.2952	11.1692	12.7336	10.7382	-0.245888	0.0125415
AT4G03140.1	1.70556	1.93337	1.82118	1.56777	1.59978	1.43683	1.82004	1.53479	-0.245923	0.0258998
AT1G62830.1	2.08623	2.26237	1.89291	1.76502	1.66587	1.83077	2.0805	1.75389	-0.246377	0.0491876
AT4G22930.1	14.7662	13.6341	12.9534	12.3255	11.2911	11.2447	13.7845	11.6204	-0.246388	0.0271543
AT2G39170.1	13.7248	13.616	14.0386	11.6794	12.3293	10.874	13.7932	11.6275	-0.246408	0.00789047
AT4G29830.1	14.0314	12.6199	13.013	11.1462	11.8539	10.4348	13.2214	11.145	-0.246481	0.0240869
AT3G49530.1	32.547	35.7276	30.3114	27.4978	28.587	26.9842	32.862	27.6896	-0.247073	0.0344467
AT5G20660.1	18.8915	20.2043	18.3028	16.4288	15.9525	15.9432	19.1328	16.1082	-0.248259	0.00662781
AT2G17350.1	24.5963	22.993	26.4871	20.0252	21.9557	20.3743	24.6922	20.7851	-0.248506	0.0289682
AT5G05170.1	43.992	49.5352	43.3244	37.6669	36.5019	41.0097	45.6172	38.3928	-0.248741	0.0389348
AT1G10510.1	7.09054	7.08894	6.96491	6.00774	6.11758	5.66525	7.04813	5.93019	-0.249163	0.00142314
AT5G27430.1	41.8742	37.6339	35.8017	33.6087	32.8321	30.5782	38.4366	32.3397	-0.249175	0.0389387
AT5G16830.1	36.1128	33.339	35.3755	26.9378	30.0036	31.2473	34.9424	29.3962	-0.249349	0.0220608
AT2G33590.1	22.3996	22.6332	20.4747	17.0266	19.3314	18.7473	21.8358	18.3684	-0.249471	0.0234907
AT2G37990.1	20.4611	20.5275	20.2357	18.791	15.134	17.5684	20.4081	17.1645	-0.249717	0.0396392
AT3G04470.1	9.87641	9.51964	10.417	8.34855	7.88532	8.83903	9.93769	8.35763	-0.249816	0.0140789
AT1G61870.1	10.9166	10.0176	10.8336	9.68371	8.39807	8.61059	10.5893	8.89746	-0.251138	0.026076
AT5G57020.1	32.2155	29.919	30.5153	25.2232	25.2425	27.3566	30.8833	25.9408	-0.251604	0.00745513
AT1G74690.1	9.89452	9.41205	11.0316	8.44536	8.24696	8.79046	10.1127	8.49426	-0.25161	0.0328795
AT1G34470.1	5.94593	6.28719	6.18933	4.96914	4.69871	5.8055	6.14082	5.15778	-0.25168	0.0476888
AT5G58430.1	33.7595	38.0043	31.6276	29.8958	29.0638	27.8781	34.4638	28.9459	-0.251723	0.0483041
AT1G05360.1	3.76806	4.01528	4.10884	3.34415	3.1196	3.52233	3.96406	3.32869	-0.252024	0.0147428
AT1G72340.1	16.5338	16.6302	16.3634	14.6083	12.0898	14.8763	16.5091	13.8581	-0.252532	0.0409247
AT3G53670.1	38.1496	39.5375	34.1368	31.0506	32.2608	30.5487	37.2746	31.2867	-0.252645	0.0242681
AT1G72480.1	9.60997	9.67285	9.03583	7.66612	8.52759	7.56157	9.43955	7.91842	-0.253505	0.0143333
AT3G45040.1	32.1172	34.0614	30.3631	25.6887	29.4146	25.8682	32.1806	26.9905	-0.253738	0.032557
AT5G23490.1	7.28794	7.81614	6.47313	6.16853	5.85301	6.07263	7.19241	6.03139	-0.253983	0.0445302
AT3G48170.1	37.716	40.6236	34.7854	31.8304	29.7062	33.3254	37.7084	31.6207	-0.254015	0.037447
AT5G03300.1	42.1238	39.629	41.1212	31.1719	36.3921	35.4729	40.958	34.3457	-0.254019	0.0199955
AT1G74210.1	46.1268	41.4481	47.0747	39.6563	38.6832	34.5698	44.8832	37.6365	-0.254044	0.0361236
AT4G28600.1	9.5876	9.11876	8.99086	8.01081	7.69671	7.5166	9.23241	7.74138	-0.254117	0.00300686
AT3G02780.1	60.0109	52.8018	55.4664	45.881	51.291	43.9301	56.093	47.034	-0.254118	0.0409695
AT3G61130.1	12.7367	11.819	12.1374	9.8276	9.73273	11.2008	12.231	10.2537	-0.254401	0.022238
AT5G63080.1	12.8177	12.8814	13.2623	11.0469	9.7763	11.8367	12.9871	10.8866	-0.254526	0.0270288
AT3G47820.1	29.2765	30.9548	30.7501	27.403	26.3049	22.5553	30.3272	25.421	-0.254587	0.0346721
AT5G52200.1	37.1389	33.6662	37.1433	31.0297	28.5092	30.9337	35.9828	30.1575	-0.254787	0.0148906
AT1G65430.1	13.2714	13.9681	13.3741	12.0321	10.4967	11.5061	13.5378	11.345	-0.254945	0.0118298
AT2G40000.1	592.322	560.096	640.863	502.212	502.247	498.26	597.76	500.906	-0.255026	0.0146172
AT2G40360.1	14.7284	15.3337	14.7322	13.1347	12.7235	11.6746	14.9314	12.511	-0.25516	0.00721369
AT1G26090.1	6.30513	7.14416	6.83687	5.94658	5.48867	5.56072	6.76205	5.66532	-0.255304	0.0179791
AT3G61440.1	319.725	309.102	322.525	274.514	262.669	259.779	317.117	265.654	-0.255466	0.00107145
AT1G73200.1	10.7805	11.038	11.5075	8.83378	9.34547	9.73601	11.1086	9.30509	-0.255591	0.00587565
AT4G23450.1	5.78428	5.82837	5.89077	4.75601	5.39706	4.50595	5.83447	4.88634	-0.255848	0.0238214
AT1G55170.1	8.89042	7.5687	7.82286	6.43178	7.25484	6.64604	8.09399	6.77756	-0.256087	0.0499743
AT3G56880.1	62.0747	59.2549	51.4447	48.9278	49.5697	46.0858	57.5914	48.1944	-0.256988	0.0487553
AT1G21270.1	78.8033	89.9024	78.9147	73.17	67.6667	66.3508	82.5401	69.0625	-0.257194	0.0333969
AT4G15955.2	14.5729	14.2893	15.0519	12.3288	11.5205	12.8892	14.6381	12.2462	-0.257392	0.00628515
AT4G21660.1	32.6492	33.9329	33.7221	29.2429	24.7317	29.9205	33.4347	27.965	-0.257721	0.0309923
AT2G30530.1	15.8471	17.5596	14.9437	13.3867	13.0145	14.0208	16.1168	13.474	-0.258387	0.0323601
AT4G26210.1	13.2984	12.7979	12.6621	9.34948	11.6962	11.3529	12.9195	10.7995	-0.258584	0.0487692
AT3G04600.2	23.3053	25.7367	21.8889	19.3675	18.9387	20.9513	23.6436	19.7525	-0.259414	0.0383586
AT2G21385.1	13.2599	11.6833	13.4665	10.7679	10.1223	11.1976	12.8032	10.6959	-0.259445	0.0307317
AT5G09390.1	13.9209	13.7543	14.022	11.5253	12.0812	11.2242	13.899	11.6102	-0.259588	0.000957694
AT3G02770.1	87.4471	77.892	90.8716	69.9803	77.1314	66.8982	85.4036	71.3366	-0.259653	0.0461425
AT1G32340.1	12.1132	12.7977	12.9626	10.0956	11.1816	10.358	12.6245	10.5451	-0.259657	0.00762116
AT1G76630.2	3.27236	3.6971	3.75067	3.04644	2.93419	2.97017	3.57338	2.9836	-0.260235	0.0189724
AT1G78800.1	13.9463	13.9076	14.5298	12.3246	11.6494	11.4135	14.1279	11.7958	-0.260267	0.00234358
AT5G64150.1	5.49305	5.18196	4.99978	4.03355	4.7541	4.29679	5.22493	4.36148	-0.260594	0.0276457
AT5G25510.1	8.80232	8.90732	10.3992	7.48993	7.97533	7.99763	9.36962	7.82096	-0.260645	0.0459676
AT3G54540.1	18.4124	19.9553	17.3596	16.0271	16.1391	14.3389	18.5758	15.5017	-0.260999	0.0320532
AT4G36940.1	9.87591	9.04008	9.00616	7.90273	7.22201	8.17635	9.30739	7.76703	-0.261012	0.0185526
AT5G12350.1	5.30784	5.90857	5.29984	5.01057	4.52036	4.24979	5.50541	4.59357	-0.261235	0.0385556
AT3G59760.3	32.5135	34.0257	30.614	25.1564	27.8645	28.029	32.3844	27.0166	-0.261451	0.0167409
AT4G19045.1	15.968	14.2902	13.8599	13.1507	11.8093	11.8414	14.706	12.2671	-0.261609	0.0353332
AT4G36800.1	132.592	111.962	122.911	96.7767	106.325	103.224	122.489	102.109	-0.262542	0.0364758
AT5G46630.1	52.6401	59.8078	58.8271	46.5559	47.5482	48.6502	57.0917	47.5848	-0.26278	0.0149619
AT1G05500.1	18.6842	17.5511	18.3406	13.4389	15.9102	16.1374	18.192	15.1622	-0.262827	0.0308288
AT1G22985.1	8.88409	8.93726	8.72	6.70834	7.02042	8.38777	8.84712	7.37218	-0.263117	0.0470005
AT3G13200.1	83.2804	82.594	83.2502	68.3425	64.8989	74.3471	83.0415	69.1962	-0.263141	0.00749665
AT1G80380.2	66.337	63.149	66.708	55.8635	54.3555	53.2527	65.398	54.4905	-0.263241	0.0013098
AT3G11810.1	29.6185	32.6166	29.2225	25.111	23.7719	27.3142	30.4859	25.3991	-0.263366	0.026822
AT5G04810.1	7.09933	6.8489	6.85493	6.46181	5.12394	5.74332	6.93439	5.77636	-0.263609	0.0428247
AT3G55005.1	4.27664	4.22813	4.27932	3.55607	3.7515	3.33934	4.26136	3.54897	-0.263914	0.00405984
AT2G28910.1	238.429	218.294	251.385	176.181	204.036	209.465	236.036	196.56	-0.264033	0.0488853
AT5G05010.1	55.5948	61.0691	53.7777	47.2663	48.1514	46.4979	56.8139	47.3052	-0.264243	0.013268
AT3G04640.1	122.961	116.733	125.699	97.5392	106.187	100.483	121.798	101.403	-0.264387	0.00514184
AT4G39260.1	504.402	496.862	489.026	380.954	411.97	447.811	496.763	413.578	-0.264399	0.0137286
AT3G04480.1	19.9086	19.1061	20.6609	16.3103	16.0454	17.3173	19.8919	16.5576	-0.264682	0.00491861
AT5G40740.1	2.56613	2.65314	2.67975	2.28848	2.11851	2.16777	2.63301	2.19159	-0.264735	0.0019401
AT3G09300.1	27.8009	28.0892	25.0398	22.7979	22.6946	21.8677	26.9766	22.4534	-0.264776	0.0112135
AT5G61240.1	22.9461	20.8709	21.4564	18.1616	16.8501	19.3052	21.7578	18.1056	-0.265095	0.0177963
AT5G05360.1	22.4542	19.2174	22.0267	18.4699	17.7578	16.7705	21.2328	17.6661	-0.265312	0.0341621
AT5G57330.1	33.3706	34.477	30.1069	27.4712	25.6187	28.4076	32.6515	27.1658	-0.265356	0.0238691
AT3G18690.1	32.0852	28.0689	27.0949	23.7714	24.6714	24.145	29.083	24.1959	-0.265412	0.034374
AT4G10140.1	23.7464	20.4716	22.7231	17.6498	19.1454	18.8942	22.3137	18.5631	-0.265493	0.0249323
AT1G24560.1	13.3323	12.5972	13.248	11.0766	10.6972	10.8157	13.0592	10.8632	-0.26562	0.00104332
AT4G14240.1	9.36627	8.00034	8.11989	6.89236	7.24407	7.06151	8.4955	7.06598	-0.265808	0.0332789
AT4G17170.1	95.822	84.2496	97.8567	73.8063	83.1073	74.2103	92.6428	77.0413	-0.266046	0.0402129
AT5G10360.1	162.682	140.176	143.515	120.223	130.808	120.153	148.791	123.728	-0.266117	0.0331931
AT2G26970.1	17.2512	17.3271	17.9293	14.1005	13.412	16.1424	17.5025	14.5516	-0.266384	0.0253038
AT1G45050.1	17.1448	17.868	14.9789	14.8314	13.4484	13.2774	16.6639	13.8524	-0.26659	0.0479304
AT2G39360.1	9.6128	8.63175	9.87699	7.82678	7.97424	7.57354	9.37385	7.79152	-0.266737	0.0162501
AT1G09932.1	110.755	104.673	99.2384	92.8226	89.7762	78.8713	104.889	87.1567	-0.267179	0.0301354
AT1G71940.1	7.44881	7.48415	7.04172	6.60811	5.66963	5.97733	7.32489	6.08502	-0.267545	0.0162325
AT4G33360.1	33.3039	33.4586	29.8776	26.1822	29.0454	25.0467	32.2134	26.7581	-0.267682	0.0307578
AT2G18245.1	3.63958	3.54846	3.36653	2.89814	2.88013	2.98818	3.51819	2.92215	-0.267804	0.00237028
AT3G09180.1	17.4164	15.389	14.353	13.1619	13.204	12.8017	15.7195	13.0559	-0.267851	0.0427532
AT2G14910.1	137.452	118.056	134.751	100.282	110.586	113.195	130.086	108.021	-0.26816	0.0380206
AT3G18600.1	5.21794	5.23145	5.28601	4.62105	3.90412	4.53891	5.24514	4.35469	-0.268408	0.0173312
AT1G34020.1	5.98339	6.4302	5.93305	5.14121	4.87451	5.21502	6.11555	5.07691	-0.268531	0.0053274
AT1G56440.1	8.26376	8.28742	7.42575	6.41514	6.16255	7.31377	7.99231	6.63049	-0.269498	0.0388745
AT5G65770.1	7.73797	8.86289	7.65639	6.82257	6.76158	6.53855	8.08575	6.70757	-0.269592	0.0259033
AT2G47580.1	21.0069	18.3358	18.9625	17.2738	15.012	16.0814	19.4351	16.1224	-0.269597	0.0331573
AT4G11840.1	20.963	22.5047	19.7915	17.3824	16.5133	18.5789	21.0864	17.4915	-0.269657	0.0219812
AT1G73100.1	2.37826	2.2713	2.41303	1.96492	1.84355	2.04892	2.3542	1.95246	-0.269942	0.00539513
AT3G07680.1	88.8233	73.9995	80.9366	68.7278	68.7675	64.6403	81.2531	67.3785	-0.270135	0.0367112
AT2G12550.1	7.52107	6.40048	6.62846	6.0033	5.57693	5.45965	6.85	5.67996	-0.270224	0.0368877
AT1G77840.1	24.0352	23.2251	21.8374	18.4295	20.4295	18.4327	23.0326	19.0972	-0.270312	0.0131089
AT5G65670.1	96.3064	84.0146	90.1167	79.2848	72.5718	72.365	90.1459	74.7405	-0.270371	0.0216596
AT5G36940.1	4.19581	5.06103	4.50646	3.57137	3.87386	3.96368	4.58777	3.80297	-0.270666	0.0484197
AT5G21020.2	442.476	388.029	415.604	316.385	369.071	347.301	415.369	344.252	-0.270928	0.0315633
AT5G13300.1	7.47111	8.31734	7.4042	6.49585	6.07122	6.65393	7.73088	6.407	-0.270984	0.0178922
AT4G33910.1	41.9078	36.9917	41.2669	30.1575	33.734	35.6965	40.0555	33.196	-0.27099	0.0374904
AT2G20810.1	7.40479	7.00134	7.23499	6.05954	5.60715	6.26829	7.21371	5.97832	-0.271001	0.00557811
AT3G10500.1	28.6832	30.5648	27.7396	23.8505	22.4559	25.7699	28.9959	24.0255	-0.271283	0.0173317
AT4G21750.2	3.32683	4.06863	3.88441	3.14998	3.03512	3.16048	3.75996	3.11519	-0.271394	0.0466015
AT1G30900.1	41.7165	40.7707	39.4336	34.3046	34.6977	32.0091	40.6403	33.6705	-0.271426	0.00285128
AT2G46620.1	54.1035	55.9802	48.3021	44.931	41.5654	44.7081	52.7953	43.7349	-0.271625	0.0238422
AT2G25570.1	5.36789	4.58106	5.30435	3.92001	4.52018	4.19495	5.08443	4.21171	-0.271681	0.0463954
AT2G20120.1	22.4261	21.7513	22.1724	17.011	20.9804	16.9569	22.1166	18.3161	-0.272017	0.0477267
AT4G24820.1	69.7474	63.4789	67.6882	50.818	59.333	56.2382	66.9715	55.463	-0.27202	0.0205597
AT1G13960.1	14.7581	15.8031	15.3239	13.2759	11.3922	13.318	15.295	12.662	-0.272554	0.0200437
AT3G14620.1	139.877	149.928	150.458	124.749	113.009	126.611	146.754	121.456	-0.272965	0.00987677
AT3G20000.1	28.7256	27.3636	24.1758	22.7004	22.2597	21.4499	26.755	22.1367	-0.273368	0.0297727
AT3G06820.1	11.3817	10.4641	10.5677	8.26886	8.79879	9.75072	10.8045	8.93946	-0.273372	0.0232686
AT5G11650.1	29.6599	29.3591	30.9594	23.5677	27.7138	23.1639	29.9928	24.8151	-0.273396	0.0279461
AT5G27380.1	143.06	129.64	140.536	110.209	122.228	109.423	137.745	113.953	-0.27356	0.0151879
AT3G63190.1	30.4713	26.9323	30.3338	25.0095	22.4014	25.1452	29.2458	24.1853	-0.274097	0.0257748
AT2G03510.1	66.5067	61.1832	65.4826	55.4254	48.6375	55.6641	64.3908	53.2423	-0.274281	0.0168168
AT5G56900.2	9.54875	9.66677	9.6618	7.94529	8.05444	7.8744	9.62577	7.95804	-0.274489	1.37191e-05
AT2G47070.1	19.0391	19.9077	17.3959	15.4782	15.3672	15.7276	18.7809	15.5243	-0.274733	0.0119107
AT2G39660.1	31.7331	31.9442	29.75	24.024	26.4002	26.7975	31.1425	25.7405	-0.27484	0.00831233
AT5G22080.1	58.7418	51.6669	60.4452	47.0074	48.0445	46.1601	56.9513	47.0707	-0.2749	0.0226947
AT4G08810.1	26.9675	24.4785	27.082	21.6671	22.7935	20.4332	26.176	21.6312	-0.275129	0.0139964
AT5G15790.2	1.35127	1.29516	1.41505	1.22114	1.06229	1.07276	1.35383	1.11873	-0.275182	0.0191271
AT4G31540.1	4.53716	4.93437	4.55202	4.13595	3.90441	3.54714	4.67452	3.8625	-0.275282	0.0194925
AT4G04695.1	16.3549	15.4647	16.2477	14.5078	12.5353	12.6743	16.0224	13.2391	-0.275286	0.0160488
AT4G00090.1	17.7486	14.6844	16.9077	13.7202	14.1549	12.8934	16.4469	13.5895	-0.27532	0.0442244
AT2G33610.1	8.38379	7.9008	7.65361	6.27859	6.49451	7.0037	7.9794	6.59227	-0.275505	0.0102703
AT2G20780.1	12.0455	12.8622	12.0246	9.90212	11.1806	9.42828	12.3108	10.1703	-0.275554	0.0223903
AT1G45180.1	2.53815	2.5274	2.99598	2.22937	2.18717	2.24256	2.68717	2.2197	-0.275727	0.0395688
AT5G40470.1	5.17796	4.65372	5.44742	4.592	4.00927	4.01915	5.09304	4.20681	-0.2758	0.0427563
AT5G19180.1	15.7923	18.3903	15.317	13.4554	13.4809	13.9487	16.4999	13.6283	-0.275843	0.0413492
AT1G08000.1	3.04771	2.88261	2.83089	2.54534	2.19437	2.49489	2.9204	2.41153	-0.276218	0.0162834
AT3G17430.1	6.39037	6.13872	6.79296	5.01888	5.70537	5.23063	6.44069	5.31829	-0.276251	0.015709
AT5G18580.1	18.175	19.3872	17.1555	13.6802	15.1316	16.3704	18.2392	15.0608	-0.276252	0.0346301
AT2G26240.1	35.1036	31.8172	33.6073	26.355	28.5318	28.1154	33.5094	27.6674	-0.276376	0.00732006
AT5G10030.1	5.45709	5.71354	5.96413	4.27522	4.5501	5.32097	5.71159	4.71543	-0.276503	0.0448783
AT1G65800.1	73.7579	74.106	74.9178	63.5658	57.3615	62.9475	74.2606	61.2916	-0.276907	0.00293113
AT2G39940.1	13.6722	14.288	13.3095	11.0973	10.8783	12.0818	13.7566	11.3525	-0.277115	0.00677866
AT1G29970.1	51.6577	46.5992	46.9379	36.4309	43.1106	40.2235	48.3983	39.9217	-0.277784	0.0285966
AT1G51070.1	21.7483	20.4728	21.0717	17.612	18.4101	16.1845	21.0976	17.4022	-0.27781	0.00781546
AT3G05330.1	1.2957	1.25944	1.15478	1.02154	0.934263	1.10421	1.23664	1.02001	-0.277846	0.0286824
AT1G05055.1	4.06495	4.21671	3.80935	3.2888	3.34771	3.33575	4.03034	3.32409	-0.277943	0.00419346
AT3G05010.1	20.3754	19.3204	21.966	16.0251	16.9771	17.8428	20.554	16.9484	-0.27827	0.0179516
AT4G17270.1	43.7945	42.2405	39.0255	34.0811	33.5641	35.4739	41.6868	34.373	-0.278315	0.00848832
AT3G11840.1	31.5429	32.8932	29.3012	25.1687	26.7258	25.3919	31.2458	25.7621	-0.278408	0.0089807
AT5G56680.1	31.9431	28.165	30.208	22.6251	26.1227	25.7021	30.1054	24.8167	-0.278714	0.0270649
AT3G02650.1	5.93041	5.86087	5.24533	4.77343	4.68843	4.57721	5.67887	4.67969	-0.27919	0.0113254
AT5G09890.1	21.9172	23.117	20.8123	19.5684	16.1317	18.5423	21.9488	18.0808	-0.279688	0.0335637
AT1G55000.1	25.0119	26.768	25.8802	18.4391	22.8055	22.728	25.8867	21.3242	-0.279721	0.0405947
AT5G61210.1	195.894	195.17	203.475	162.638	159.98	166.926	198.18	163.181	-0.280331	0.000468365
AT4G12560.1	18.253	18.2182	19.5448	15.4219	14.5174	16.1829	18.672	15.3741	-0.280377	0.00710562
AT4G18905.1	12.057	12.1018	12.364	9.82602	10.0786	10.164	12.1743	10.0229	-0.280537	0.000103168
AT5G19820.1	13.4675	16.0527	14.3721	11.2115	11.998	12.9239	14.6308	12.0445	-0.280635	0.0459939
AT1G22070.1	62.6662	54.1581	58.5532	48.1802	48.4218	47.7721	58.4592	48.1247	-0.280653	0.0137568
AT5G65400.1	6.64701	5.99876	7.27602	5.23827	5.36584	5.79584	6.6406	5.46665	-0.280657	0.0443281
AT4G23430.2	31.0279	27.2579	28.6762	23.588	23.0068	24.9827	28.9873	23.8592	-0.280877	0.0146614
AT1G69490.1	130.6	114.861	119.213	96.624	108.05	95.4305	121.558	100.035	-0.281142	0.0252964
AT2G47830.1	7.65687	7.96431	6.95995	6.78433	5.49956	6.29344	7.52704	6.19244	-0.281575	0.0491759
AT4G18250.1	48.6105	56.2362	49.4024	43.8053	42.5639	40.5228	51.4164	42.2973	-0.281661	0.024822
AT2G20560.1	7.87835	7.63067	7.41831	5.98368	6.60384	6.26591	7.64244	6.28448	-0.282241	0.00368784
AT5G21326.1	20.3824	17.5306	19.7133	14.9489	15.5583	16.8712	19.2088	15.7928	-0.282495	0.0295709
AT2G20390.1	17.4954	19.3783	16.2128	14.9731	14.8535	13.7975	17.6955	14.5414	-0.283218	0.0335761
AT5G66090.1	10.413	9.95481	11.5074	8.16107	8.4071	9.623	10.6251	8.73039	-0.283352	0.0425446
AT2G33390.1	35.0553	30.8352	33.2256	27.5148	25.3292	28.5904	33.0387	27.1448	-0.283483	0.0192027
AT3G26170.1	71.7464	65.877	70.1357	55.9349	53.9429	60.8135	69.2531	56.8971	-0.283522	0.0100692
AT5G11200.1	43.9356	36.8823	40.1575	33.0425	33.0611	33.2869	40.3251	33.1301	-0.283535	0.0242724
AT3G13690.1	3.1364	3.37329	2.97425	2.53219	2.63403	2.6242	3.16131	2.59681	-0.283784	0.00936521
AT3G26780.1	20.9867	22.2731	20.8638	17.8115	17.3893	17.4673	21.3745	17.556	-0.283926	0.00123787
AT5G58490.1	25.3208	22.4136	23.5009	18.5837	20.1384	19.7851	23.7451	19.5024	-0.283977	0.0119257
AT4G01400.2	16.8715	16.8535	16.4124	13.069	13.7581	14.3509	16.7124	13.726	-0.28401	0.00171502
AT4G27130.1	116.253	115.148	100.412	85.9017	94.4943	92.0675	110.604	90.8212	-0.284304	0.0257216
AT2G26930.1	8.71549	7.66192	8.34905	6.49973	6.66883	7.12705	8.24215	6.7652	-0.284888	0.0149888
AT5G38630.1	15.7079	17.3071	16.9684	15.1193	11.9924	13.9141	16.6611	13.6753	-0.284919	0.0444615
AT1G15030.1	20.2611	20.7587	20.2711	16.488	15.1979	18.6161	20.4303	16.7673	-0.28506	0.0222255
AT3G53120.1	42.5181	38.4778	39.3307	34.4075	33.3206	31.0231	40.1089	32.9171	-0.285084	0.0104801
AT1G69670.1	6.09485	6.02483	6.86374	5.3542	4.80522	5.41811	6.32781	5.19251	-0.285274	0.0267256
AT3G07880.1	30.8211	28.769	33.5836	23.396	26.21	26.8376	31.0579	25.4812	-0.285526	0.033373
AT4G33760.1	4.12068	3.89533	3.66471	2.992	3.18381	3.40428	3.89357	3.19336	-0.286018	0.0168977
AT3G61280.1	68.1774	76.8852	70.592	62.012	51.8275	62.9736	71.8849	58.9377	-0.286498	0.0425774
AT2G18910.1	9.73732	10.6154	10.3828	7.521	8.46126	9.21717	10.2452	8.39981	-0.286514	0.0294865
AT5G58420.1	67.8925	64.0561	63.6686	52.7738	55.996	51.5977	65.2057	53.4558	-0.286652	0.00336084
AT1G36050.2	23.6784	24.1437	26.7278	20.1884	20.4344	20.4925	24.85	20.3718	-0.286674	0.00931653
AT2G02220.1	19.0184	19.1706	17.6594	14.2073	15.8339	15.7371	18.6161	15.2595	-0.28685	0.00925272
AT5G47310.1	24.7766	23.7854	25.4485	18.1383	20.9383	21.5871	24.6702	20.2212	-0.286897	0.0187015
AT5G49890.1	23.271	22.1133	21.6228	16.7306	18.948	19.239	22.3357	18.3058	-0.287047	0.012349
AT1G73060.1	55.4732	49.5478	49.0673	43.7928	41.4325	41.0564	51.3628	42.0939	-0.287113	0.0142032
AT2G42070.1	15.6981	15.4705	15.5878	11.7624	11.9353	14.608	15.5855	12.7685	-0.28761	0.038006
AT4G27750.1	14.019	13.56	14.0935	10.2956	12.8053	11.0356	13.8908	11.3788	-0.287781	0.0301509
AT5G42320.1	7.40196	8.48117	9.08388	6.80757	7.20884	6.43167	8.32234	6.81603	-0.288058	0.0495302
AT5G39670.1	283.806	249.035	249.039	210.981	232.737	196.614	260.627	213.444	-0.288126	0.0392783
AT2G17240.1	24.3433	21.3926	22.8614	19.4151	17.852	18.9095	22.8658	18.7255	-0.288183	0.0128916
AT4G26430.1	3.46778	3.08919	3.02739	2.68086	2.81204	2.35591	3.19479	2.61627	-0.288208	0.0401702
AT1G20260.1	79.5819	76.2049	71.2204	61.084	63.2565	61.5047	75.669	61.9484	-0.288637	0.00551045
AT1G03080.1	9.11571	10.5182	10.4956	8.90126	7.79023	7.97119	10.0432	8.22089	-0.288849	0.0343389
AT5G10740.1	10.157	9.32114	9.72906	8.51874	7.3281	8.05289	9.73573	7.96658	-0.289328	0.0138001
AT5G40880.1	6.59437	7.02518	6.94289	5.39351	5.76418	5.66727	6.85415	5.60832	-0.289409	0.00194912
AT4G02630.1	2.13101	2.21252	2.48527	1.84019	1.8128	1.93331	2.27626	1.8621	-0.289737	0.0215777
AT2G30720.1	26.8098	23.1161	26.0894	20.3618	21.8637	19.9511	25.3384	20.7255	-0.28992	0.0221805
AT3G06170.1	26.233	25.9756	23.7601	18.9241	20.4147	22.7949	25.3229	20.7112	-0.290029	0.0283732
AT1G04190.1	12.2734	11.3551	11.6832	9.59105	8.56839	10.7209	11.7706	9.62678	-0.290058	0.0340003
AT5G18190.1	24.8505	25.1323	22.7257	20.3938	19.9831	19.0861	24.2362	19.821	-0.290134	0.00659982
AT1G48650.1	4.79948	5.06962	4.33975	4.29282	3.65584	3.67153	4.73628	3.8734	-0.290156	0.0447384
AT4G10050.1	10.7514	11.1715	10.9474	8.90112	8.63878	9.3399	10.9567	8.95993	-0.290259	0.0011011
AT3G43800.1	54.0151	51.6403	56.1061	44.5969	43.8379	43.8129	53.9205	44.0826	-0.290626	0.00170889
AT2G31130.1	8.3301	7.46816	8.60605	6.26956	6.51858	7.16022	8.13477	6.64945	-0.290867	0.0266032
AT5G22120.1	20.4138	20.5048	19.5098	16.4355	14.8127	18.1446	20.1428	16.4643	-0.290926	0.0221343
AT3G51610.1	28.6003	25.7646	28.5745	20.9678	23.6535	23.1715	27.6465	22.5976	-0.290926	0.0157215
AT1G79210.1	47.8436	44.0405	48.7387	37.8107	40.8369	36.2337	46.8743	38.2938	-0.291686	0.0121977
AT1G56590.1	10.6752	10.8278	9.11512	8.32618	7.66191	9.01435	10.206	8.33415	-0.292315	0.049587
AT2G44610.1	67.144	61.6495	61.2558	50.076	55.3122	49.803	63.3498	51.7304	-0.292327	0.0112685
AT2G46490.1	89.776	89.0567	83.9175	66.5408	74.9576	73.0511	87.5834	71.5165	-0.292381	0.00694527
AT2G18876.1	8.11277	7.44028	7.17035	6.73895	5.418	6.39422	7.57447	6.18372	-0.292668	0.0455201
AT1G60490.1	21.9272	25.135	21.9068	19.1507	18.5436	18.6086	22.9897	18.7677	-0.292738	0.01793
AT5G66240.1	16.3435	13.7978	15.0585	11.5879	11.7829	13.5232	15.0666	12.298	-0.292928	0.0446188
AT3G51370.1	83.9783	80.801	87.6174	68.9189	69.8433	67.2429	84.1322	68.6684	-0.293013	0.00184864
AT3G48590.1	18.0772	17.9441	16.1807	14.0292	13.522	15.0494	17.4007	14.2002	-0.293232	0.0134825
AT1G55270.1	7.70799	7.46507	7.87631	6.03064	5.6989	7.07945	7.68312	6.26966	-0.293305	0.0309202
AT5G14240.1	24.3852	23.6752	24.0639	18.0928	19.9399	20.8202	24.0414	19.6176	-0.293371	0.00595202
AT4G17550.1	6.77533	5.67951	6.04998	4.62156	5.00727	5.46691	6.16827	5.03191	-0.293759	0.0482036
AT2G42700.1	3.76813	3.9558	3.31468	3.0291	2.95161	3.02429	3.67954	3.00167	-0.293762	0.0241967
AT4G31860.1	48.5176	49.2392	52.2163	39.2644	39.8274	43.2372	49.991	40.7763	-0.293937	0.00537891
AT2G03390.1	35.8161	30.3152	36.8943	28.2322	27.609	28.1885	34.3419	28.0099	-0.294031	0.0364651
AT4G17880.1	6.40332	6.41513	5.59316	4.73575	4.97328	5.30663	6.1372	5.00522	-0.294148	0.0237034
AT3G63170.1	9.46452	8.41823	8.64012	7.52439	6.70856	7.39573	8.84096	7.20956	-0.294291	0.0159853
AT1G12910.1	15.3924	15.704	14.4586	12.3381	11.7938	12.9991	15.185	12.377	-0.294984	0.00535804
AT2G46900.1	17.9822	19.8919	19.6605	15.5344	15.569	15.7818	19.1782	15.6284	-0.2953	0.00425549
AT5G20480.1	6.65631	6.62387	6.34984	5.31316	5.8704	4.81179	6.54334	5.33178	-0.295409	0.0194948
AT2G44770.1	6.29878	6.1369	6.60423	4.90165	5.07114	5.54088	6.34664	5.17122	-0.295487	0.00750591
AT3G04610.1	10.7661	12.4856	10.0248	9.14525	8.98746	8.9744	11.0922	9.03571	-0.295831	0.0481392
AT3G11710.1	34.4848	34.0963	29.9404	27.0485	25.2127	27.9877	32.8405	26.7497	-0.295955	0.0217036
AT2G06000.2	2.59169	2.58982	2.45532	1.89556	2.05955	2.26178	2.54561	2.0723	-0.296778	0.0147197
AT1G75560.1	20.9801	19.028	17.9457	13.9214	16.9308	16.3219	19.3179	15.7247	-0.296907	0.0481912
AT1G71360.1	2.18001	2.12839	2.34789	1.76684	1.70337	1.94762	2.21877	1.80594	-0.297006	0.0138951
AT3G22425.2	17.2421	17.4276	15.0814	12.992	12.7471	14.7552	16.5837	13.4981	-0.297009	0.0349302
AT2G37650.1	2.89158	2.77477	2.95686	2.07245	2.37813	2.56632	2.8744	2.33896	-0.297393	0.0251353
AT3G24070.1	7.62114	7.33428	7.75797	5.43857	6.10264	6.93726	7.57113	6.15949	-0.297698	0.0352269
AT3G09735.1	102.65	86.4846	102.808	74.1207	81.2794	82.0591	97.3143	79.153	-0.298008	0.0384257
AT1G09920.1	44.2803	38.0844	40.1584	30.6017	35.7134	33.3304	40.841	33.2152	-0.298177	0.0312931
AT4G26870.1	16.8205	15.9778	14.0752	12.0176	13.4829	12.6179	15.6245	12.7062	-0.298284	0.0334083
AT4G33890.1	10.4359	10.984	11.9989	8.08225	9.40659	9.68781	11.1396	9.05889	-0.298293	0.0367229
AT3G05230.1	34.1911	29.5708	31.9323	28.9328	25.6123	23.2678	31.8981	25.9376	-0.298422	0.0480221
AT1G15880.1	40.6547	39.1581	44.1346	32.8769	33.583	34.3183	41.3158	33.5927	-0.298544	0.00727211
AT4G22285.1	8.37173	7.96022	7.92867	6.31924	6.24762	7.15822	8.08687	6.57503	-0.298585	0.00967996
AT4G17080.1	11.8276	11.7923	11.793	8.7764	9.19055	10.8215	11.8043	9.59617	-0.298784	0.024085
AT5G03380.1	39.6808	38.9451	41.5461	35.3417	31.4349	30.9076	40.0573	32.5614	-0.298904	0.00937999
AT3G56860.2	11.6717	10.1411	11.7242	8.55533	9.30528	9.39949	11.179	9.0867	-0.298962	0.0230927
AT4G33690.1	10.7157	10.485	11.7317	9.81859	9.23143	7.71351	10.9775	8.92118	-0.299242	0.0488955
AT5G40670.1	105.265	89.2554	107.746	75.6656	82.1851	87.7485	100.756	81.8664	-0.299515	0.0492063
AT1G67960.1	6.47122	6.33685	5.77002	5.04627	4.94677	5.10208	6.1927	5.03171	-0.299519	0.00614328
AT1G76980.2	22.0402	19.3827	19.3788	16.5606	16.5158	16.3231	20.2672	16.4665	-0.299617	0.0129196
AT1G65260.1	87.0932	83.8861	82.9724	70.0098	63.4297	72.8831	84.6506	68.7742	-0.299652	0.00660155
AT2G25640.1	0.532515	0.49321	0.474339	0.394867	0.392653	0.431198	0.500021	0.406239	-0.29966	0.0114929
AT1G17850.2	1.09163	1.19815	1.22508	0.888556	1.05494	0.912134	1.17162	0.951877	-0.299662	0.0291806
AT3G05830.1	11.0825	10.6631	12.8381	9.63453	8.82559	9.63396	11.5279	9.3647	-0.299824	0.0395508
AT4G20890.1	50.0786	45.7133	47.4596	36.8801	39.4994	39.9833	47.7505	38.7876	-0.299919	0.00491027
AT1G30440.1	3.54282	3.47061	4.02415	2.76128	2.91822	3.28428	3.67919	2.98793	-0.300245	0.0411666
AT2G39750.1	8.44973	8.31144	7.53697	6.1857	6.5375	7.00686	8.09938	6.57669	-0.300451	0.0147296
AT4G18210.1	10.0045	8.98246	8.97823	7.12873	7.32167	8.25447	9.32172	7.56829	-0.300629	0.0227766
AT2G04890.1	4.02585	3.85692	3.9815	3.16016	3.2039	3.26738	3.95475	3.21048	-0.300798	0.000233081
AT2G36070.1	9.81468	9.10118	9.61187	7.81779	7.55426	7.7868	9.50924	7.71962	-0.300801	0.00142253
AT3G45620.1	85.6707	73.2853	79.8806	61.9516	68.4995	63.4081	79.6122	64.6197	-0.301014	0.0215
AT4G02930.1	30.9133	29.5367	25.2836	24.7747	21.9889	22.8229	28.5779	23.1955	-0.301054	0.0461292
AT1G50840.1	4.83112	4.32194	4.30512	3.48786	3.79868	3.63445	4.48606	3.64033	-0.301379	0.0121848
AT5G49440.1	24.0484	27.9885	28.8889	20.5077	22.1418	23.0167	26.9753	21.8887	-0.301448	0.037388
AT3G07630.1	10.0239	9.85384	10.6348	8.11247	7.37792	9.26611	10.1709	8.25217	-0.301596	0.0327196
AT5G55400.1	5.85563	5.76301	4.74505	4.5631	4.28158	4.43151	5.45456	4.42539	-0.301658	0.0478225
AT4G19710.2	5.91943	6.08997	5.88777	5.16648	4.72418	4.62709	5.96572	4.83925	-0.301914	0.00315632
AT1G22700.2	31.6171	27.7559	27.3325	23.0554	25.191	22.0868	28.9018	23.4444	-0.301916	0.0293247
AT5G55290.2	35.5151	32.9394	35.6859	29.1821	30.6166	24.6562	34.7134	28.1517	-0.302274	0.0306546
AT1G51740.1	11.1829	10.3896	10.5014	8.17728	8.54712	9.28642	10.6913	8.67028	-0.30229	0.00784946
AT1G13195.1	12.3519	10.312	11.8365	8.41235	9.5422	10.0155	11.5001	9.32335	-0.302729	0.0484455
AT4G34640.1	18.1	18.1602	15.8502	13.0735	13.7089	15.4583	17.3701	14.0803	-0.302937	0.0342961
AT3G25430.1	1.42267	1.43502	1.21711	1.01743	1.10143	1.18338	1.35827	1.10075	-0.303284	0.0393076
AT2G04940.1	7.88725	8.05162	7.73854	6.01953	6.46628	6.69861	7.89247	6.3948	-0.303576	0.00238464
AT5G02800.1	15.5333	15.2725	13.942	11.4748	11.0864	13.688	14.9159	12.0831	-0.303868	0.0404461
AT3G03740.1	23.8965	23.0529	23.3332	19.8509	18.4931	18.5896	23.4275	18.9779	-0.303888	0.000900475
AT3G17300.1	17.6059	15.8475	16.1069	13.7085	12.2029	14.2344	16.5201	13.3819	-0.303936	0.0186002
AT4G26100.1	10.23	10.7534	9.92011	8.95678	7.16358	8.91191	10.3012	8.34409	-0.303983	0.0374733
AT1G22890.1	123.339	143.502	138.973	98.4075	117.518	112.786	135.271	109.57	-0.304001	0.0374813
AT5G50210.1	8.44795	9.20592	7.84446	6.57582	6.99019	7.08462	8.49944	6.88354	-0.304216	0.0188825
AT4G36920.1	10.2434	11.4546	9.95804	8.38995	8.74204	8.50355	10.552	8.54518	-0.304336	0.0129846
AT4G39520.1	37.5419	33.8221	30.4317	27.1896	26.7321	28.5065	33.9319	27.4761	-0.304467	0.0382625
AT4G04800.1	88.0848	77.7841	80.7376	66.0766	69.5416	64.0309	82.2022	66.5497	-0.304745	0.0106168
AT5G63860.1	35.6033	35.8921	31.747	26.5973	27.7007	29.2835	34.4141	27.8605	-0.304779	0.0133007
AT2G27920.1	27.6078	26.6648	26.2671	22.3629	19.6781	23.1604	26.8465	21.7338	-0.304794	0.0104874
AT3G32930.1	43.8717	38.2351	40.1794	32.597	30.9845	35.3984	40.7621	32.9933	-0.305054	0.0207334
AT2G31110.2	11.3338	10.4001	9.84827	7.95085	8.81033	8.80116	10.5274	8.52078	-0.305093	0.0180279
AT1G16250.1	6.70983	6.58321	7.01907	5.17042	5.64309	5.62521	6.77071	5.47958	-0.305242	0.00305812
AT5G58130.1	5.26545	6.02008	5.74234	4.15396	4.85567	4.76968	5.67596	4.5931	-0.305394	0.0255847
AT2G32950.1	6.7723	6.24394	7.04907	5.40619	5.23017	5.60024	6.68844	5.4122	-0.305454	0.00791094
AT5G18480.1	48.9737	50.1918	46.8533	35.3182	41.9935	40.8342	48.6729	39.382	-0.305585	0.0151293
AT5G43470.1	25.0155	25.2235	25.3164	20.6894	18.6881	21.7354	25.1852	20.371	-0.306059	0.00585196
AT5G08790.1	251.356	247.288	231.553	191.856	214.286	184.433	243.399	196.858	-0.306167	0.012615
AT1G21370.1	26.5383	23.9842	23.6903	20.2474	20.1779	19.5968	24.7376	20.0074	-0.306172	0.00698434
AT5G57850.1	13.397	15.4399	15.3536	11.0071	11.6933	13.04	14.7301	11.9135	-0.306175	0.0346408
AT1G52980.1	18.8906	19.9386	18.8754	15.5828	15.0259	16.0546	19.2349	15.5545	-0.306397	0.00133047
AT3G49080.1	8.32607	8.4773	8.07668	7.19159	6.15256	6.77433	8.29335	6.70616	-0.306468	0.00802357
AT3G56430.1	4.82941	4.25979	5.05615	3.96604	3.46098	4.0107	4.71512	3.81257	-0.306529	0.0377815
AT5G11710.1	21.2741	22.6686	24.1932	18.4755	17.3377	19.2775	22.712	18.3636	-0.306606	0.0127424
AT3G04840.1	165.766	141.56	150.757	123.414	131.73	115.13	152.694	123.425	-0.307013	0.0264861
AT4G10030.1	7.03077	5.99741	7.16708	5.73317	5.22842	5.35978	6.73175	5.44046	-0.307254	0.03179
AT3G20970.1	13.1596	12.7902	13.0528	10.039	10.8891	10.59	13.0009	10.506	-0.307388	0.000785564
AT1G63500.1	13.8968	14.3342	13.5729	10.9629	9.82481	12.9807	13.9346	11.2561	-0.307965	0.0476703
AT1G31550.1	40.3939	44.0834	39.1542	32.0605	31.8639	35.9371	41.2105	33.2872	-0.308046	0.0163119
AT4G25740.1	41.7125	35.6643	36.3321	27.786	32.9858	31.0727	37.903	30.6148	-0.30808	0.0406339
AT1G65410.1	21.1927	18.9615	20.725	16.6872	16.1589	16.326	20.293	16.3907	-0.30811	0.00499591
AT3G54130.1	9.93242	10.0152	10.0948	6.93967	9.20628	8.1186	10.0141	8.08819	-0.30815	0.0425945
AT4G16650.1	3.55586	3.80899	3.43468	3.1833	2.67928	2.85677	3.59984	2.90645	-0.308676	0.0197152
AT1G27680.1	6.53818	6.02277	6.51236	5.20314	4.70697	5.48467	6.35777	5.13159	-0.309114	0.0122452
AT5G57490.1	31.3999	26.2235	28.5171	23.1739	24.9738	21.3601	28.7135	23.1693	-0.309517	0.0384829
AT5G12260.1	2.27825	2.39185	2.16525	1.84567	1.72064	1.9485	2.27845	1.83827	-0.309702	0.00902942
AT1G28490.1	16.0689	15.8059	16.4107	12.5078	13.7683	12.6808	16.0952	12.9856	-0.309709	0.00196779
AT1G61780.1	65.3392	54.9013	63.188	45.9559	52.1459	49.8743	61.1428	49.3254	-0.309854	0.0320022
AT3G14960.1	10.0203	8.99394	8.75333	7.18485	7.62397	7.59096	9.25586	7.4666	-0.309916	0.0123618
AT3G26320.1	3.75422	3.10819	3.33517	2.47625	2.8862	2.86251	3.39919	2.74165	-0.310145	0.0466863
AT4G02010.1	3.96629	4.64676	4.02137	3.5387	3.20541	3.44541	4.21147	3.39651	-0.310273	0.0272933
AT5G03560.1	15.793	16.1313	15.9627	12.0215	13.0772	13.5185	15.9623	12.8724	-0.31039	0.00244985
AT1G34780.1	16.5081	13.7958	15.647	11.0257	13.0183	13.0019	15.317	12.3486	-0.310778	0.0459689
AT2G19520.1	15.1576	16.5753	14.5174	11.7821	13.0424	12.461	15.4168	12.4285	-0.310849	0.0135173
AT1G22450.1	51.8208	44.842	49.8647	39.25	39.3087	39.5502	48.8425	39.3696	-0.311055	0.0103915
AT5G26710.1	12.9558	13.2268	12.6549	10.1822	10.255	10.8633	12.9458	10.4335	-0.311267	0.000762136
AT4G10610.1	46.9064	45.4126	42.5304	33.5426	36.6538	38.4465	44.9498	36.2143	-0.311754	0.0104945
AT2G32295.1	4.66602	5.43075	4.89727	4.11553	3.74072	4.22255	4.99801	4.02627	-0.311912	0.0226324
AT4G17616.1	4.47789	4.21033	4.82194	3.62255	3.3746	3.88627	4.50339	3.62781	-0.311913	0.0191432
AT1G74960.2	16.4947	19.4773	17.0338	14.6351	13.0616	15.0014	17.6686	14.2327	-0.311977	0.034794
AT3G12760.1	68.9263	64.8827	66.5864	53.0291	57.8054	50.5839	66.7985	53.8062	-0.312043	0.00583772
AT2G24180.1	106.624	108.863	109.533	81.0328	91.3822	89.3839	108.34	87.2663	-0.312071	0.00304968
AT4G15020.2	5.93318	6.37953	5.23537	4.66794	4.49808	4.96748	5.84936	4.71116	-0.312196	0.0341606
AT2G26350.1	4.90986	4.59302	4.71949	4.01005	3.44616	3.99788	4.74079	3.81803	-0.312298	0.0112759
AT5G05620.1	1.65007	1.90646	1.60265	1.36602	1.31868	1.47014	1.71973	1.38495	-0.312348	0.0327218
AT3G27700.1	4.59312	4.94749	4.22945	3.90229	3.61976	3.56723	4.59002	3.69642	-0.312369	0.0182582
AT5G15610.2	11.7095	11.2283	12.809	9.77971	10.3703	8.63278	11.9156	9.59428	-0.3126	0.0284662
AT2G26990.1	23.9653	21.0608	24.7791	17.3713	18.7935	20.0346	23.2684	18.7331	-0.312781	0.0293661
AT2G30970.1	30.5794	29.0742	29.8073	22.4613	24.1157	25.4361	29.8203	24.0043	-0.313002	0.00380551
AT1G13320.1	21.35	20.2648	19.2162	15.5598	17.3125	16.093	20.277	16.3218	-0.313048	0.00797867
AT3G26400.1	12.1797	13.9862	12.2731	10.9363	9.81842	10.1848	12.813	10.3132	-0.313117	0.0205862
AT5G48030.1	10.5912	10.288	11.3324	8.97949	7.8789	9.0684	10.7372	8.64226	-0.313138	0.0131205
AT3G02070.1	13.6406	14.7032	13.9845	11.6753	11.2167	11.1743	14.1094	11.3554	-0.313279	0.00143647
AT1G07320.1	53.5605	47.2219	56.1331	41.8821	43.3664	41.0237	52.3052	42.0907	-0.313451	0.0202112
AT1G61740.1	45.3657	41.0222	47.6767	32.9005	38.2149	36.7542	44.6882	35.9566	-0.313639	0.0254927
AT1G01350.1	13.7258	12.5532	13.2355	10.5653	10.2101	11.0136	13.1715	10.5963	-0.313856	0.00333665
AT1G32360.1	21.2962	20.0734	22.6751	15.6824	16.9848	18.8479	21.3482	17.1717	-0.314083	0.0244701
AT2G03820.1	33.7817	29.9348	31.8832	24.522	26.044	26.3303	31.8666	25.6321	-0.314095	0.00743432
AT2G35450.1	11.6584	11.3723	11.5571	9.23599	9.04399	9.53961	11.5292	9.2732	-0.314158	0.000173034
AT5G45110.1	69.4118	70.7296	64.5743	54.8423	56.0559	53.746	68.2386	54.8814	-0.314271	0.00254811
AT1G30000.1	15.0531	17.3243	16.4301	13.1825	11.8976	14.1678	16.2692	13.0826	-0.314491	0.0267865
AT1G17120.1	10.1676	10.9047	8.7697	8.2815	8.00355	7.70466	9.94733	7.99657	-0.314928	0.0395079
AT3G20630.1	18.9836	20.2907	17.4952	14.0791	16.3612	15.1922	18.9232	15.2108	-0.315054	0.0235459
AT1G76400.1	13.6692	14.1253	13.0336	12.0612	9.68443	11.0643	13.6094	10.9367	-0.315428	0.0243507
AT3G45630.1	6.30539	6.80179	5.98026	4.8794	5.03905	5.42037	6.36248	5.11294	-0.315435	0.0122319
AT1G79450.1	14.8236	14.207	13.2955	11.1793	12.5394	10.294	14.1087	11.3376	-0.315476	0.0246797
AT1G20270.1	9.06664	7.61439	8.56775	6.23313	7.51598	6.53872	8.41626	6.76261	-0.3156	0.0453049
AT4G27880.1	16.1318	15.6637	15.9885	11.1328	14.1018	13.1592	15.928	12.798	-0.315649	0.0242381
AT2G05170.1	8.10252	8.80448	8.31093	6.69568	6.43419	7.12921	8.40598	6.75302	-0.315882	0.00471228
AT3G23690.1	18.3603	15.3306	17.773	14.4425	13.138	13.76	17.1546	13.7802	-0.316004	0.0280337
AT1G06890.1	23.3225	21.7536	21.2688	20.234	17.0822	15.9742	22.115	17.7635	-0.316109	0.0373827
AT5G43830.1	138.95	128.908	137.729	98.9608	105.29	121.341	135.196	108.531	-0.316947	0.022433
AT5G07860.1	11.6337	9.47625	11.1191	9.33597	8.23574	8.29891	10.743	8.62354	-0.317051	0.0460833
AT1G62390.1	18.617	16.2907	18.5114	13.4046	14.1477	15.3244	17.8064	14.2922	-0.31716	0.0202975
AT3G26340.1	19.281	16.1006	16.4248	13.9784	14.7797	12.8219	17.2688	13.86	-0.317241	0.0423696
AT3G52030.2	10.1004	10.8536	10.37	8.51167	7.57245	9.04768	10.4413	8.37727	-0.317753	0.0130213
AT4G09570.1	29.4897	31.6721	30.279	24.9569	24.1527	24.2432	30.4803	24.451	-0.317983	0.000928471
AT5G54810.1	344.131	376.832	334.253	266.606	313.91	265.838	351.739	282.118	-0.318205	0.0271752
AT3G55830.1	53.4346	49.606	52.5772	40.3106	42.3333	42.1575	51.8726	41.6005	-0.318372	0.00150545
AT3G50000.1	31.3955	33.0194	32.0988	22.799	28.1632	26.4056	32.1713	25.7892	-0.319002	0.0179321
AT2G44760.1	25.6187	21.3079	23.5337	18.8985	19.6172	17.9656	23.4868	18.8271	-0.319037	0.0250135
AT5G59160.2	2.43745	2.33454	2.22111	1.86943	2.12298	1.61259	2.33103	1.86833	-0.319219	0.0445085
AT5G53360.1	16.7367	15.3613	18.2096	13.5221	13.2703	13.5292	16.7692	13.4405	-0.319225	0.0157862
AT3G03380.1	17.0599	20.3368	16.5216	14.2126	14.1883	14.8111	17.9728	14.404	-0.319345	0.0419381
AT5G22850.1	11.0831	10.7063	11.1863	8.6674	8.51582	9.22954	10.9919	8.80425	-0.320166	0.0011173
AT5G27840.1	41.4934	35.8575	40.3766	29.1094	31.4701	33.6795	39.2425	31.4197	-0.320749	0.0226628
AT5G48960.1	9.32324	8.1234	8.82814	6.68251	7.13075	7.22292	8.75826	7.01206	-0.320806	0.0106335
AT1G08470.1	6.50022	6.40593	6.41617	5.21794	4.7933	5.45782	6.44077	5.15635	-0.320883	0.00283421
AT2G23450.2	31.4521	32.6615	35.9502	24.7499	26.2009	29.1545	33.3546	26.7018	-0.320953	0.0235138
AT3G27740.1	19.5087	21.5394	18.0415	17.1284	15.2193	14.9548	19.6965	15.7675	-0.320987	0.03256
AT2G05590.2	6.40154	5.67584	6.14112	4.74327	5.52949	4.31082	6.07283	4.86119	-0.32106	0.0432848
AT2G17360.1	116.88	107.162	98.0861	85.5951	87.3872	84.7916	107.376	85.9246	-0.321528	0.0173307
AT2G45260.1	14.8254	14.6749	15.0423	10.1658	12.0621	13.4159	14.8475	11.8813	-0.321536	0.0352853
AT5G22570.1	52.2117	56.1408	50.3035	41.3951	41.3673	44.19	52.8853	42.3174	-0.321615	0.0056916
AT5G20520.1	21.7482	23.7222	22.4156	15.9599	19.5815	18.7774	22.6287	18.1063	-0.321664	0.0219191
AT5G08335.1	13.4615	11.6269	13.0967	9.94554	10.8455	9.75462	12.7284	10.1819	-0.322043	0.0176228
AT4G18030.1	13.0738	13.5172	13.5215	9.74207	10.0264	12.3179	13.3709	10.6954	-0.322097	0.0320327
AT3G23990.1	19.4489	18.7415	16.9837	15.5572	15.1479	13.4204	18.3914	14.7085	-0.322378	0.0199902
AT5G44340.1	121.515	119.135	120.67	91.1591	107.22	90.5478	120.44	96.3089	-0.322572	0.0118252
AT4G26160.1	16.916	15.7473	16.9324	11.734	13.8052	14.1158	16.5319	13.2183	-0.322711	0.017178
AT1G33040.1	15.4461	14.827	17.8958	13.3637	12.588	12.5523	16.0563	12.8346	-0.323096	0.0296838
AT4G27680.1	17.5468	18.4856	19.1596	14.8647	14.0897	15.1616	18.3973	14.7053	-0.32316	0.00285981
AT4G23610.1	29.8891	33.5119	31.4469	28.7308	25.1021	21.9799	31.616	25.271	-0.323173	0.0457135
AT5G35570.1	7.74317	9.64121	8.64012	6.50263	6.85118	7.44508	8.67483	6.93297	-0.323363	0.0468727
AT3G09810.1	41.258	37.6081	35.9854	30.0862	32.9679	28.7042	38.2839	30.5861	-0.323859	0.018382
AT1G56280.1	535.592	429.335	490.163	367.82	401.236	393.411	485.03	387.489	-0.323919	0.0395041
AT1G35350.1	10.3335	11.9682	11.7399	9.00039	8.29736	9.89348	11.3472	9.06375	-0.32416	0.0295216
AT5G65260.1	28.6187	26.8144	30.5813	21.1785	24.4077	23.1094	28.6715	22.8985	-0.32436	0.0158763
AT3G06240.1	5.67597	6.40374	5.78785	4.34136	4.86384	5.064	5.95585	4.7564	-0.324439	0.0184687
AT4G14030.1	65.5286	59.4169	68.3621	45.2264	53.8974	55.2092	64.4359	51.4443	-0.324852	0.0337952
AT4G32140.1	10.3005	9.78192	8.35932	7.36328	7.21563	8.12754	9.48058	7.56882	-0.324907	0.0414715
AT3G20890.1	6.44616	5.34252	5.91391	4.56502	4.82617	4.73908	5.90086	4.71009	-0.325172	0.0221035
AT4G13780.1	18.0082	20.4235	16.7007	14.8005	14.1859	15.005	18.3775	14.6638	-0.325679	0.029319
AT5G42740.1	28.9834	28.8789	28.0877	23.5762	25.691	19.3054	28.65	22.8575	-0.325866	0.0380318
AT3G15610.1	21.8565	17.4927	19.5982	15.6561	15.224	16.1462	19.6491	15.6754	-0.325959	0.0367315
AT3G21160.1	10.4244	10.8522	10.609	8.98348	7.82876	8.62418	10.6285	8.47881	-0.326009	0.00407163
AT3G26630.1	10.0976	8.15656	8.83671	6.64893	7.75527	7.20346	9.03028	7.20255	-0.326263	0.0486864
AT3G44330.1	19.565	18.1357	18.0309	12.7309	16.3676	15.353	18.5772	14.8171	-0.326267	0.0342898
AT5G37780.1	313.082	249.105	297.482	222.722	230.009	232.89	286.556	228.54	-0.326369	0.0409088
AT5G10625.1	25.1353	23.4359	25.0625	17.3711	19.6505	21.6741	24.5446	19.5652	-0.327113	0.0216099
AT2G32800.1	32.1711	33.7962	34.357	25.2259	28.3981	26.3448	33.4414	26.6563	-0.327163	0.00395862
AT5G47620.2	17.448	14.9049	14.5053	12.1617	12.9842	12.1864	15.6194	12.4441	-0.327878	0.0297537
AT5G50400.1	8.38781	8.16027	7.55436	5.95164	6.12201	7.12821	8.03415	6.40062	-0.327933	0.0211323
AT5G11170.1	64.2061	52.7087	63.2384	44.8964	48.7939	49.807	60.0511	47.8324	-0.3282	0.0371368
AT3G09320.1	9.70653	11.0274	8.57894	7.63338	7.94756	7.76325	9.77097	7.7814	-0.328472	0.0493697
AT4G22290.1	3.64846	3.1316	3.626	2.58664	2.73922	2.96061	3.46869	2.76215	-0.328596	0.0243988
AT2G19540.1	35.785	32.961	31.6289	24.129	27.1568	28.6427	33.4583	26.6428	-0.328617	0.0195743
AT1G30757.1	13.369	13.5123	15.4418	10.0986	11.0809	12.5188	14.1077	11.2328	-0.328769	0.0413717
AT1G56110.1	38.1626	32.7842	33.1233	29.021	26.6198	27.2054	34.69	27.6154	-0.329048	0.0198342
AT1G34200.1	6.97882	7.18799	6.97866	5.73658	6.34638	4.74993	7.04849	5.61096	-0.329066	0.0377867
AT3G18050.1	12.7513	14.7335	13.4783	11.0215	9.40869	12.1778	13.6544	10.8693	-0.329103	0.048149
AT2G06925.1	28.3281	24.1196	28.4847	22.8145	21.8976	19.6979	26.9775	21.47	-0.329431	0.0318354
AT1G51590.1	18.1878	16.6708	16.8439	14.1157	12.0219	15.0045	17.2342	13.7141	-0.329617	0.0248959
AT4G17420.1	15.3602	13.784	15.4769	11.9145	11.6351	11.9574	14.8737	11.8357	-0.329624	0.00542646
AT3G28930.1	590.767	473.541	525.149	442.012	435.553	386.693	529.819	421.419	-0.330243	0.0468074
AT1G76680.1	75.5507	77.5833	77.0266	63.5428	60.1562	59.3698	76.7202	61.0229	-0.330254	0.000377251
AT1G21250.1	312.883	329.049	297.087	270.762	250.808	225.158	313.006	248.909	-0.330571	0.0163985
AT3G57480.1	26.51	23.5284	25.7411	17.2336	22.118	20.9015	25.2598	20.0844	-0.33077	0.039499
AT4G02880.1	16.6039	16.6308	15.0835	12.0634	13.8822	12.4694	16.1061	12.805	-0.3309	0.0117764
AT3G01820.1	21.1097	21.9698	19.3882	17.6012	15.9182	16.1314	20.8225	16.5502	-0.331294	0.00989651
AT5G06220.1	5.68755	4.72809	4.93773	3.61071	4.32298	4.26896	5.11779	4.06755	-0.33136	0.0471058
AT3G11290.1	5.18224	5.70686	4.88732	4.52053	3.58609	4.42947	5.25881	4.1787	-0.331683	0.047464
AT1G55730.2	16.9965	13.9682	14.5019	11.3758	12.4994	12.2524	15.1555	12.0425	-0.331704	0.0350832
AT5G58380.1	9.73063	9.93207	10.6163	7.61241	8.53992	7.90195	10.093	8.01809	-0.332022	0.00564087
AT1G25550.1	118.195	111.835	126.821	84.5056	90.3015	108.659	118.951	94.4888	-0.332147	0.0447546
AT3G01050.1	47.3101	39.8391	45.5492	33.8239	34.6313	36.9476	44.2328	35.1343	-0.332238	0.0203567
AT1G06200.1	54.4928	44.8421	53.5764	39.3916	41.4781	40.58	50.9704	40.4832	-0.332336	0.0286788
AT1G49650.1	3.41117	2.93446	3.65899	2.80366	2.52872	2.61356	3.33487	2.64865	-0.332376	0.0393616
AT4G34881.1	106.427	85.0898	91.9018	73.0826	79.0128	72.8945	94.4728	74.9966	-0.333073	0.0420252
AT4G09720.1	25.5906	23.7226	24.9748	20.0476	19.1261	19.797	24.7627	19.6569	-0.333131	0.00114644
AT1G55190.1	11.8416	10.9298	10.2197	7.65041	9.84396	8.69157	10.997	8.72865	-0.333282	0.0451502
AT4G39640.1	21.4241	24.0937	26.1191	20.4991	17.2223	19.1241	23.879	18.9485	-0.333656	0.0410365
AT1G73250.1	10.5419	10.4031	9.03045	8.16974	8.31237	7.3029	9.99181	7.92834	-0.333728	0.0231586
AT1G48370.1	13.4892	13.1274	12.2746	10.1045	10.8325	9.922	12.9637	10.2863	-0.333749	0.00416738
AT5G46560.1	6.50312	6.39131	6.60105	5.3402	4.93227	5.19586	6.49849	5.15611	-0.333821	0.000556798
AT1G14060.1	14.9651	12.0733	14.6101	11.4981	11.4177	10.1239	13.8828	11.0133	-0.334061	0.0472939
AT1G66740.1	16.6119	14.7898	14.1115	12.2832	12.7936	11.0272	15.171	12.0346	-0.334128	0.0263685
AT5G47840.1	60.4733	60.8061	62.6422	45.4905	45.6315	54.7656	61.3072	48.6292	-0.334233	0.0156636
AT1G61980.1	6.03511	5.22704	5.55301	3.98055	4.41082	4.94509	5.60505	4.44549	-0.334387	0.0335185
AT5G16510.2	19.613	22.2605	19.0972	16.2123	16.7734	15.3693	20.3236	16.1183	-0.334453	0.0166503
AT1G13190.1	20.5891	22.1695	20.5958	16.6618	15.4846	18.0964	21.1181	16.7476	-0.334529	0.00897094
AT1G66500.1	7.09803	6.8117	6.08031	5.02178	5.48653	5.34392	6.66335	5.28408	-0.334596	0.0143143
AT2G31070.1	16.769	14.0413	15.8377	11.1584	12.8825	12.9471	15.5493	12.3293	-0.334759	0.0314887
AT1G07240.1	24.1336	25.2632	25.3843	18.8019	18.3776	22.1151	24.927	19.7649	-0.334773	0.014373
AT3G47940.1	4.09606	3.83163	3.71786	2.66975	3.19341	3.36999	3.88185	3.07772	-0.334882	0.0279061
AT1G51570.1	17.9923	19.4796	17.708	14.991	13.8053	14.944	18.3933	14.5801	-0.335176	0.00476758
AT2G29640.1	5.66813	5.30174	5.59679	4.68093	4.66786	3.78273	5.52222	4.37717	-0.335249	0.0226729
AT1G72550.1	12.9666	13.5528	12.75	9.76154	9.62741	11.737	13.0898	10.3753	-0.335288	0.0198597
AT1G10740.1	6.38747	6.2466	6.80618	5.20793	4.73617	5.46284	6.48008	5.13565	-0.335467	0.00772023
AT5G11110.1	2.63446	2.97998	2.47777	2.02283	2.1182	2.27151	2.6974	2.13751	-0.335638	0.0274934
AT5G15880.1	10.5109	10.6737	9.79165	7.96022	8.11325	8.46959	10.3254	8.18102	-0.335848	0.00229658
AT5G19350.1	18.5805	19.9071	17.1751	14.8362	15.6115	13.6539	18.5543	14.7005	-0.335886	0.0166499
AT3G47390.2	4.47534	5.23134	4.62453	3.90255	3.9707	3.47991	4.77707	3.78439	-0.336065	0.0232266
AT2G19560.1	10.1796	8.86014	9.98599	7.9573	7.51331	7.5232	9.67526	7.6646	-0.336088	0.00999457
AT1G13820.1	21.0883	16.9272	21.1298	15.0198	16.1068	15.7241	19.7151	15.6169	-0.336192	0.0456484
AT5G48800.1	1.33944	1.26089	1.08836	0.99649	0.881912	1.04349	1.22956	0.973965	-0.336204	0.0443893
AT3G13845.1	8.37976	7.97417	9.85493	6.63086	6.95951	7.16937	8.73629	6.91991	-0.336267	0.0374609
AT5G47220.1	107.155	93.4898	117.413	84.3112	79.8822	87.7264	106.019	83.9733	-0.336324	0.0390334
AT3G06270.1	5.76826	5.90115	6.18592	4.8822	4.33529	4.92449	5.95178	4.71399	-0.336371	0.00542952
AT1G12120.1	27.222	25.3027	26.5374	22.4486	18.3685	21.801	26.354	20.8727	-0.336408	0.0167083
AT4G38320.1	6.87699	6.33223	5.62669	5.01906	5.22509	4.67358	6.27864	4.97258	-0.336458	0.030004
AT5G44565.1	52.4802	44.8465	50.6478	38.9246	43.269	34.9942	49.3249	39.0626	-0.336528	0.0364477
AT1G80980.1	3.50068	3.73475	3.58963	2.98617	2.63353	2.95216	3.60835	2.85729	-0.336694	0.00463514
AT5G10290.1	13.8285	13.4264	15.9293	12.4408	10.6645	11.0842	14.3947	11.3965	-0.336948	0.0335659
AT1G61670.1	19.6158	18.2747	19.918	14.7956	14.5267	16.443	19.2695	15.2551	-0.337027	0.00686766
AT5G02780.1	20.0393	19.6123	17.5149	12.8872	16.9097	15.4527	19.0555	15.0832	-0.337264	0.048067
AT1G60830.1	7.26154	8.76162	8.43751	6.42286	7.00608	5.9303	8.15355	6.45308	-0.337441	0.0368463
AT5G03320.1	25.0818	24.6232	26.2518	17.8746	21.0291	21.1955	25.3189	20.0331	-0.337832	0.0111268
AT3G45290.1	15.7787	16.855	14.8796	12.9569	10.9769	13.6522	15.8378	12.5287	-0.338138	0.0282322
AT5G43330.1	10.1645	9.11274	9.95222	7.09725	8.77312	7.24932	9.74314	7.70657	-0.338299	0.0309764
AT4G21720.1	4.43686	4.50122	3.986	3.63658	3.17587	3.40882	4.30803	3.40709	-0.338487	0.0126754
AT4G38240.1	5.27073	6.11438	6.3655	4.54394	4.78806	4.70553	5.91687	4.67918	-0.338579	0.0217061
AT5G37850.2	17.2314	15.9409	18.2346	13.0719	13.8937	13.6869	17.1356	13.5508	-0.338616	0.00717386
AT2G02730.1	9.92492	8.76713	9.57465	7.47892	7.69441	7.17911	9.42223	7.45081	-0.338672	0.00620422
AT5G43880.1	4.58376	5.08092	4.91131	3.69897	3.48513	4.34036	4.85866	3.84149	-0.338896	0.0262404
AT3G58760.1	14.2154	14.6644	14.6177	12.3915	10.4525	11.5222	14.4992	11.4554	-0.33994	0.00625027
AT1G26740.1	14.2182	13.5116	11.6117	10.4867	10.5649	10.0269	13.1138	10.3595	-0.340132	0.0258317
AT5G61060.1	28.2887	30.1194	26.5861	22.4399	22.2761	22.4248	28.3314	22.3803	-0.340175	0.00432469
AT1G60440.1	10.9568	11.8271	13.4247	9.02552	9.05826	10.518	12.0695	9.53393	-0.340226	0.0441142
AT4G10110.1	35.1955	32.0897	40.0205	27.4554	29.071	28.2334	35.7686	28.2533	-0.340276	0.033133
AT1G13340.1	115.007	111.529	122.482	85.6565	105.163	84.8535	116.339	91.8909	-0.340345	0.0296317
AT1G24180.1	41.4547	37.6953	37.2343	29.4024	32.118	30.401	38.7947	30.6405	-0.340424	0.0063111
AT2G21390.1	29.1592	34.1636	27.6831	24.3492	25.4905	22.0257	30.3353	23.9551	-0.340662	0.0447095
AT1G79650.1	9.92717	10.0272	9.43511	7.89173	8.14593	7.16809	9.79651	7.73525	-0.34082	0.00395926
AT2G40760.1	3.65579	3.72666	4.2175	2.83368	3.17367	3.14911	3.86665	3.05215	-0.341257	0.0172491
AT3G48640.1	18.1793	20.4307	21.6144	16.2243	16.8856	14.4209	20.0748	15.8436	-0.341488	0.0275178
AT3G11100.1	29.4695	25.8457	31.4703	23.1156	22.2229	23.1549	28.9285	22.8311	-0.341489	0.021916
AT3G27540.1	2.025	1.98965	2.20331	1.50543	1.72625	1.67535	2.07265	1.63568	-0.341592	0.00965808
AT1G13180.1	7.57026	7.63512	8.17813	5.90588	6.23844	6.30579	7.7945	6.15004	-0.341862	0.00199051
AT4G37210.1	10.5938	10.1627	11.4877	7.76025	8.9486	8.73115	10.7481	8.48	-0.341943	0.0132289
AT3G28700.1	2.66621	2.89692	2.4571	2.1697	1.96273	2.19524	2.67341	2.10922	-0.34197	0.0184116
AT5G23330.1	5.69234	6.57581	5.33017	4.84252	4.33851	4.70297	5.86611	4.628	-0.342014	0.0361912
AT1G65790.1	20.5619	22.7855	24.8005	18.8635	15.5255	19.3619	22.716	17.917	-0.342379	0.0490772
AT5G58230.1	19.5865	15.6365	16.819	13.1976	13.8115	14.03	17.3473	13.6797	-0.342677	0.0374829
AT1G07840.1	6.44607	6.84563	5.74102	5.19381	5.0234	4.78568	6.34424	5.00096	-0.343242	0.0174554
AT1G14670.1	49.1598	54.1255	42.5457	38.3956	38.3725	38.1763	48.6103	38.3148	-0.343359	0.0373337
AT3G02740.1	36.4808	36.802	38.0004	28.4643	28.7745	30.4653	37.0944	29.2347	-0.343518	0.000531894
AT3G18110.1	0.810193	0.712038	0.812004	0.598684	0.646925	0.593967	0.778078	0.613192	-0.343577	0.0113031
AT1G63270.1	8.62633	7.68365	8.65688	6.32954	7.2837	6.05842	8.32229	6.55722	-0.343896	0.0227158
AT1G03970.1	29.628	27.5672	31.9504	23.0128	23.0022	24.2234	29.7152	23.4128	-0.343905	0.00903085
AT1G30910.1	18.6571	16.7296	19.302	14.2072	13.9036	14.9743	18.2295	14.3617	-0.344055	0.00982552
AT5G60340.1	48.2655	40.9344	48.0935	32.4749	36.1536	39.5304	45.7645	36.053	-0.344109	0.0371757
AT2G24550.1	192.019	175.276	204.594	151.309	136.764	162.402	190.63	150.158	-0.34429	0.0229988
AT1G14530.2	4.09753	3.86375	4.59997	3.54528	3.18866	3.15998	4.18708	3.29797	-0.344366	0.0236811
AT3G14800.2	3.51029	3.6119	3.47317	2.75947	2.79544	2.78942	3.53179	2.78144	-0.344565	6.29076e-05
AT5G26990.1	24.0157	19.5845	21.0531	16.7592	15.9152	18.2422	21.5511	16.9722	-0.344585	0.0357025
AT2G40095.1	25.4214	24.2192	23.7815	20.6234	18.0376	19.1539	24.474	19.2716	-0.344774	0.00435979
AT3G20930.1	6.02901	5.38483	5.75298	4.3506	4.07768	5.0887	5.72227	4.50566	-0.34485	0.026601
AT3G58700.1	35.5558	29.6771	34.5008	27.5695	26.3564	24.5655	33.2446	26.1638	-0.345547	0.0243474
AT5G42660.1	6.77679	6.9543	6.71919	5.12307	5.03919	5.92941	6.81676	5.36389	-0.345808	0.00766559
AT2G18950.1	39.5309	35.9625	37.5499	25.8798	30.9573	32.1009	37.6811	29.646	-0.346002	0.0208679
AT1G14880.1	4349.68	3906.3	3703.73	3065.14	3579.21	2764.52	3986.57	3136.29	-0.34609	0.0493708
AT5G63790.1	82.4536	80.9364	79.2506	64.4512	59.5464	66.8852	80.8802	63.6276	-0.346134	0.00182711
AT5G39040.1	36.1792	35.2489	34.445	27.006	30.064	26.2149	35.291	27.7616	-0.346209	0.00412813
AT3G01640.1	10.1258	11.6568	11.7114	9.45986	8.47561	8.41013	11.1647	8.78187	-0.346343	0.0184837
AT4G36480.1	13.3205	14.7002	12.0542	10.2278	10.5458	10.7455	13.3583	10.5064	-0.34647	0.0215425
AT1G54340.1	24.9585	22.2717	25.4132	16.3958	19.4689	21.2691	24.2145	19.0446	-0.346487	0.0402429
AT1G79340.1	84.2963	75.7761	87.53	63.1408	67.2292	64.3431	82.5341	64.9044	-0.346676	0.00895431
AT5G64342.1	7.27976	7.68149	7.55456	5.6898	6.31153	5.70464	7.50527	5.90199	-0.346703	0.00247735
AT4G12760.1	8.82203	7.44444	8.90183	6.78956	5.95752	7.04085	8.38943	6.59598	-0.346987	0.0356125
AT1G07980.1	8.46854	8.4564	9.34432	6.90803	5.97509	7.76961	8.75642	6.88424	-0.347043	0.0347621
AT3G57550.1	79.846	81.633	83.1253	59.4492	72.7281	60.1245	81.5348	64.1006	-0.347077	0.0169098
AT5G50340.1	7.03239	8.14257	7.2937	5.44799	6.52123	5.69449	7.48955	5.8879	-0.347127	0.0264576
AT1G31010.1	6.09889	6.89321	6.39131	5.24839	4.5983	5.39139	6.46114	5.07936	-0.347142	0.0148034
AT2G28800.1	180.302	161.972	181.362	136.275	132.649	142.631	174.545	137.185	-0.347479	0.00574839
AT2G34970.1	6.13496	6.22265	6.56787	4.71775	5.33651	4.81774	6.3085	4.95733	-0.347732	0.0043897
AT3G13430.1	13.0397	13.9552	12.8121	10.0642	12.0846	9.12877	13.269	10.4258	-0.347896	0.0389323
AT5G48540.1	93.8396	79.0096	82.1256	63.9922	74.9616	61.3666	84.9916	66.7735	-0.348046	0.0412895
AT1G67310.1	9.22803	10.833	10.5425	8.09841	7.39022	8.55254	10.2012	8.01372	-0.348189	0.0216734
AT3G29760.1	12.6813	11.5856	12.907	10.2697	8.62604	10.3049	12.3913	9.73354	-0.348289	0.0180964
AT4G08480.1	8.64505	10.5483	8.72419	7.32721	7.25535	7.34532	9.30583	7.30929	-0.348403	0.0326317
AT3G10210.1	21.7915	20.3881	20.8638	14.336	16.7852	18.3953	21.0145	16.5055	-0.348436	0.022613
AT3G26370.1	8.19373	10.3157	8.7152	7.60995	6.67014	7.09659	9.07489	7.12556	-0.348877	0.048341
AT2G35610.1	12.3084	15.0602	12.5919	10.5372	10.5563	10.281	13.3202	10.4582	-0.348984	0.0311265
AT5G46050.1	45.4367	50.8548	45.6507	31.5796	37.9612	41.8609	47.3141	37.1339	-0.349532	0.0430519
AT5G05210.1	13.7235	13.1123	13.1167	11.4549	9.39402	10.5044	13.3175	10.4511	-0.349667	0.0103724
AT4G21460.1	3.45087	3.3519	3.08111	2.52538	2.6292	2.60162	3.29462	2.5854	-0.349727	0.00348668
AT4G17510.1	29.5174	24.5053	27.2138	20.2985	22.8587	20.5852	27.0788	21.2475	-0.349873	0.0245833
AT3G29320.1	17.6829	21.1742	20.0287	16.3679	13.3329	16.4997	19.6286	15.4002	-0.350007	0.0441096
AT2G17130.1	41.1013	39.32	40.9198	26.2959	34.4611	34.4414	40.447	31.7328	-0.35006	0.0349054
AT5G60620.1	34.6729	32.2527	31.1806	25.0261	26.2546	25.6821	32.7021	25.6542	-0.350185	0.00296846
AT3G44190.1	14.9417	14.6804	13.982	10.4469	11.6395	12.1149	14.5347	11.4004	-0.350411	0.00543097
AT1G56000.1	6.40188	7.18099	6.00068	4.97667	4.73374	5.64987	6.52785	5.1201	-0.350437	0.0333196
AT4G22000.1	33.8068	29.1297	31.5179	27.9906	23.9348	22.1511	31.4848	24.6922	-0.350602	0.0363
AT4G28830.1	7.10728	6.87533	7.4391	4.80147	6.12192	5.87639	7.14057	5.59993	-0.350632	0.0243697
AT2G24765.1	53.5208	41.7559	48.4272	38.181	36.9468	37.5702	47.9013	37.566	-0.350637	0.0392544
AT3G05710.2	9.23462	8.9639	7.30728	6.29871	7.12539	6.57044	8.50194	6.66485	-0.351219	0.047457
AT3G18270.1	12.6757	11.3427	11.4065	9.15656	9.2948	9.31419	11.8083	9.25518	-0.351467	0.00427648
AT5G17290.1	15.8009	16.9858	18.0743	11.6927	13.3048	14.8636	16.9537	13.287	-0.351577	0.0312291
AT5G10690.1	3.67131	3.22603	3.3059	2.54403	2.81806	2.63373	3.40108	2.66527	-0.35171	0.00983257
AT5G24360.1	6.25799	6.17037	5.48946	4.6864	5.08596	4.26714	5.97261	4.67983	-0.351905	0.0188725
AT3G48500.1	3.26491	3.22935	3.72451	3.05136	2.36032	2.59481	3.40625	2.66883	-0.351979	0.0460389
AT1G09940.1	18.8116	22.6017	19.9466	15.3187	17.7912	14.9503	20.4533	16.0201	-0.352457	0.0365309
AT5G27420.1	235.556	211.926	220.108	161.917	200.118	160.778	222.53	174.271	-0.352665	0.0302087
AT3G58460.1	30.9483	26.9904	28.2258	21.0071	25.0665	21.3958	28.7215	22.4898	-0.352861	0.0232802
AT5G63060.1	6.74857	5.93159	6.38263	4.76894	5.17732	4.98005	6.35426	4.97543	-0.352902	0.00641969
AT3G57810.2	9.37699	9.53011	9.03982	6.51594	7.93986	7.42627	9.31564	7.29402	-0.35294	0.0101358
AT5G02860.1	2.35369	2.592	2.66059	1.96058	1.69941	2.29392	2.53542	1.98463	-0.353354	0.0480065
AT3G05280.1	27.1081	23.1448	22.3775	17.852	20.4294	18.5628	24.2101	18.9481	-0.35356	0.0335555
AT5G42470.1	10.6763	10.8936	9.78096	7.24306	8.11679	9.17474	10.4503	8.1782	-0.353684	0.0254979
AT1G50670.1	27.1987	22.4164	26.6225	20.5562	17.7081	21.3902	25.4126	19.8848	-0.353873	0.042026
AT3G29270.1	16.1898	16.1748	14.7036	12.8882	12.2459	11.6869	15.6894	12.2737	-0.354224	0.00478447
AT3G28480.1	62.9021	51.9753	55.2341	47.8833	43.7943	41.3894	56.7038	44.3557	-0.354328	0.0302018
AT3G51100.1	25.5361	24.2764	23.9499	19.292	18.0917	20.3127	24.5874	19.2321	-0.354402	0.00263463
AT3G19980.1	20.9735	18.5811	19.5445	15.5817	16.4354	14.2094	19.6997	15.4088	-0.354417	0.0107029
AT2G38010.2	4.96197	5.86134	5.1922	4.28426	3.89978	4.34303	5.3385	4.17569	-0.354421	0.0185844
AT4G30270.1	253.748	235.909	262.558	165.548	201.308	221.414	250.738	196.09	-0.354666	0.0393208
AT3G16480.1	11.9336	12.0723	11.1508	8.90124	10.098	8.49279	11.7189	9.164	-0.354789	0.0103583
AT3G21640.1	15.6816	15.6748	17.5877	12.7464	12.471	13.0514	16.3147	12.7563	-0.354966	0.00566829
AT3G46820.1	12.3126	12.9141	12.952	8.45542	10.3412	11.0513	12.7262	9.9493	-0.355136	0.0257354
AT2G15292.1	9.43652	8.4017	9.53439	7.27412	7.23428	6.89009	9.1242	7.13283	-0.355224	0.00647735
AT4G34215.2	19.8765	18.0036	17.8109	14.0528	15.7724	13.7009	18.5637	14.5087	-0.355566	0.0115549
AT5G22800.1	11.0821	9.56589	9.91941	8.49809	7.56861	7.81611	10.1891	7.96094	-0.356023	0.0141549
AT3G24840.1	2.07315	2.47118	2.01837	1.74809	1.84037	1.53899	2.18757	1.70915	-0.356051	0.0466992
AT5G13200.1	77.7948	72.5878	69.0176	55.6162	60.6065	55.1761	73.1334	57.1329	-0.356207	0.00658874
AT4G14716.1	179.504	149.788	176.017	124.823	138.785	131.098	168.436	131.569	-0.356388	0.0225414
AT3G02760.1	6.66789	7.08962	6.44977	5.94982	4.96427	4.86798	6.73576	5.26069	-0.356588	0.0199556
AT2G47620.1	4.59006	4.2397	4.43144	3.24003	3.90494	3.21215	4.4204	3.45237	-0.35659	0.0175031
AT4G33680.1	41.2632	37.0033	36.0532	27.0819	31.3689	30.8327	38.1066	29.7612	-0.356608	0.0163275
AT1G53350.1	3.40408	3.65243	3.51678	2.77965	2.51085	2.96227	3.52443	2.75093	-0.357473	0.00662995
AT3G07170.1	20.2462	15.8855	19.2345	13.7012	15.2651	14.2484	18.4554	14.4049	-0.357483	0.0439714
AT2G18940.1	2.74251	2.55133	2.78455	1.96973	2.25066	2.08449	2.6928	2.10163	-0.357599	0.00553552
AT1G73805.1	157.25	169.468	155.825	126.458	130.923	119.223	160.847	125.535	-0.357607	0.00304688
AT1G02290.1	2.35506	2.26413	2.10511	1.80507	1.61699	1.82525	2.24143	1.7491	-0.357806	0.00754049
AT1G04390.1	1.62446	1.84319	1.53618	1.22022	1.22473	1.459	1.66794	1.30132	-0.358094	0.0384048
AT1G04230.1	5.82328	5.9244	5.79868	4.22115	4.53237	4.93358	5.84878	4.56237	-0.358353	0.00358304
AT5G62530.1	16.6865	14.7464	13.6175	11.3581	11.604	12.1793	15.0168	11.7138	-0.358369	0.0236547
AT2G13810.1	65.7475	75.6342	80.4802	60.1772	58.1253	54.7598	73.9539	57.6874	-0.35837	0.0243264
AT4G33565.1	38.7763	32.5011	41.031	28.1087	29.7665	29.7278	37.4361	29.201	-0.358412	0.0343305
AT5G46250.1	102.112	114.001	110.99	85.6034	82.2313	87.2923	109.034	85.0423	-0.358526	0.00343127
AT2G35320.1	10.5409	9.54796	10.2219	7.49237	7.729	8.41698	10.1036	7.87945	-0.358702	0.00527133
AT3G23000.1	69.5572	74.6016	65.8372	58.7671	52.9032	52.0916	69.9987	54.5873	-0.358763	0.0094908
AT5G23140.1	27.3703	23.0029	25.1644	17.9227	21.4517	19.5238	25.1792	19.6327	-0.358973	0.0267829
AT5G44480.1	15.8637	16.4596	15.8582	12.7863	13.2793	11.4977	16.0605	12.5211	-0.359157	0.00336443
AT1G10430.1	27.257	24.636	28.601	19.3231	21.9068	21.5136	26.8313	20.9145	-0.359414	0.0138929
AT4G26980.1	4.81076	5.18327	5.50949	3.73567	4.03453	4.31431	5.16784	4.02817	-0.359437	0.012162
AT2G01220.2	12.7133	12.4704	13.9916	9.50456	9.34146	11.6836	13.0584	10.1765	-0.359734	0.0317645
AT2G32030.1	21.0781	22.4226	18.8206	18.0571	15.8507	14.6592	20.7738	16.189	-0.359752	0.0339394
AT1G63680.1	3.33761	3.81614	3.78272	2.93283	2.39379	3.19443	3.64549	2.84035	-0.360044	0.046009
AT4G37090.1	17.4999	14.7617	17.7536	14.429	13.0972	11.4413	16.6717	12.9892	-0.360095	0.0461805
AT5G35730.1	22.4949	20.2546	20.3036	16.128	16.9976	15.9989	21.0177	16.3748	-0.360125	0.00443558
AT4G04860.1	16.642	15.3833	16.0292	13.359	10.6753	13.3989	16.0182	12.4777	-0.360355	0.0219022
AT5G66420.2	13.519	14.8386	11.4036	10.152	10.3168	10.4979	13.2537	10.3223	-0.360642	0.0434293
AT3G16500.1	29.2953	27.6025	32.5977	23.3202	20.0322	26.3366	29.8318	23.2297	-0.360884	0.0476302
AT5G58003.1	4.22731	3.97004	4.13532	3.08152	3.08059	3.43994	4.11089	3.20068	-0.361072	0.00299107
AT4G17040.1	105.203	105.676	104.083	76.5662	80.4208	88.1884	104.987	81.7251	-0.361361	0.00252263
AT1G77290.2	2.11883	1.82309	1.79359	1.3627	1.57675	1.52511	1.91184	1.48819	-0.361402	0.0256854
AT3G10980.1	8.81241	8.48057	8.47649	6.58513	6.94721	6.52648	8.58982	6.68627	-0.361426	0.000381866
AT2G26540.1	12.4542	11.9716	11.9188	10.1485	8.33773	9.80409	12.1149	9.43012	-0.361429	0.00985786
AT3G47620.1	34.1741	33.7611	39.691	27.5191	26.7657	29.4745	35.8754	27.9198	-0.361708	0.0185529
AT1G26640.1	13.7623	13.325	14.5036	10.5791	10.7073	11.0785	13.8636	10.7883	-0.361835	0.00120662
AT1G47710.1	23.8959	26.6387	21.9502	18.4001	17.5218	20.4735	24.1616	18.7985	-0.362101	0.0294785
AT3G05250.1	12.5656	11.7086	12.9538	10.1283	8.89257	9.93269	12.4093	9.65118	-0.36265	0.00655962
AT2G21090.1	0.888777	0.913879	0.976912	0.812413	0.697095	0.651692	0.926523	0.7204	-0.363028	0.0194589
AT4G22910.1	3.5004	3.71139	3.1461	2.5901	2.92576	2.53735	3.45263	2.68441	-0.363093	0.0199677
AT4G34490.1	16.4226	14.1146	14.5083	11.1066	11.3624	12.552	15.0152	11.6737	-0.363163	0.016462
AT2G46930.1	4.96655	5.36763	4.56714	3.33492	4.01988	4.22784	4.96711	3.86088	-0.363477	0.0357181
AT4G31170.1	41.77	37.9292	38.995	30.2364	33.8264	28.1911	39.5647	30.7513	-0.363568	0.0117455
AT2G43070.1	21.024	22.8221	22.0873	15.741	16.5051	18.982	21.9778	17.076	-0.364073	0.0115009
AT2G46230.1	44.3585	37.2052	40.7858	29.1307	35.0539	30.8605	40.7831	31.6817	-0.364323	0.0284192
AT3G63030.1	40.5653	37.0274	41.4303	31.5168	31.5045	29.4231	39.6743	30.8148	-0.364582	0.00427476
AT4G19370.1	31.6517	27.8895	33.8679	26.1259	22.8339	23.5879	31.1364	24.1826	-0.364633	0.02579
AT4G11820.2	15.0083	16.4631	13.0524	11.9639	11.5333	11.0723	14.8413	11.5231	-0.365079	0.0313879
AT4G00530.1	3.61749	3.97015	4.07852	3.02796	2.79486	3.23459	3.88872	3.01914	-0.365161	0.00991781
AT5G24660.1	52.3319	50.9849	56.0646	35.7787	45.9619	41.9805	53.1271	41.2404	-0.365391	0.0233771
AT5G63910.1	20.7165	20.1306	21.0222	16.1589	16.1598	15.7024	20.6231	16.007	-0.365555	0.00010787
AT5G42000.1	23.6365	20.9767	19.132	15.54	17.765	16.1696	21.2484	16.4915	-0.365628	0.0315003
AT5G04260.1	55.63	46.5625	53.3058	35.8294	42.6954	42.1555	51.8328	40.2267	-0.36571	0.0294978
AT3G15690.2	25.4686	23.3564	25.3115	16.4401	19.0972	21.9895	24.7122	19.1756	-0.365953	0.0335033
AT1G27600.1	11.8422	12.0523	10.7104	7.94345	9.37725	9.52855	11.535	8.94975	-0.366097	0.0168412
AT3G21290.1	2.30326	2.82103	2.38186	1.96847	1.78466	2.0706	2.50205	1.94124	-0.36613	0.036594
AT5G55500.1	14.3227	13.5812	12.665	10.6086	10.691	10.1751	13.5229	10.4915	-0.366181	0.00388786
AT5G41680.1	0.552186	0.551904	0.438849	0.413277	0.367124	0.416155	0.514313	0.398852	-0.366793	0.0478154
AT3G13772.1	23.3776	23.8066	23.709	17.2748	17.9748	19.7192	23.6311	18.3229	-0.367036	0.00198279
AT2G03270.1	6.76574	5.29716	5.71529	4.63257	4.68165	4.46801	5.92606	4.59408	-0.367299	0.039306
AT1G30890.1	21.9263	21.0599	20.6876	17.7407	17.5955	14.0246	21.2246	16.4536	-0.367332	0.0198019
AT2G41980.1	3.33201	3.49393	2.76633	2.41846	2.61753	2.39884	3.19742	2.47828	-0.367571	0.0359283
AT5G44720.1	105.885	84.7942	101.321	72.3707	78.7921	75.1146	97.3335	75.4258	-0.367879	0.0303885
AT5G27560.1	17.0921	15.5633	15.3441	11.8242	12.0036	13.3661	15.9998	12.398	-0.367953	0.00801674
AT5G51200.1	2.53624	2.8081	2.39202	2.03339	1.73235	2.22839	2.57879	1.99804	-0.368105	0.0371556
AT1G09575.1	3.35688	2.98771	3.01397	2.68896	2.44139	2.12044	3.11952	2.41693	-0.368148	0.0258104
AT3G42790.1	102.198	89.6764	103.319	69.001	82.4274	77.0965	98.3977	76.1749	-0.369309	0.0192447
AT5G44070.1	78.7764	82.5686	80.7281	64.5596	59.0811	63.7377	80.691	62.4595	-0.369487	0.000845726
AT5G58450.1	5.28891	5.98927	5.1838	4.25307	3.7351	4.75414	5.48733	4.24743	-0.369512	0.0330085
AT1G17890.1	32.5126	31.6086	30.0418	22.8266	25.5632	24.4951	31.3877	24.295	-0.36954	0.00273144
AT5G04930.1	73.2996	80.4905	73.5635	60.3487	61.1768	54.4496	75.7845	58.6584	-0.369566	0.00566105
AT3G52155.1	14.9719	14.8166	13.5495	11.7409	12.0081	9.79412	14.446	11.1811	-0.369615	0.0170869
AT4G30550.1	42.7922	33.4304	40.0616	28.8129	30.2032	30.9865	38.7614	30.0009	-0.369616	0.0372056
AT4G32720.1	22.3416	20.1231	20.8221	14.6973	17.6255	16.6591	21.0956	16.3273	-0.369658	0.0116313
AT1G12310.1	52.6358	43.0777	49.8796	33.2289	39.8898	39.5637	48.5311	37.5608	-0.36968	0.0372883
AT1G13470.1	204.968	182.129	193.02	162.181	139.743	147.037	193.372	149.654	-0.369753	0.00942984
AT1G16970.1	8.29842	7.886	8.93565	6.00414	6.77316	6.66131	8.37336	6.47954	-0.369915	0.00817552
AT5G52560.1	12.0423	12.8075	11.81	9.77813	8.28976	10.298	12.2199	9.4553	-0.370041	0.0147574
AT4G04350.1	3.29805	2.86994	3.16923	2.59541	1.97738	2.65114	3.11241	2.40798	-0.370209	0.0481518
AT5G59300.1	28.0682	22.7209	27.0081	19.6733	19.8248	20.6792	25.9324	20.0591	-0.3705	0.0242565
AT1G68070.1	12.9111	13.4694	12.2798	9.02441	11.0621	9.81565	12.8868	9.96738	-0.370606	0.0130631
AT1G22200.1	22.3857	19.7383	22.0455	16.1296	16.4607	17.0419	21.3898	16.5441	-0.37061	0.00516092
AT1G73810.1	40.8814	50.7182	40.696	36.3923	33.9903	31.9128	44.0985	34.0984	-0.371025	0.0481446
AT3G53030.1	10.8545	10.6988	10.9281	7.44382	8.31094	9.36078	10.8271	8.37185	-0.371033	0.0117129
AT5G44250.1	13.1276	11.4755	13.5275	8.78846	10.0315	10.6629	12.7102	9.82764	-0.37107	0.0260283
AT1G29940.1	4.66078	5.16056	4.19715	4.10213	3.22668	3.50997	4.67283	3.61293	-0.371129	0.0491088
AT3G05060.1	14.8861	12.9296	13.2963	11.6385	9.42819	10.7195	13.704	10.5954	-0.371165	0.0240304
AT4G32605.1	6.77089	8.21851	7.11012	5.19766	6.32062	5.56627	7.36651	5.69485	-0.371322	0.0380081
AT4G30810.1	16.9239	16.3955	15.6481	11.0835	12.6869	14.0844	16.3225	12.6183	-0.371348	0.0171101
AT2G46470.1	9.20933	9.69499	9.15465	7.41289	6.38842	7.88746	9.35299	7.22959	-0.371514	0.0110318
AT5G50230.1	10.9726	8.99274	11.3937	7.46551	7.88303	8.88852	10.453	8.07902	-0.371668	0.0495265
AT3G23700.1	18.4466	15.9551	18.8474	14.2246	12.4054	14.5205	17.7497	13.7168	-0.371847	0.022783
AT5G08710.1	4.63895	4.70112	4.66444	3.74986	3.1382	3.92935	4.66817	3.6058	-0.372536	0.011478
AT3G27230.1	18.6415	16.8186	18.1219	15.8012	13.3117	12.2714	17.8607	13.7947	-0.372667	0.026104
AT3G10720.2	4.32969	3.93479	4.65635	3.47069	3.36464	3.1441	4.30694	3.32648	-0.37267	0.0129692
AT3G01850.1	13.0552	13.7608	13.0437	8.81721	10.121	11.8464	13.2865	10.2615	-0.372718	0.0291394
AT5G41160.1	6.14238	5.71874	5.58765	4.50141	4.21683	4.75735	5.81626	4.49186	-0.372777	0.00443304
AT2G03340.1	11.7986	10.6153	12.9737	8.58526	8.92872	9.81477	11.7959	9.10958	-0.372823	0.025473
AT5G53170.1	19.8997	19.1036	20.3761	14.956	14.8157	16.0823	19.7931	15.2846	-0.372917	0.00117623
AT5G20360.1	3.86153	3.78913	4.15451	3.02586	2.81678	3.27346	3.93506	3.0387	-0.372931	0.00658821
AT5G67320.1	15.9268	15.9266	18.306	13.4633	12.3641	12.9063	16.7198	12.9112	-0.372935	0.0111728
AT2G43130.1	16.739	16.6453	16.0546	12.7111	11.8429	13.6128	16.4796	12.7223	-0.373328	0.00246828
AT3G20740.1	7.87095	6.82691	8.29987	5.92771	6.57055	5.25385	7.66591	5.91737	-0.373501	0.0392654
AT2G22795.1	7.84492	8.89705	9.63674	7.37299	6.0766	6.91073	8.7929	6.78677	-0.373614	0.0356202
AT1G26190.1	1.73638	1.72754	1.83564	1.32324	1.25946	1.50764	1.76652	1.36345	-0.373648	0.00798456
AT5G52010.1	4.22858	4.42174	4.79855	3.51546	3.58757	3.27659	4.48296	3.45987	-0.373731	0.00596447
AT5G62390.1	45.8361	46.9583	45.2319	32.1706	36.2148	38.1299	46.0088	35.5051	-0.373884	0.00454585
AT4G19185.1	13.054	12.8443	11.2617	9.21352	10.2764	9.1845	12.3867	9.55814	-0.373988	0.0134683
AT3G60030.1	12.2465	13.48	12.8919	9.37524	9.42276	10.9992	12.8728	9.93239	-0.374111	0.0101586
AT3G61540.1	16.0659	18.2625	15.367	12.9163	12.5646	12.8593	16.5651	12.7801	-0.374254	0.01259
AT2G27360.1	7.57117	7.51131	7.03057	5.65165	6.03635	5.37089	7.37102	5.6863	-0.374374	0.00283426
AT2G02800.1	28.3884	24.9064	27.2008	19.7413	19.7375	22.6058	26.8319	20.6949	-0.374675	0.0118137
AT5G25760.1	33.6661	27.7478	29.0117	21.8087	22.1627	25.7569	30.1418	23.2428	-0.374985	0.0348617
AT3G54850.1	20.127	19.3428	20.8275	15.2996	14.6727	16.5205	20.0991	15.4976	-0.375087	0.00264933
AT5G62620.1	10.9731	11.9487	10.802	8.94037	8.17294	8.88761	11.2413	8.66697	-0.375206	0.00406642
AT4G08500.1	21.191	24.1736	19.9601	16.0985	17.1251	17.1337	21.7749	16.7858	-0.375424	0.0183663
AT2G27490.2	15.0867	14.216	14.5575	11.6553	12.1183	10.0331	14.62	11.2689	-0.375603	0.00792591
AT3G24590.1	21.2766	18.4446	18.6566	15.245	13.6225	16.1278	19.4593	14.9984	-0.375644	0.0188684
AT5G66060.1	17.7947	18.7983	17.025	14.0459	13.0481	14.2303	17.8727	13.7748	-0.375729	0.00290283
AT3G14930.2	17.0385	16.6494	18.1232	13.9038	12.9743	13.0479	17.2704	13.3087	-0.37593	0.00174192
AT2G45380.1	23.158	24.4551	24.6407	18.4655	16.4878	20.7206	24.0846	18.558	-0.376072	0.013445
AT4G25300.1	7.68491	6.84863	7.04482	4.91082	6.21029	5.50553	7.19278	5.54222	-0.376087	0.0218254
AT2G21370.1	6.838	5.85284	6.2661	4.25565	4.93471	5.41636	6.31898	4.86891	-0.376093	0.0303763
AT5G15730.2	17.318	17.6563	17.9615	13.394	13.6648	13.7271	17.6453	13.5953	-0.376174	4.43159e-05
AT1G11430.1	41.4227	34.2042	39.9914	27.1951	28.2668	33.6049	38.5394	29.6889	-0.37641	0.0405899
AT5G02240.1	119.888	109.033	117.12	78.2393	87.3646	100.958	115.347	88.8539	-0.37647	0.0227674
AT5G44780.1	0.874457	1.07637	0.984341	0.775082	0.69601	0.789763	0.978388	0.753618	-0.376573	0.0261433
AT2G03670.1	0.979154	0.963272	0.921909	0.775634	0.72783	0.701596	0.954778	0.73502	-0.377382	0.00134484
AT2G41460.1	4.37565	5.22667	3.96758	3.48245	3.40674	3.55634	4.5233	3.48184	-0.377524	0.0493554
AT5G23670.1	15.3712	16.822	14.0037	12.7232	10.6362	12.1974	15.399	11.8522	-0.377674	0.0259776
AT1G69220.1	8.47477	10.0999	8.7521	7.43644	6.51355	7.08252	9.10893	7.01084	-0.377694	0.0211124
AT4G26860.1	32.0479	25.9108	30.7843	22.3342	23.1695	22.7944	29.581	22.766	-0.37779	0.0225071
AT1G27390.1	18.2925	17.9115	19.4962	15.7377	13.3122	13.8168	18.5667	14.2889	-0.377824	0.00826484
AT4G11521.1	6.01865	6.16383	5.40974	5.01257	4.34647	4.17865	5.86407	4.51256	-0.377957	0.0170902
AT1G67060.1	23.9405	22.1473	24.2564	16.2832	19.9237	17.9183	23.4481	18.0418	-0.378131	0.0120894
AT4G02520.1	2333.23	2443.68	2255.83	2004.31	1703.94	1702.88	2344.24	1803.71	-0.378154	0.00906998
AT1G28150.1	30.6575	28.1538	30.0118	20.7949	22.9883	24.5567	29.6077	22.78	-0.378208	0.00671444
AT5G38380.1	15.04	13.6108	13.9873	9.74286	12.1838	10.8755	14.2127	10.9341	-0.378353	0.0164679
AT1G62010.1	1.20603	1.31081	1.3469	0.838455	1.11132	1.02264	1.28791	0.990802	-0.378364	0.0307155
AT1G19380.1	34.7596	30.9235	32.6938	25.0344	26.326	24.3183	32.7923	25.2262	-0.378434	0.00380986
AT3G07090.1	49.4979	45.4374	44.3566	34.3206	39.427	33.337	46.4307	35.6948	-0.379362	0.0118898
AT3G04310.1	3.31808	3.36394	3.37948	2.89543	2.60314	2.23586	3.35383	2.57815	-0.379477	0.0155218
AT1G15930.2	50.0492	56.9513	55.7564	43.7796	44.0078	37.3229	54.2523	41.7035	-0.379517	0.0147712
AT2G02590.1	4.62445	4.6158	4.6876	3.06807	3.67312	3.96506	4.64262	3.56875	-0.379519	0.0154676
AT4G09200.1	6.5898	7.01398	6.39917	5.96983	4.39209	5.01314	6.66765	5.12502	-0.379621	0.0353336
AT5G38895.1	14.8868	15.3779	18.2731	11.2252	13.1232	12.9556	16.1793	12.4347	-0.37978	0.0371562
AT2G36900.1	27.7364	25.3661	28.2867	19.2732	22.8075	20.4675	27.1298	20.8494	-0.37987	0.0101826
AT2G44420.1	15.0163	12.7018	15.6813	10.8993	10.0301	12.4162	14.4665	11.1152	-0.380179	0.0424911
AT5G26680.2	4.54418	4.4369	4.4949	3.1139	4.00193	3.23787	4.49199	3.45124	-0.380243	0.0203835
AT5G06560.1	11.1906	13.797	11.825	10.5266	8.27615	9.47852	12.2709	9.42708	-0.380354	0.0492839
AT3G03720.2	24.2009	25.7346	23.1659	16.8719	21.1494	18.1371	24.3671	18.7195	-0.380397	0.0185043
AT2G40750.1	98.6489	84.988	88.0491	75.7928	68.8988	64.011	90.562	69.5675	-0.380492	0.0173729
AT2G44080.1	24.8613	27.4871	26.0981	20.2169	20.7908	19.2447	26.1488	20.0841	-0.38069	0.00234865
AT3G57150.1	22.595	20.3888	19.9383	16.5456	15.7666	16.0157	20.9741	16.1093	-0.380714	0.00465983
AT3G24503.1	166.869	150.669	147.584	124.54	119.175	113.449	155.041	119.055	-0.381023	0.0060687
AT4G18010.1	36.5783	43.5445	43.1901	30.8474	31.8689	31.9501	41.1043	31.5555	-0.3814	0.0140937
AT2G16500.1	41.112	51.289	43.0989	35.0384	32.9598	36.008	45.1666	34.6688	-0.381621	0.031721
AT3G11220.1	4.64682	5.10891	4.348	4.00655	3.37405	3.44507	4.70125	3.60856	-0.381622	0.0215327
AT4G04720.1	25.1618	24.6062	26.2879	19.4144	18.8115	20.1474	25.352	19.4578	-0.38175	0.000716332
AT1G79010.1	79.4028	61.2366	69.4793	52.255	58.7493	50.2553	70.0396	53.7532	-0.381819	0.0494715
AT1G08210.1	5.27515	5.45214	5.08775	4.35201	3.41747	4.36759	5.27168	4.04569	-0.381877	0.0208238
AT3G62880.1	9.43745	9.7116	8.5212	6.02245	7.81061	7.40151	9.22342	7.07819	-0.381921	0.0298837
AT2G05120.1	1.27217	1.31257	1.05767	1.03979	0.862808	0.892151	1.21413	0.931584	-0.382168	0.0425191
AT1G60080.1	2.21091	2.09636	1.75995	1.60875	1.55705	1.48907	2.02241	1.55162	-0.382298	0.0280431
AT2G20142.1	49.8153	46.0548	48.2029	36.3442	36.5904	37.5812	48.0244	36.8386	-0.382548	0.000631818
AT1G15570.1	0.668887	0.765389	0.598857	0.518714	0.533029	0.507546	0.677711	0.519763	-0.382816	0.0318464
AT3G16780.1	23.4506	23.6052	22.3501	17.1064	18.1831	17.9382	23.1353	17.7426	-0.382882	0.000460055
AT3G28670.1	11.6311	11.0064	11.763	8.55994	8.71551	9.10549	11.4668	8.79365	-0.382933	0.000712317
AT3G03560.1	41.0008	36.2612	40.3034	29.7802	30.737	29.5949	39.1885	30.0374	-0.383671	0.00382689
AT3G05580.1	10.9056	12.419	12.8182	9.14862	9.64547	8.90766	12.0476	9.23392	-0.38373	0.010612
AT5G57035.1	21.4318	23.7252	21.2599	16.5163	15.3479	19.0329	22.139	16.9657	-0.383967	0.0184368
AT5G55200.1	8.92045	8.11665	7.63359	5.7941	6.62827	6.48066	8.22356	6.30101	-0.38418	0.0134072
AT4G00335.1	10.0533	8.69827	8.984	6.29249	7.22911	7.72821	9.24519	7.08327	-0.384287	0.0214051
AT5G11950.1	45.2485	40.6585	41.2008	29.8733	36.7952	30.7008	42.3693	32.4564	-0.384515	0.0193576
AT1G58235.1	38.6127	40.2729	37.0132	28.9267	27.2539	32.5991	38.6329	29.5932	-0.384564	0.00793674
AT1G18440.1	7.89106	8.27032	7.96523	5.67952	6.19378	6.60715	8.0422	6.16015	-0.384625	0.00299449
AT3G58140.1	35.4015	31.374	33.393	25.4149	23.1652	28.1259	33.3895	25.5687	-0.385019	0.0133036
AT3G61150.1	4.51245	5.24112	4.59842	3.33569	3.46156	4.19041	4.784	3.66255	-0.385366	0.0333179
AT4G31930.1	3.81202	3.53752	3.76877	3.23172	2.96239	2.31699	3.70611	2.83703	-0.385522	0.0378366
AT3G03040.1	5.46272	5.32496	5.63254	4.35558	3.98692	4.22544	5.47341	4.18931	-0.385727	0.000781791
AT1G51720.1	7.24712	8.90862	7.7795	6.09454	5.33643	6.88802	7.97841	6.10633	-0.385796	0.0478107
AT5G56610.1	10.8293	10.8004	12.3974	7.95985	9.84543	8.23481	11.3424	8.68003	-0.385948	0.0280481
AT3G26920.1	3.75902	3.44041	3.60992	2.84284	2.40237	3.02684	3.60312	2.75735	-0.385963	0.014995
AT4G12570.1	10.1059	12.1828	10.7276	7.93039	8.07026	9.25912	11.0055	8.41992	-0.386341	0.0256755
AT1G01540.2	14.461	14.0533	13.8045	10.6481	10.7899	10.9384	14.1063	10.7921	-0.386361	9.22914e-05
AT4G09580.1	14.0963	11.4903	12.4411	9.4013	9.33896	10.3521	12.6759	9.69747	-0.386408	0.0229032
AT3G55470.2	36.2099	31.3482	37.1561	27.4784	26.5992	26.0233	34.9047	26.7003	-0.386568	0.0113413
AT1G26750.1	20.312	18.7761	20.7844	15.8997	16.4616	13.4376	19.9575	15.2663	-0.38658	0.0133693
AT5G06680.1	1.60919	1.7788	1.61357	1.27683	1.33539	1.21347	1.66719	1.27523	-0.386657	0.00402995
AT4G25390.1	18.43	21.3667	20.5039	15.3874	16.3699	14.3641	20.1002	15.3738	-0.386736	0.0106809
AT1G22730.1	7.71247	8.66943	7.69202	6.31049	6.05018	6.05167	8.02464	6.13744	-0.386799	0.00482548
AT5G43600.1	15.3561	12.722	14.3129	10.3435	10.2452	11.828	14.1303	10.8056	-0.387023	0.0225764
AT3G04340.1	4.87796	5.29314	4.48672	3.97768	3.77926	3.45161	4.88594	3.73618	-0.387071	0.0145672
AT4G12230.1	31.9134	29.751	29.0807	21.9956	24.029	23.3656	30.2484	23.13	-0.387089	0.00241462
AT1G14830.1	19.8953	21.0886	18.817	15.1977	14.3997	16.1277	19.9336	15.2417	-0.387182	0.00470839
AT5G52370.1	17.3264	15.1033	16.1768	12.021	12.1233	13.0206	16.2022	12.3883	-0.387207	0.00598329
AT5G10460.1	15.6715	13.1149	15.1916	10.1488	11.1676	12.3048	14.6594	11.2071	-0.387412	0.0261327
AT3G13050.1	13.2487	14.7687	13.8361	10.0545	10.8739	11.0664	13.9512	10.6649	-0.387516	0.00369739
AT4G21400.1	5.1201	6.29033	6.07806	4.24621	4.02425	5.09777	5.8295	4.45608	-0.387598	0.0476594
AT5G56280.1	18.5028	15.1377	19.3362	13.4263	12.6427	14.4254	17.6589	13.4981	-0.387636	0.0396212
AT2G28840.1	164.849	154.815	156.906	117.353	126.79	120.134	158.857	121.426	-0.387649	0.000832971
AT5G55900.1	3.00825	2.54749	3.05082	2.26774	1.96659	2.34421	2.86885	2.19284	-0.387671	0.0269779
AT5G05930.1	21.9554	21.8611	23.8627	13.969	18.138	19.6202	22.5597	17.2424	-0.387791	0.0426909
AT3G07080.1	5.82928	5.60134	6.25959	4.86178	4.36457	4.29402	5.89674	4.50679	-0.387816	0.00614884
AT1G79020.1	4.49455	5.41181	4.57681	3.52721	3.33514	4.20486	4.82772	3.68907	-0.388085	0.0446473
AT5G22840.1	4.77695	4.75969	4.34524	3.60413	3.30207	3.70152	4.62729	3.53591	-0.388088	0.00416328
AT1G03330.1	40.3827	33.2433	42.9096	26.7047	31.7727	30.564	38.8452	29.6805	-0.388222	0.04881
AT2G43350.1	60.3255	51.4821	53.5379	41.262	41.8372	43.2204	55.1152	42.1065	-0.388405	0.00892214
AT1G52360.1	17.9665	17.7707	18.1987	13.2175	13.4357	14.5482	17.9786	13.7338	-0.388549	0.00059195
AT4G13160.1	7.71331	7.7934	8.69456	5.26227	5.93372	7.29127	8.06709	6.16242	-0.388551	0.0476664
AT3G07810.1	12.014	11.5044	11.4576	8.24593	8.92926	9.53414	11.6587	8.90311	-0.389021	0.00261215
AT3G22370.1	94.5223	81.4205	86.2337	65.3908	70.8794	63.935	87.3922	66.7351	-0.389058	0.00913561
AT2G33980.1	1.06179	1.24896	1.2076	0.960926	0.852973	0.872805	1.17278	0.895568	-0.389061	0.0135184
AT5G60950.1	31.1736	27.9585	29.5181	20.3447	24.5607	22.7873	29.5501	22.5642	-0.389125	0.0104023
AT1G06670.1	2.98681	3.66984	3.23958	2.86829	2.38442	2.30226	3.29874	2.51832	-0.389453	0.0428037
AT2G20410.1	6.38901	6.88185	5.89655	5.25126	4.19751	5.18383	6.38914	4.87753	-0.389469	0.027111
AT2G04630.1	50.2455	40.1423	50.3449	32.4514	39.2377	35.7477	46.9109	35.8122	-0.389472	0.0469594
AT4G17390.1	83.8523	72.9496	75.1577	55.9906	62.4596	58.6252	77.3199	59.0251	-0.389511	0.00872639
AT5G03990.1	9.10133	9.80451	9.76767	8.20769	6.26737	7.41209	9.55784	7.29572	-0.389634	0.0204345
AT5G05480.1	2.41315	2.31236	2.61587	1.61595	2.11332	1.87412	2.44713	1.8678	-0.389749	0.0266276
AT5G52820.1	36.4193	35.7604	36.4014	27.7653	29.5866	25.5115	36.1937	27.6212	-0.389965	0.00202061
AT1G10130.1	9.00642	10.7243	8.731	6.89035	7.46401	7.36355	9.48725	7.2393	-0.390139	0.0256339
AT5G64760.2	9.48976	8.11932	8.13727	7.29841	6.18884	6.15859	8.58212	6.54862	-0.390144	0.0259585
AT1G53770.1	8.84332	8.82523	8.03786	6.77608	6.59897	6.24006	8.5688	6.53837	-0.390162	0.00276943
AT2G14045.1	24.5395	20.0084	23.3703	17.1885	17.3809	17.2491	22.6394	17.2729	-0.39033	0.0168463
AT5G53060.1	3.21268	2.79836	3.02565	2.17362	2.1489	2.57162	3.01223	2.29805	-0.390425	0.0171778
AT3G12300.1	25.4817	24.685	26.5363	17.6538	21.2397	19.6152	25.5677	19.5029	-0.390629	0.00653252
AT1G70750.1	4.84827	4.52762	5.38635	3.79102	3.59172	3.87629	4.92075	3.75301	-0.390829	0.0115324
AT5G16820.1	4.19302	4.31733	4.2409	3.38316	2.7738	3.56746	4.25042	3.24147	-0.390954	0.014144
AT5G24260.1	11.1941	11.9673	10.4496	9.20384	8.17331	8.25382	11.2037	8.54366	-0.391048	0.00837285
AT5G09680.1	47.8508	39.0554	46.7034	31.7041	35.8747	34.3036	44.5365	33.9608	-0.391119	0.0247621
AT2G20290.1	0.359088	0.38381	0.382395	0.271661	0.247611	0.338806	0.375098	0.286026	-0.39112	0.0351231
AT5G11330.1	22.2586	20.6384	23.3319	15.8658	15.3508	19.2829	22.0763	16.8332	-0.391193	0.0229998
AT1G62430.1	22.2676	19.5807	21.6921	14.598	16.0942	17.7563	21.1801	16.1495	-0.39122	0.0147488
AT1G30570.1	1.35211	1.52382	1.26371	1.08347	0.992513	1.0798	1.37988	1.05193	-0.391508	0.0161005
AT3G49160.1	6.06447	7.27097	7.2262	5.50588	4.65006	5.51759	6.85388	5.22451	-0.391625	0.0289272
AT3G49560.1	48.0639	44.5306	47.7373	34.5093	35.4528	37.0066	46.7773	35.6562	-0.391653	0.00115744
AT3G14410.1	9.46706	8.80703	9.88111	7.521	6.4604	7.47878	9.38506	7.15339	-0.391739	0.00877925
AT5G46750.1	37.3048	32.7844	34.2973	27.0186	24.9514	27.5875	34.7955	26.5192	-0.391866	0.00594399
AT5G10745.1	10.7152	10.9255	10.957	7.41495	7.89837	9.52238	10.8659	8.27857	-0.392357	0.0157216
AT1G77740.1	17.0001	17.3355	15.0444	12.4786	11.6149	13.5266	16.46	12.54	-0.392424	0.0122544
AT1G47278.1	31.34	25.6627	26.0059	19.9958	21.8676	21.3466	27.6695	21.07	-0.393106	0.0263904
AT2G25740.1	4.97687	5.58449	5.36823	4.29313	3.59432	4.24108	5.30986	4.04284	-0.393304	0.0115026
AT3G45740.1	6.26176	5.88851	5.01067	4.49797	3.88102	4.68686	5.72031	4.35528	-0.393328	0.037014
AT2G15820.1	2.25028	2.04772	2.42466	1.68379	1.55434	1.87948	2.24089	1.70587	-0.393561	0.0206504
AT4G19500.1	4.08155	4.78691	4.71961	3.55425	3.17129	3.61614	4.52936	3.44723	-0.393869	0.0149258
AT5G66675.1	33.5295	29.09	30.6529	25.5221	22.9487	22.5128	31.0908	23.6612	-0.393964	0.00978718
AT1G56180.1	6.60739	5.64323	6.6019	4.5027	5.26171	4.58272	6.28417	4.78238	-0.393994	0.0200071
AT5G09830.1	62.5159	50.334	60.8271	39.8227	46.0635	46.2792	57.8924	44.0551	-0.394063	0.0337186
AT1G72370.1	163.346	139.678	146.315	110.083	127.612	104.217	149.78	113.971	-0.394177	0.0228062
AT2G37190.1	59.4329	48.0032	55.7602	41.8333	39.977	42.3695	54.3988	41.3933	-0.394179	0.0195361
AT2G38020.1	12.9535	12.6874	11.389	10.0193	8.34944	9.80096	12.3433	9.38989	-0.394551	0.0143407
AT4G20090.1	1.31252	1.26419	1.32678	0.877567	1.19727	0.894523	1.30116	0.989787	-0.394612	0.0419918
AT5G61020.1	20.5353	18.3638	17.4931	15.6395	11.8779	15.3778	18.7974	14.2984	-0.394681	0.040987
AT3G01370.1	7.42752	7.14857	7.41582	6.0258	4.77856	5.92335	7.33064	5.5759	-0.394733	0.0128509
AT3G60190.1	51.6421	58.0636	54.8	38.8098	41.5278	44.7876	54.8353	41.7084	-0.394767	0.0066076
AT4G16470.1	1.30567	1.31047	1.47997	0.905381	1.08391	1.12621	1.36537	1.0385	-0.394791	0.0210947
AT4G24340.1	3.68554	4.43615	4.3589	3.6044	3.1695	2.71806	4.1602	3.16399	-0.394909	0.0464575
AT3G20790.1	9.63875	9.24082	9.94499	6.74404	7.47699	7.69885	9.60819	7.30662	-0.39506	0.00286459
AT5G23955.1	0.912197	0.733217	0.777513	0.607175	0.551277	0.683934	0.807642	0.614129	-0.395176	0.0430002
AT1G14020.1	4.3135	4.94758	4.37816	3.58304	3.48947	3.29855	4.54641	3.45702	-0.395201	0.00752352
AT1G19240.1	19.3962	14.9734	18.0911	12.2745	14.6161	12.9925	17.4869	13.2943	-0.395464	0.0475401
AT5G15080.1	10.642	9.66571	11.3222	7.48553	7.1779	9.37919	10.5433	8.01421	-0.395696	0.0394508
AT3G13860.1	6.5352	6.44146	5.33315	4.8029	4.28329	4.83106	6.10327	4.63908	-0.395743	0.0261915
AT1G27100.1	75.7735	77.9835	75.3118	57.9872	57.3864	58.6698	76.3562	58.0145	-0.396333	3.48357e-05
AT1G11360.1	13.8386	12.7815	15.1008	9.58645	10.4169	11.6935	13.907	10.5656	-0.396429	0.0212258
AT2G21120.1	32.4523	33.4905	31.5259	25.0419	24.0871	24.9167	32.4896	24.6819	-0.396523	0.000261855
AT3G03680.1	0.967124	1.10945	1.05605	0.815501	0.840576	0.723335	1.04421	0.793137	-0.39677	0.0101161
AT3G48080.1	19.6346	24.4382	22.1302	17.1775	15.0391	18.0644	22.0677	16.7603	-0.396885	0.0325226
AT3G59150.1	6.28128	5.18161	5.8396	3.80405	4.57227	4.76453	5.76749	4.38028	-0.39692	0.0329646
AT1G54210.1	41.9593	34.8984	43.7893	32.0939	29.9488	29.584	40.2157	30.5422	-0.396953	0.0265709
AT4G01960.1	24.5726	24.7348	26.8091	19.2915	19.3129	19.1993	25.3722	19.2679	-0.397047	0.00106569
AT1G79660.1	23.4703	20.0934	25.2727	15.4664	18.2936	18.5015	22.9454	17.4205	-0.397423	0.037701
AT3G51000.1	90.1709	80.6697	92.2289	60.7994	68.6333	70.2866	87.6898	66.5731	-0.39747	0.0101646
AT1G77140.1	9.38365	8.77133	9.5274	7.15339	6.11688	7.74507	9.22746	7.00511	-0.397525	0.0137101
AT1G65280.1	14.6182	15.9243	14.7556	12.0839	10.6876	11.6164	15.0994	11.4626	-0.39755	0.0033688
AT1G50730.1	5.01347	5.11043	4.77578	3.79823	3.26555	4.24669	4.96656	3.77016	-0.397621	0.0163824
AT1G26300.1	16.8194	13.4673	15.4712	10.7808	12.2952	11.6572	15.2526	11.5778	-0.397703	0.0262884
AT1G14510.1	33.092	30.7062	34.8741	22.6857	24.9672	27.235	32.8908	24.9626	-0.397914	0.0112971
AT5G27330.1	0.675306	0.752704	0.579256	0.498829	0.512938	0.511575	0.669089	0.507781	-0.397992	0.0328184
AT1G13900.1	9.24263	10.5928	9.76546	7.55265	7.20324	7.70842	9.86695	7.4881	-0.398004	0.0048103
AT2G41640.1	20.6998	25.7821	21.4986	16.959	17.7765	16.8488	22.6602	17.1947	-0.398191	0.0271351
AT5G49830.1	18.4436	18.6958	17.1237	14.2534	13.6801	13.239	18.0877	13.7242	-0.39829	0.0015554
AT3G21700.2	1.99621	2.15582	1.98855	1.45935	1.62287	1.57698	2.04686	1.55307	-0.398292	0.00250472
AT4G32300.1	7.92296	9.01264	8.78021	6.02918	6.14464	7.33267	8.57194	6.50216	-0.398702	0.0177148
AT2G02180.1	37.5422	32.3573	37.3935	23.5223	27.7821	30.0789	35.7643	27.1277	-0.398753	0.0282129
AT5G48120.1	4.76047	5.46513	5.14743	3.87513	3.45796	4.32728	5.12435	3.88679	-0.398789	0.0186513
AT1G11400.2	17.2664	14.1911	18.7641	12.6919	12.7648	12.6297	16.7405	12.6955	-0.399031	0.0397894
AT5G50530.1	7.86558	8.46663	9.22687	7.15583	5.54068	6.68448	8.51969	6.46033	-0.399194	0.029417
AT1G52550.1	9.872	8.17351	7.75034	6.48432	6.37009	6.70462	8.59862	6.51968	-0.399304	0.033839
AT3G12040.1	8.46455	9.78447	8.17891	7.68932	5.91549	6.43308	8.80931	6.6793	-0.399333	0.0420349
AT5G10010.1	9.64558	10.8286	9.30284	7.75228	7.02709	7.79434	9.92568	7.52457	-0.399557	0.0102337
AT1G42440.1	9.92146	11.0474	9.24014	8.20369	6.34584	8.34585	10.0697	7.6318	-0.399921	0.0428584
AT5G06910.1	13.2883	11.4543	13.5787	10.5705	9.01543	9.45746	12.7737	9.68114	-0.399931	0.0188201
AT5G67480.1	143.738	131.03	158.876	95.5575	117.021	116.07	144.548	109.55	-0.399965	0.0304797
AT3G54290.1	9.11832	8.63604	7.99994	6.59837	5.59502	7.32325	8.58477	6.50555	-0.400109	0.0252356
AT5G22270.1	108.358	95.8209	111.474	72.715	78.6199	87.8597	105.218	79.7316	-0.400152	0.0172719
AT4G22850.1	5.44458	4.30309	5.497	3.57742	4.24075	3.73391	5.08155	3.85069	-0.400152	0.0482944
AT3G56130.1	9.94435	9.39749	10.733	7.62314	8.12308	7.04214	10.0249	7.59612	-0.40026	0.00816571
AT3G52610.1	10.8894	9.34464	9.85061	7.42201	7.87003	7.50302	10.0282	7.59836	-0.400305	0.0069136
AT4G31750.1	11.6878	10.167	11.379	7.46619	8.13585	9.57415	11.078	8.39207	-0.400593	0.0257844
AT2G17840.1	74.8355	76.746	77.1646	51.2731	60.9363	61.0741	76.2487	57.7612	-0.400613	0.00510893
AT2G41630.1	30.1617	26.3387	29.7707	20.3916	22.5564	22.4043	28.757	21.7841	-0.400642	0.00760423
AT1G14140.1	7.0852	7.08876	7.15687	4.47832	6.10388	5.57363	7.11028	5.38528	-0.400885	0.0227608
AT5G46620.1	12.5876	11.3811	13.3276	8.77736	9.1085	10.3526	12.4321	9.41281	-0.40137	0.0152861
AT5G25890.1	10.1598	10.2517	11.5289	7.92883	8.19093	8.05908	10.6468	8.05961	-0.401639	0.00447441
AT2G27030.2	1.56411	1.49419	1.68956	1.07452	1.32183	1.1977	1.58262	1.19802	-0.401666	0.0136353
AT4G12910.1	16.5191	17.1453	15.8178	12.0148	12.304	13.1378	16.4941	12.4855	-0.40169	0.00141833
AT3G53180.1	21.6123	26.2444	21.9137	15.6593	17.4696	19.6772	23.2568	17.6021	-0.40191	0.040537
AT1G07130.1	6.18211	5.51388	6.09179	5.10287	3.81992	4.53977	5.92926	4.48752	-0.401934	0.0277176
AT5G66860.1	31.3248	26.635	27.1256	20.2007	22.8959	21.2948	28.3618	21.4638	-0.402044	0.0148246
AT2G17290.1	27.6889	31.1158	26.3109	22.4416	19.7466	22.2198	28.3718	21.4693	-0.402182	0.0144357
AT1G47510.1	18.3029	16.0387	19.0954	13.009	14.9967	12.423	17.8124	13.4762	-0.402464	0.0226213
AT1G26670.1	155.525	121.627	142.397	99.9286	107.301	110.113	139.85	105.781	-0.402798	0.0299421
AT5G55860.1	11.7091	10.2193	11.0904	8.11508	8.24006	8.61461	11.0063	8.32325	-0.403108	0.00421847
AT3G57980.1	2.25401	1.96705	1.86665	1.33328	1.62808	1.64231	2.02924	1.53456	-0.403116	0.0323114
AT1G68720.1	4.3141	5.08274	5.08005	4.16887	3.51763	3.26079	4.82563	3.6491	-0.403178	0.0341213
AT3G02555.1	3.33844	3.69158	3.80216	2.59109	2.39527	3.20442	3.61073	2.73026	-0.403251	0.0350693
AT5G22030.1	4.19003	5.34187	5.1338	3.72246	3.41799	3.9488	4.88857	3.69642	-0.403285	0.0367203
AT5G42360.1	6.47781	7.10247	6.22793	4.58163	4.89769	5.49413	6.60273	4.99115	-0.403692	0.0124534
AT1G78206.1	0.373964	0.358517	0.431365	0.275848	0.262824	0.341022	0.387949	0.293231	-0.403826	0.0446897
AT5G58990.1	14.5622	13.3302	15.1874	10.2105	10.4732	11.8779	14.3599	10.8539	-0.403837	0.00957574
AT2G45240.1	22.5004	21.3304	18.106	15.2183	15.325	16.2689	20.6456	15.6041	-0.403913	0.0204966
AT5G49555.1	8.55369	8.53407	7.98439	6.74065	5.9854	6.2229	8.35738	6.31632	-0.403968	0.00216846
AT3G48195.1	6.78883	7.99944	7.32178	5.95506	5.17416	5.57618	7.37002	5.56847	-0.404388	0.0124031
AT5G21222.1	2.73097	2.90733	3.25066	2.13529	2.18676	2.39288	2.96299	2.23831	-0.404644	0.0134664
AT3G43740.1	24.0995	19.0454	22.4479	17.6406	15.631	16.2635	21.8643	16.5117	-0.405085	0.0287942
AT3G55950.1	11.2734	12.8138	10.3934	9.44963	8.90539	7.67979	11.4935	8.67827	-0.405345	0.0329162
AT3G28450.1	21.9018	20.4449	22.8349	16.3887	16.3291	16.4935	21.7272	16.4038	-0.405476	0.00157919
AT2G16710.1	67.1742	58.5932	64.9964	46.5283	49.2658	48.2153	63.5879	48.0031	-0.405624	0.00444771
AT5G06830.1	12.4375	12.2231	12.6948	10.0549	8.26434	9.87399	12.4518	9.39773	-0.405971	0.00643261
AT1G19130.1	63.5253	56.007	57.0527	39.4218	49.4456	44.3709	58.8617	44.4128	-0.406355	0.0179135
AT5G44460.1	13.8488	13.3312	13.7567	9.00375	11.9085	9.97358	13.6456	10.2953	-0.406455	0.0181883
AT4G23010.1	93.0214	80.8437	84.558	63.4244	70.5635	60.9202	86.141	64.9694	-0.406941	0.0101522
AT3G25600.1	98.4895	80.4585	90.3581	65.5422	74.4063	63.123	89.7687	67.6905	-0.407259	0.0240582
AT4G22980.1	19.8996	18.2237	19.1931	14.7198	13.9804	14.5174	19.1055	14.4058	-0.407332	0.000916272
AT1G74200.1	1.58796	1.6293	1.64009	1.24638	1.11927	1.29681	1.61911	1.22082	-0.407353	0.00195094
AT1G70070.1	4.83379	5.7011	5.67673	4.27565	3.62394	4.32389	5.40387	4.07449	-0.407373	0.0216631
AT5G47790.1	5.2897	5.17024	5.13445	3.74229	3.8964	4.11861	5.19813	3.9191	-0.407471	0.000423155
AT4G30440.1	77.0404	78.0556	92.6156	62.9082	66.7328	57.1153	82.5705	62.2521	-0.407504	0.0242268
AT5G20120.1	18.7317	16.0794	17.8121	12.0784	13.5199	14.075	17.541	13.2244	-0.407532	0.0116109
AT5G15550.1	12.1374	11.709	10.7428	8.96128	8.16207	8.95346	11.5297	8.69227	-0.407553	0.00443013
AT5G43170.1	11.896	11.7724	12.6383	8.32027	10.7072	8.33901	12.1022	9.12215	-0.407829	0.023611
AT4G03180.1	12.4273	11.2135	12.6956	10.6337	8.62651	8.12594	12.1121	9.12872	-0.407969	0.0286755
AT5G44980.1	2.41681	2.22943	2.89969	1.83342	1.79349	2.06011	2.51531	1.89568	-0.408024	0.0456697
AT1G35160.1	99.9646	82.9904	87.8512	62.2784	68.282	73.5231	90.2687	68.0279	-0.4081	0.0207343
AT2G33050.1	2.4492	2.10828	2.33479	1.87591	1.47136	1.84666	2.29742	1.73131	-0.408151	0.0261674
AT5G12200.1	34.1961	32.5774	32.3332	22.3512	25.2126	27.1198	33.0356	24.8945	-0.40819	0.00564317
AT3G06150.1	5.4445	5.7955	6.3856	4.07194	4.37465	4.83435	5.8752	4.42698	-0.408316	0.0148029
AT5G14120.1	117.493	139.403	136.218	84.6095	96.9267	114.675	131.038	98.737	-0.408323	0.0434962
AT4G18060.1	14.3218	12.2473	12.2194	8.98091	9.86812	10.3769	12.9295	9.74197	-0.408384	0.0168114
AT3G02250.1	3.63806	3.86155	4.33016	3.14213	2.70473	3.06628	3.94325	2.97105	-0.408415	0.0164594
AT3G11560.2	14.9152	14.7107	14.8647	11.064	9.7121	12.7448	14.8302	11.1736	-0.408439	0.0141639
AT3G12200.1	9.51729	10.9684	10.6177	7.26	7.29061	8.88113	10.3678	7.81058	-0.408606	0.0208365
AT5G41220.1	5.40926	6.38115	6.26474	4.67165	4.27734	4.65145	6.01838	4.53348	-0.408757	0.0110695
AT5G02290.1	84.7724	77.3226	92.1734	59.9303	66.1828	65.4151	84.7561	63.8427	-0.408795	0.0113942
AT5G35360.1	17.304	16.051	17.2196	12.5387	12.1686	13.3877	16.8582	12.6984	-0.40881	0.00154893
AT1G70520.1	41.1866	39.7291	42.5079	29.2645	29.7546	33.9484	41.1412	30.9892	-0.40882	0.00385855
AT5G07300.1	21.5632	23.4059	22.6503	16.5819	15.8286	18.5211	22.5398	16.9772	-0.408876	0.00447643
AT4G26300.1	13.0146	13.2201	12.6636	9.67197	9.98994	9.63594	12.9661	9.76595	-0.408911	8.50726e-05
AT3G63130.1	3.34429	3.25628	3.7186	2.66565	2.41732	2.68914	3.43972	2.59071	-0.408946	0.00695415
AT3G46100.1	15.917	14.8786	16.0068	11.3682	11.5445	12.3353	15.6008	11.7493	-0.409041	0.00119329
AT4G35310.1	85.9678	89.4872	87.9171	70.9618	63.3391	63.9959	87.7907	66.0989	-0.409442	0.00120055
AT1G60940.1	29.2903	28.7443	30.9943	18.9945	21.2283	26.8023	29.6763	22.3417	-0.409575	0.0386773
AT5G16130.1	77.4871	61.1052	65.1296	53.1966	53.5077	46.6623	67.9073	51.1222	-0.409617	0.0361398
AT1G52160.1	3.58079	4.31023	3.36147	2.91444	2.83776	2.71859	3.75083	2.82359	-0.409678	0.0338156
AT3G15660.1	48.14	45.3098	44.7349	36.81	33.628	33.5813	46.0616	34.6731	-0.409747	0.00161354
AT1G31160.1	14.2682	11.9002	13.4355	10.6436	8.68952	10.4774	13.2013	9.93682	-0.409824	0.025001
AT1G11310.1	195.952	215.019	194.039	141.688	156.564	157.121	201.67	151.791	-0.409913	0.00401617
AT1G32760.1	0.596798	0.659262	0.742926	0.493475	0.535368	0.475511	0.666329	0.501451	-0.410124	0.0229119
AT5G05700.1	9.91567	10.246	10.8868	8.79875	6.34752	8.21621	10.3495	7.78749	-0.410326	0.0318813
AT2G30910.1	6.86606	6.15673	5.68962	4.6714	5.32214	4.08589	6.23747	4.69314	-0.410407	0.0354042
AT4G32870.1	36.4288	35.2504	43.0833	25.2723	30.3442	30.7245	38.2542	28.7803	-0.410532	0.0344507
AT4G01370.1	75.5781	67.3714	69.8688	52.6552	56.7344	50.7021	70.9394	53.3639	-0.410723	0.00428581
AT1G61300.1	9.36529	9.18927	9.76948	7.2092	6.18206	7.91511	9.44135	7.10212	-0.410743	0.0116919
AT5G16070.1	15.1153	16.0257	15.6177	10.3277	11.837	13.006	15.5862	11.7235	-0.410866	0.00918508
AT3G46970.1	68.4118	68.1565	69.6432	47.0118	47.5248	60.5645	68.7372	51.7003	-0.410917	0.0187551
AT2G31410.1	51.1407	41.5772	50.7536	35.9944	36.9654	34.8872	47.8238	35.949	-0.411778	0.0202731
AT1G71697.1	31.675	32.0014	34.819	22.5406	25.3882	26.1016	32.8318	24.6768	-0.411939	0.00524464
AT4G15475.1	8.06793	9.59026	7.96079	5.95366	6.00782	7.29089	8.53966	6.41746	-0.412177	0.0361291
AT1G30630.1	94.092	72.376	77.6646	61.0271	65.6909	56.743	81.3775	61.1537	-0.412191	0.0451593
AT1G18540.1	161.145	134.354	135.618	108.595	108.756	106.541	143.706	107.964	-0.412564	0.015076
AT4G17085.1	14.2493	13.6829	15.832	9.65324	12.9191	10.3062	14.5881	10.9595	-0.412609	0.0377766
AT1G49480.1	21.3931	18.9795	22.5797	13.9442	15.4473	17.8989	20.9841	15.7635	-0.412714	0.0289646
AT5G62950.1	14.5496	14.1051	15.2188	11.8186	9.78398	11.3549	14.6245	10.9858	-0.412744	0.00637793
AT1G16870.1	5.88692	6.265	6.26718	4.49525	4.59012	4.74944	6.1397	4.6116	-0.4129	0.000477821
AT3G11270.1	11.9851	10.0069	10.8045	7.96814	8.30626	8.35789	10.9322	8.21076	-0.41299	0.00978955
AT4G27430.1	5.19975	4.91554	5.38146	3.80993	3.80056	4.02832	5.16558	3.8796	-0.413022	0.00114265
AT2G39480.1	5.7631	6.59022	5.57919	4.55954	4.41021	4.49641	5.9775	4.48872	-0.413238	0.0090206
AT4G18950.1	49.9303	50.0046	51.887	34.8774	37.9979	41.1179	50.6073	37.9977	-0.413433	0.00273766
AT4G19150.1	6.11577	7.55204	7.50518	4.84469	4.94791	6.10452	7.05766	5.29904	-0.413459	0.0471512
AT4G01940.1	113.341	91.2781	111.403	72.0018	81.1723	84.071	105.341	79.0817	-0.413647	0.029689
AT4G22750.1	42.9133	39.9866	41.0331	27.0429	36.4216	29.5681	41.311	31.0109	-0.413752	0.0245451
AT4G31980.1	10.4975	11.3054	10.4781	7.54232	8.37074	8.31923	10.7603	8.07743	-0.413755	0.00216999
AT4G23710.1	79.6548	63.3782	74.3023	50.6939	55.8373	56.6113	72.4451	54.3809	-0.413788	0.0245264
AT1G01800.1	65.8693	56.4103	69.7545	42.7729	50.8604	50.4964	64.0114	48.0432	-0.413995	0.028445
AT5G46270.1	4.37741	5.38813	4.98825	3.61713	3.37914	4.07619	4.91793	3.69082	-0.41411	0.0266086
AT4G28080.1	6.97565	7.41026	7.54014	5.61442	5.31571	5.52347	7.30868	5.48453	-0.414243	0.000688055
AT1G42990.1	157.321	146.621	157.572	122.135	121.581	102.597	153.838	115.438	-0.414294	0.00646108
AT1G44835.1	13.9611	12.0975	12.3213	8.64378	10.6308	9.5244	12.7933	9.59966	-0.414331	0.0177565
AT3G16220.1	41.4833	33.7075	41.7281	29.9595	26.7915	30.979	38.973	29.2433	-0.414368	0.029046
AT3G22942.1	8.39458	7.95798	7.32327	5.87636	5.9581	5.92981	7.89194	5.92143	-0.414436	0.00321252
AT3G54420.1	26.1973	24.244	21.9067	17.3717	20.7387	16.1631	24.116	18.0911	-0.414708	0.0310346
AT5G62300.1	139.347	116.637	122.405	90.3576	100.54	92.9387	126.13	94.612	-0.414813	0.0134794
AT1G20630.1	78.0758	78.9476	65.1215	57.3847	51.7623	57.4774	74.0483	55.5414	-0.414902	0.0188901
AT1G35516.1	26.73	25.861	25.8207	16.5214	19.9988	22.2911	26.1372	19.6038	-0.414974	0.0185252
AT1G71090.1	18.5688	16.1592	18.5463	10.8811	13.5617	15.5138	17.7581	13.3189	-0.415007	0.0468416
AT1G14290.1	8.16719	8.35879	10.3503	6.63587	6.15338	7.36762	8.95877	6.71895	-0.415064	0.04576
AT5G38460.1	3.04696	3.45887	3.17192	2.35947	2.37383	2.52289	3.22591	2.41873	-0.415459	0.00368771
AT4G16444.1	12.1472	10.1209	11.6752	8.56061	7.88828	8.9939	11.3145	8.48093	-0.415872	0.0148809
AT3G63270.1	6.99161	6.70391	6.68798	4.83599	4.89375	5.54859	6.7945	5.09278	-0.415915	0.00239442
AT1G69640.1	46.4911	38.9829	43.6255	31.0218	32.9695	32.7742	43.0332	32.2552	-0.415919	0.00903307
AT5G25070.1	8.19972	7.99892	9.08661	7.19396	5.87548	5.87834	8.42842	6.31593	-0.416267	0.0186362
AT1G71140.1	19.418	21.2493	21.5276	12.9885	17.0414	16.5707	20.7316	15.5335	-0.416451	0.0225956
AT1G65540.1	33.3183	38.3607	36.6286	28.9652	25.7822	26.4036	36.1026	27.0503	-0.416454	0.00692942
AT2G29960.1	53.6382	41.4511	49.03	32.9483	36.7243	38.2918	48.0398	35.9881	-0.416708	0.0363053
AT1G30270.1	21.5295	24.7839	20.1425	16.885	17.1543	15.7427	22.152	16.594	-0.416774	0.0182338
AT4G35790.2	31.4468	34.112	28.6608	21.9073	23.5271	25.1398	31.4065	23.5247	-0.416886	0.0125667
AT2G47610.1	116.398	92.075	103.616	75.9338	83.2451	74.5877	104.03	77.9222	-0.416889	0.0255622
AT5G15750.1	21.3406	17.8232	19.4621	16.0685	13.6943	14.1473	19.5419	14.6367	-0.416987	0.0171815
AT2G38025.1	24.0724	22.5277	25.8511	17.4796	17.1493	19.6321	24.1504	18.087	-0.417091	0.00801291
AT3G55400.1	12.4151	12.6329	11.0858	9.44698	8.07446	9.53762	12.0446	9.01968	-0.417238	0.0110699
AT4G35220.1	23.4183	20.1423	21.2671	14.9411	15.6978	17.9024	21.6092	16.1804	-0.417395	0.0142798
AT2G40260.1	1.01064	1.08017	1.15114	0.745874	0.779525	0.901956	1.08065	0.809118	-0.417476	0.0121453
AT4G33250.1	74.1708	60.4945	66.0056	47.2879	51.1668	51.7937	66.8903	50.0828	-0.417482	0.0163011
AT5G55540.1	1.48168	1.64026	1.32779	1.20702	0.972145	1.15221	1.48324	1.11046	-0.417596	0.0314256
AT2G19080.1	20.2232	15.1608	18.7207	12.9362	13.3166	14.253	18.0349	13.5019	-0.417631	0.0431478
AT3G17465.1	12.9164	9.78028	11.5137	8.01626	8.58712	9.00744	11.4035	8.53694	-0.417684	0.0394347
AT3G58530.1	9.72416	10.1756	11.0116	7.88571	6.88657	8.36219	10.3038	7.71149	-0.418095	0.0107899
AT5G15260.1	21.2564	18.6252	20.4609	14.3077	15.1932	15.6569	20.1141	15.0526	-0.418198	0.00441636
AT2G25840.1	4.29177	4.4907	3.84532	3.40825	2.71381	3.32694	4.20926	3.14967	-0.418367	0.0218468
AT3G60340.2	27.1031	23.4773	26.9882	15.6476	20.4582	21.9365	25.8562	19.3474	-0.418371	0.0438982
AT3G57490.1	15.4257	14.762	14.7998	11.6272	10.7912	11.2407	14.9958	11.2197	-0.418524	0.000308056
AT4G32530.1	61.3707	57.784	59.4801	41.0056	45.3801	47.2539	59.5449	44.5465	-0.418665	0.00211168
AT5G55700.1	18.1046	16.029	19.683	12.055	13.5945	14.6063	17.9389	13.4186	-0.418853	0.0249357
AT3G18140.1	39.917	35.5758	45.4731	30.0789	26.3722	34.0335	40.322	30.1615	-0.418857	0.0484384
AT3G27390.1	16.4422	17.6158	17.3896	11.324	12.2043	14.9443	17.1492	12.8242	-0.419269	0.0196389
AT4G01210.1	9.67924	10.004	9.61733	7.63812	7.03939	7.23287	9.76684	7.30346	-0.419312	0.000321023
AT3G04970.1	7.86048	6.73238	6.18546	5.06561	5.38968	5.08146	6.92611	5.17892	-0.419395	0.0257098
AT4G19090.1	0.677471	0.705207	0.661524	0.597889	0.402992	0.527636	0.681401	0.509506	-0.419405	0.0422437
AT5G13850.1	60.3129	47.3224	58.0206	39.0365	43.1538	41.6708	55.2186	41.287	-0.419467	0.0290331
AT3G26840.1	72.9418	81.4978	74.0024	51.7187	58.7057	60.3532	76.1473	56.9259	-0.419709	0.00702686
AT1G10040.1	3.84717	3.26665	3.48964	2.85519	2.42356	2.64437	3.53449	2.64104	-0.420393	0.0131179
AT1G26180.1	6.08245	5.75681	5.49373	3.59646	4.61518	4.73942	5.77766	4.31702	-0.420451	0.0217578
AT3G18980.1	13.2247	15.9195	13.1246	11.7067	8.94318	10.9272	14.0896	10.5257	-0.420715	0.0443075
AT5G49980.1	27.9575	28.2329	26.1334	18.9604	20.0779	22.4561	27.4413	20.4981	-0.420855	0.00475464
AT2G29990.1	63.0514	60.3354	57.0228	43.1486	45.6683	45.9325	60.1365	44.9165	-0.420997	0.00147076
AT5G51620.1	34.0749	27.6272	34.3878	24.4297	21.28	26.059	32.0299	23.9229	-0.42103	0.036082
AT3G29180.1	10.0951	10.5854	9.15936	7.38004	6.96695	7.93907	9.94661	7.42869	-0.421097	0.00752807
AT2G45510.1	20.3454	20.2386	21.6684	15.137	14.9435	16.4121	20.7508	15.4975	-0.421128	0.00128023
AT1G17690.1	4.12502	4.20122	3.58009	3.13166	2.58188	3.1782	3.96878	2.96391	-0.421191	0.0213691
AT4G20410.1	31.0258	25.4453	30.7972	21.5815	21.0634	22.5256	29.0894	21.7235	-0.421237	0.0170597
AT4G09630.1	4.37453	5.31904	4.99753	3.53816	3.57432	3.85565	4.89704	3.65604	-0.421626	0.013598
AT2G15240.1	23.136	19.1735	22.3037	15.5906	15.5478	17.09	21.5378	16.0761	-0.421948	0.0139875
AT2G02510.1	128.152	98.3582	123.522	85.3632	95.198	80.6986	116.677	87.0866	-0.422003	0.0440137
AT2G30710.1	11.5427	11.3067	10.7137	8.20837	8.10782	8.73215	11.1877	8.34945	-0.422162	0.000824475
AT2G41840.1	153.29	125.665	145.409	95.5338	118.46	102.701	141.454	105.565	-0.422205	0.0280204
AT3G55470.1	55.5755	48.1679	56.7231	39.7901	40.7509	39.2101	53.4888	39.9171	-0.422233	0.0075299
AT5G28460.1	1.64717	1.58894	1.7866	1.40681	0.984049	1.3572	1.67424	1.24935	-0.422319	0.043448
AT3G29310.1	4.70553	5.51546	5.27602	4.12305	3.50508	3.93595	5.16567	3.85469	-0.422339	0.0122388
AT1G68520.1	144.298	149.537	152.773	98.0441	103.168	132.021	148.869	111.078	-0.422476	0.0253548
AT3G26500.1	43.4859	45.5023	42.7466	33.4832	32.3099	32.4992	43.9116	32.7641	-0.422487	0.000244452
AT3G10020.1	375.206	358.086	391.647	272.412	240.35	326.538	374.98	279.767	-0.422588	0.0241732
AT3G27770.1	44.2732	35.0553	45.1987	28.9469	30.1625	33.7892	41.509	30.9662	-0.422732	0.0411372
AT5G64020.1	13.2595	13.8919	14.7641	9.70721	10.6405	10.9111	13.9718	10.4196	-0.423219	0.00334506
AT4G33500.1	14.0131	13.7879	16.5087	10.589	9.69867	12.7554	14.7699	11.0144	-0.423272	0.0405775
AT5G04430.2	13.5364	11.8864	12.2485	8.68042	11.2286	8.18111	12.5571	9.36339	-0.4234	0.0403576
AT4G25970.1	33.8592	39.5759	33.95	25.0162	24.8587	30.1979	35.795	26.6909	-0.423409	0.0242286
AT5G56930.1	3.8803	3.96737	3.78785	3.25653	2.43638	2.98238	3.87851	2.89176	-0.423552	0.0161035
AT2G20725.1	25.8871	25.8688	25.1373	18.7435	20.3265	18.2568	25.6311	19.1089	-0.423645	0.000630131
AT3G14130.1	18.3415	18.6574	18.8954	13.2288	13.5927	14.8489	18.6314	13.8901	-0.423679	0.000781022
AT1G01230.1	41.909	36.1036	40.3208	28.1896	29.8103	30.2123	39.4445	29.4041	-0.423807	0.00547357
AT1G22770.1	10.5649	12.2202	10.1731	8.55522	7.5443	8.46862	10.9861	8.18938	-0.423849	0.0166483
AT1G19360.1	23.7828	23.5956	24.7456	17.7354	18.3297	17.6957	24.0413	17.9203	-0.423922	0.000118427
AT3G16950.1	2.04354	1.6721	1.79637	1.38941	1.29408	1.42377	1.83734	1.36909	-0.424404	0.0155814
AT5G59380.1	6.22088	8.29262	6.59983	5.30672	5.25504	5.16745	7.03778	5.24307	-0.424708	0.0482076
AT3G14990.1	137.201	159.293	138.511	99.9107	112.137	112.023	145.002	108.024	-0.42472	0.0108611
AT3G54090.1	4.83627	3.73384	4.92729	3.13125	3.61652	3.30603	4.49913	3.35127	-0.42494	0.0484738
AT1G04960.1	26.3678	22.3882	26.7698	18.6999	19.3271	18.2269	25.1753	18.7513	-0.425017	0.0109974
AT3G17670.1	4.80502	5.86799	5.05791	4.10485	3.96374	3.64711	5.24364	3.90523	-0.425159	0.0183642
AT2G17450.1	75.0955	59.219	75.3944	46.5253	52.9799	56.6744	69.903	52.0599	-0.425182	0.0432427
AT3G27010.1	6.57866	5.86849	6.84664	4.25352	5.46296	4.64961	6.43126	4.7887	-0.425467	0.0234112
AT5G64880.1	28.0242	23.4318	27.9161	17.4652	20.8434	20.7911	26.4573	19.6999	-0.42548	0.0229117
AT5G52240.1	155.601	133.068	146.157	93.7092	120.043	109.985	144.942	107.913	-0.425613	0.0213032
AT3G26740.1	2965.22	2524.85	3022.12	2045.08	1914.44	2376.75	2837.4	2112.09	-0.425896	0.0255227
AT1G19770.1	77.8343	76.4194	63.3823	53.9036	53.2011	54.8598	72.5453	53.9882	-0.426239	0.015962
AT1G55850.1	27.3109	31.3776	30.286	19.8614	20.5274	25.8216	29.6581	22.0701	-0.426333	0.0277178
AT3G27890.1	136.523	116.692	121.508	87.1996	101.724	89.8476	124.908	92.9238	-0.426741	0.0127557
AT2G40620.1	2.02682	2.44467	2.72894	1.73221	1.88614	1.73829	2.40014	1.78554	-0.426756	0.0429708
AT5G19770.1	43.1697	43.0023	39.6589	30.7614	31.1183	31.7293	41.9436	31.203	-0.426769	0.000802213
AT4G09040.1	16.3558	12.127	15.4018	10.4858	10.8242	11.3354	14.6282	10.8818	-0.426834	0.0453472
AT1G24350.1	27.1036	25.6997	25.9259	19.7046	21.7167	17.1445	26.2431	19.5219	-0.426842	0.00848737
AT5G53530.1	45.1585	38.1305	44.8629	31.3147	30.6865	33.3278	42.7173	31.7763	-0.426868	0.0107918
AT3G16110.1	9.59743	8.93046	8.17331	6.7196	6.03138	7.10586	8.9004	6.61895	-0.427268	0.0116259
AT2G38670.1	32.4019	29.4609	31.1259	21.3847	23.4551	24.3106	30.9962	23.0501	-0.427318	0.00283622
AT3G11320.1	20.9966	21.4275	20.6089	15.0201	15.7118	16.1326	21.011	15.6215	-0.427612	0.00017786
AT5G20610.1	6.53876	7.75296	7.09635	5.07914	5.19817	5.62256	7.12936	5.29996	-0.427792	0.009183
AT5G58720.1	21.1602	23.918	24.2969	17.2523	16.9451	17.3727	23.125	17.1901	-0.427881	0.00399161
AT1G09630.1	33.0182	29.8364	29.3828	22.8473	22.7002	23.0024	30.7458	22.85	-0.428198	0.00233405
AT5G37740.1	43.1404	39.6864	39.1525	23.8415	33.7885	32.9842	40.6597	30.2047	-0.428827	0.0379719
AT5G47250.1	2.93914	3.11506	2.48444	2.18803	2.29233	1.86227	2.84621	2.11421	-0.428925	0.032658
AT2G47940.1	9.5642	10.479	10.5552	8.56959	6.06727	8.08943	10.1995	7.57543	-0.429093	0.0341598
AT5G41520.1	181.908	166.69	164.143	113.588	136.245	130.932	170.914	126.922	-0.429329	0.0075151
AT5G46430.1	142.169	108.971	121.775	82.5275	96.3982	97.9982	124.305	92.308	-0.429356	0.041928
AT1G80400.1	8.81202	7.45491	8.78562	5.8519	5.73702	7.01457	8.35085	6.20116	-0.429384	0.0238564
AT4G27690.1	9.67267	9.33181	10.2034	6.6497	7.07879	7.95917	9.73595	7.22922	-0.429482	0.00556744
AT1G74380.1	19.0251	18.8482	20.1798	13.8657	14.1094	15.1216	19.351	14.3656	-0.429794	0.000926699
AT5G04860.1	6.03925	5.2076	5.06884	3.40523	4.57767	4.1292	5.43856	4.03737	-0.42981	0.0373345
AT2G46170.1	56.5026	47.3431	52.6969	34.1673	38.7415	43.2662	52.1809	38.725	-0.430255	0.0227233
AT5G57950.1	12.2387	10.1434	11.6447	8.4286	9.07662	7.74559	11.3423	8.41694	-0.430342	0.0162073
AT5G19780.1	35.0294	35.401	33.5774	23.6674	26.0631	27.4497	34.6693	25.7267	-0.430389	0.00194194
AT1G79200.1	6.90151	7.17359	8.06447	6.40471	4.76823	5.2559	7.37986	5.47628	-0.430397	0.0335813
AT4G39580.1	6.701	8.36315	8.46948	6.19261	4.98813	6.27955	7.84454	5.8201	-0.430647	0.0459943
AT1G69010.1	11.3463	10.5108	12.0942	8.50244	8.20132	8.48263	11.3171	8.39546	-0.430819	0.0033436
AT3G63380.1	46.6301	54.5721	42.4458	35.2461	37.5698	33.7138	47.8827	35.5099	-0.431283	0.0294245
AT2G42080.1	12.2611	10.05	10.2426	7.77629	9.23941	7.12521	10.8512	8.04697	-0.431341	0.0411004
AT1G24120.1	8.14383	7.08376	7.25357	6.06873	4.51022	6.09158	7.49372	5.55684	-0.431416	0.0350512
AT2G34840.1	6.87488	7.032	6.73583	5.05854	5.31325	4.93505	6.88091	5.10228	-0.431455	0.000223696
AT2G25300.1	7.41498	7.05765	7.62775	6.0643	5.46707	4.85297	7.36679	5.46145	-0.431754	0.00792704
AT3G10330.1	11.0828	9.63079	10.4908	7.20696	8.72201	7.20302	10.4015	7.71067	-0.431859	0.015008
AT2G19350.1	21.0895	17.6879	23.0483	13.712	15.6801	16.4297	20.6086	15.274	-0.43217	0.0389542
AT2G46700.1	3.23332	3.42811	2.79444	2.12454	2.43079	2.45258	3.15195	2.33597	-0.432225	0.0192541
AT1G09320.1	3.43531	4.04928	3.27229	2.76859	2.47954	2.72309	3.58563	2.65708	-0.432385	0.0213888
AT5G08610.1	3.26524	2.96959	2.64863	2.32331	2.12604	2.1336	2.96116	2.19432	-0.432389	0.0154876
AT1G80280.1	1.09343	1.38221	1.2373	0.962657	0.830752	0.957743	1.23765	0.917051	-0.432528	0.0269039
AT2G27290.1	132.6	104.633	126.992	76.1957	93.2594	100.407	121.408	89.954	-0.432606	0.0479076
AT2G42790.1	40.4921	41.6061	40.0548	26.1399	30.4059	33.9446	40.7177	30.1635	-0.432853	0.0101629
AT1G53400.1	40.4124	32.2085	40.3498	27.0249	27.0933	29.5677	37.6569	27.8953	-0.43289	0.026649
AT3G17020.1	340.709	273.572	345.822	205.086	262.523	243.491	320.035	237.033	-0.433137	0.0447485
AT5G41880.1	5.00645	4.63363	4.62296	3.95208	3.64197	2.96811	4.75435	3.52072	-0.433378	0.0175995
AT2G35040.1	13.099	10.9853	12.4859	8.58177	10.0135	8.48346	12.1901	9.02624	-0.433509	0.0166939
AT4G16310.1	2.39613	2.61827	2.57385	1.93619	1.88149	1.8011	2.52942	1.87293	-0.433511	0.00111197
AT1G48160.1	28.3479	25.2075	28.2812	20.1543	20.545	19.884	27.2789	20.1944	-0.433828	0.00254672
AT2G20130.1	21.6267	19.5066	20.1152	14.4263	16.0066	14.9047	20.4162	15.1125	-0.433966	0.00250229
AT1G33290.1	10.0589	10.334	11.0303	7.70224	7.5646	7.99108	10.4744	7.75264	-0.434109	0.000989106
AT2G01670.1	90.5054	68.9997	76.6609	57.6025	60.5718	56.6231	78.722	58.2658	-0.434118	0.0330824
AT5G53340.1	4.52164	3.91564	4.49237	3.8463	2.73079	2.99209	4.30989	3.18973	-0.434218	0.0454925
AT3G19540.1	9.30309	10.9324	9.7692	6.90968	6.72253	8.57087	10.0016	7.40102	-0.434428	0.0268948
AT4G01935.1	10.5702	8.76449	10.2112	7.68135	6.86316	7.3183	9.84863	7.2876	-0.434479	0.0130035
AT5G09450.1	8.5713	7.13254	7.99695	5.3215	5.43863	6.77533	7.90027	5.84515	-0.43466	0.0304663
AT3G55080.1	2.89791	3.01395	2.90835	2.43835	2.02872	2.05793	2.94007	2.175	-0.434836	0.00504964
AT4G00300.2	33.3254	36.1661	35.6686	27.7282	24.7928	25.2736	35.0534	25.9316	-0.434844	0.00194509
AT5G42970.1	15.5532	12.8183	15.5945	11.5436	10.5488	10.4281	14.6553	10.8402	-0.435041	0.0178968
AT3G56680.1	32.348	29.553	30.9582	23.5231	22.6496	22.5076	30.953	22.8934	-0.435147	0.000745273
AT2G36360.1	20.1675	21.6132	18.9451	13.5638	15.1577	16.1839	20.2419	14.9685	-0.43542	0.00825782
AT1G18850.1	6.4202	6.80646	5.5356	4.48114	4.36673	5.02591	6.25408	4.62459	-0.435472	0.0189277
AT1G60230.1	4.14835	3.37696	3.74116	2.68589	2.62965	3.01487	3.75549	2.7768	-0.435577	0.0180479
AT5G62030.1	5.04593	4.51083	5.40482	3.17214	3.64607	4.24414	4.98719	3.68745	-0.435605	0.0325003
AT1G65190.1	39.2341	36.9472	47.5072	30.3546	27.4531	33.6413	41.2295	30.483	-0.435672	0.0429584
AT5G07820.1	6.54791	7.79507	7.84927	4.97696	5.03691	6.39336	7.39742	5.46908	-0.435724	0.0372922
AT1G02145.3	6.24871	7.56658	6.32804	4.8102	4.89555	5.18619	6.71444	4.96398	-0.435771	0.0166229
AT1G29990.1	45.9742	35.4019	46.3168	30.6715	32.4572	31.2581	42.5643	31.4622	-0.436023	0.0374345
AT5G51640.1	19.191	18.2573	16.8412	13.0828	13.8781	13.1573	18.0965	13.3727	-0.436418	0.00291786
AT1G15370.1	55.6882	49.9792	56.5784	37.8059	45.4804	36.593	54.0819	39.9598	-0.436597	0.0151733
AT2G42030.1	8.03865	8.98314	8.22538	5.766	5.59378	7.28993	8.41572	6.21657	-0.436968	0.0228293
AT5G15470.1	6.24669	6.49417	6.45375	4.93558	4.62584	4.61624	6.3982	4.72589	-0.437081	0.000209952
AT1G48120.1	1.5881	1.95668	1.67182	1.15801	1.4634	1.23132	1.73887	1.28424	-0.437232	0.0347326
AT3G18930.1	12.6025	14.8879	13.8095	8.42534	10.9122	11.162	13.7667	10.1665	-0.437352	0.0302697
AT1G73650.2	45.4139	34.6061	39.0569	26.7173	31.25	29.9573	39.6923	29.3082	-0.437556	0.0383268
AT5G47140.1	23.3344	20.5154	23.3084	15.8157	16.5765	17.1952	22.3861	16.5291	-0.437594	0.00450743
AT5G11670.1	216.956	265.413	210.758	165.98	156.075	189.654	231.042	170.57	-0.437794	0.0387007
AT4G23940.1	2.30536	2.6283	2.10985	1.78655	1.76847	1.64405	2.34784	1.73302	-0.438042	0.0175474
AT3G07730.1	4.82289	4.14606	5.05591	3.78562	3.01074	3.55541	4.67495	3.45059	-0.438109	0.0264771
AT3G17390.1	113.832	105.966	131.766	76.8065	95.7317	86.8685	117.188	86.4689	-0.438572	0.0307463
AT5G07730.1	6.93671	7.35411	6.28377	4.8121	5.39163	4.97745	6.8582	5.06039	-0.438579	0.00722917
AT1G75380.3	562.598	494.994	582.908	345.603	405.367	459.482	546.834	403.484	-0.438591	0.0275221
AT3G23240.1	3.87293	4.58694	3.87479	3.20977	3.28301	2.60744	4.11155	3.0334	-0.438746	0.0280239
AT1G80150.1	1.21022	1.10811	1.13986	0.827212	0.791983	0.931935	1.15273	0.850377	-0.438881	0.00427485
AT3G58010.1	27.6455	28.2843	26.9008	18.3901	19.7372	22.961	27.6102	20.3627	-0.439269	0.00685613
AT3G20910.1	9.51265	8.72945	10.0297	6.77513	6.95738	7.11708	9.42394	6.94986	-0.439346	0.0031824
AT1G30825.1	7.09861	6.92755	7.14489	5.85375	4.43696	5.32132	7.05702	5.20401	-0.439434	0.0114356
AT3G21865.1	43.1945	34.4345	41.9503	26.7313	29.7841	31.6631	39.8598	29.3928	-0.439469	0.0276169
AT2G31740.1	12.883	13.8883	12.8282	10.3835	9.03257	9.78087	13.1998	9.7323	-0.439669	0.0026462
AT4G17486.1	30.721	34.9839	35.9652	23.1707	26.4223	25.3639	33.89	24.9856	-0.439763	0.00894212
AT5G45290.1	3.30464	3.64989	3.7087	2.63188	2.51916	2.70915	3.55441	2.62006	-0.440007	0.00245468
AT4G21100.1	3.45813	4.10271	3.17387	2.56893	2.63208	2.71163	3.57824	2.63755	-0.440054	0.0276446
AT5G20200.1	6.22877	7.2074	5.62383	4.59392	4.16359	5.29144	6.35333	4.68298	-0.440086	0.0420143
AT4G26455.1	10.1014	9.01742	11.5436	7.88692	7.36192	7.34797	10.2208	7.53227	-0.440354	0.0233539
AT5G55280.1	18.8753	16.1688	17.5685	12.8619	12.823	13.0828	17.5375	12.9226	-0.440552	0.00419563
AT2G04305.1	17.365	16.3769	16.1615	12.1403	13.2549	11.3741	16.6345	12.2564	-0.440636	0.00267811
AT1G56140.1	6.17513	7.7797	6.24434	5.0968	4.72473	5.06085	6.73306	4.9608	-0.44069	0.0299148
AT4G39690.1	11.6618	11.3232	10.2346	8.087	8.03011	8.35786	11.0732	8.15832	-0.440731	0.00274472
AT3G51270.2	3.78108	3.92366	3.40231	2.48535	2.64653	3.05049	3.70235	2.72746	-0.440885	0.0130876
AT4G16840.1	13.0401	11.0816	13.258	8.65753	9.46765	9.41103	12.4599	9.17874	-0.440925	0.0113682
AT1G55475.1	6.00941	4.78442	5.47246	4.16435	4.05067	3.7674	5.4221	3.99414	-0.440967	0.0187516
AT3G22240.1	187.568	164.508	176.795	107.119	142.779	139.651	176.29	129.85	-0.44111	0.0245166
AT2G17705.1	42.6327	33.7811	37.6853	24.3457	31.6472	28.042	38.033	28.0116	-0.441226	0.0391154
AT2G06990.1	6.16706	7.16208	5.30202	4.32129	4.44462	4.95515	6.21039	4.57369	-0.441326	0.0457145
AT3G17420.1	8.74033	8.78342	7.91089	6.35193	6.53827	5.83801	8.47822	6.24273	-0.441583	0.00317594
AT1G09870.1	14.3162	14.0697	13.7213	10.0094	10.8055	10.1889	14.0357	10.3346	-0.441625	0.000236782
AT1G12680.1	10.2961	9.9149	9.78711	7.24894	7.51718	7.3213	9.99936	7.36247	-0.441646	0.000107067
AT2G44180.1	50.823	51.8429	54.9483	37.7906	37.8996	40.3439	52.5381	38.6781	-0.441848	0.000752046
AT3G53740.2	80.0388	85.0551	94.0758	53.5775	65.0455	72.1691	86.3899	63.5973	-0.441896	0.0284755
AT4G14640.1	7.99592	7.35923	7.00803	5.29334	5.7543	5.41517	7.45439	5.48761	-0.441914	0.00356733
AT1G51745.1	2.02964	1.99633	2.3034	1.58351	1.39248	1.68279	2.10979	1.55293	-0.44211	0.0125816
AT5G63880.1	38.1481	32.9374	41.0077	27.8237	27.2711	27.4119	37.3644	27.5023	-0.442113	0.0140956
AT1G72610.1	372.699	322.298	376.852	246.454	295.066	247.395	357.283	262.971	-0.44216	0.0165702
AT1G77350.1	21.3672	17.7216	19.7656	14.7267	15.4118	13.1743	19.6181	14.4376	-0.44236	0.0141485
AT3G56120.1	3.57982	3.18714	3.19828	2.88045	2.13756	2.31462	3.32174	2.44421	-0.442572	0.0274282
AT1G74680.1	9.32196	8.69935	10.265	6.94773	5.92779	7.93706	9.42876	6.93753	-0.442647	0.0278116
AT5G02470.2	5.34541	6.50903	5.98482	4.0058	4.12236	4.99731	5.94642	4.37516	-0.442687	0.0267853
AT3G06940.1	3.51823	3.67318	3.03764	2.63617	2.15214	2.73449	3.40968	2.5076	-0.443329	0.0264342
AT1G64440.1	6.21861	6.90531	5.97324	5.01917	4.42266	4.60175	6.36572	4.68119	-0.443447	0.00697567
AT1G19430.1	5.14572	5.57049	4.94489	3.21538	4.04358	4.25743	5.22037	3.8388	-0.443496	0.0197678
AT3G55450.1	38.3245	35.2467	37.1602	27.0376	28.7606	25.6166	36.9104	27.1383	-0.4437	0.00156786
AT1G04170.1	27.7959	27.4476	25.0578	19.7437	18.8379	20.458	26.7671	19.6799	-0.443741	0.00193921
AT2G22500.1	103.717	109.804	87.2199	84.593	74.1114	62.3678	100.247	73.6907	-0.444004	0.0463164
AT2G40720.1	0.18863	0.218205	0.192221	0.157245	0.147813	0.135219	0.199685	0.146759	-0.444279	0.00940031
AT3G49780.1	342.693	292.421	330.809	199.033	230.688	280.027	321.974	236.582	-0.444602	0.0381457
AT5G59150.1	19.2495	17.9191	18.8873	12.3334	13.5639	15.2917	18.6853	13.7297	-0.44461	0.00633338
AT3G51140.1	14.0683	14.2924	12.9426	10.2115	10.1922	9.94187	13.7678	10.1152	-0.444772	0.00102111
AT1G59218.1	10.2419	12.0947	11.4138	8.39165	6.96785	9.43115	11.2501	8.26355	-0.44511	0.0290011
AT5G24735.1	93.1114	76.1908	102.5	58.651	69.7732	71.2182	90.6006	66.5475	-0.445137	0.0499671
AT5G52750.1	152.902	153.871	155.868	128.986	95.1029	115.712	154.214	113.267	-0.445201	0.0144035
AT3G46830.1	29.04	22.0717	24.9441	18.5396	19.2229	18.0942	25.3519	18.6189	-0.44533	0.0302985
AT2G29530.2	49.1739	38.2579	49.6825	33.5457	34.1434	32.9878	45.7048	33.559	-0.445648	0.0314804
AT1G13210.1	65.1114	84.0416	71.9094	57.9686	51.8946	52.4396	73.6874	54.1009	-0.445766	0.0288727
AT4G24015.1	7.26234	9.30496	8.45077	5.96938	5.46504	6.93251	8.33936	6.12231	-0.44586	0.0388573
AT4G26240.1	14.0795	13.3632	15.3096	10.2288	10.3202	10.8352	14.2508	10.4614	-0.445965	0.00319287
AT3G06483.1	42.03	40.4557	45.9124	28.3747	30.1609	35.7169	42.7994	31.4175	-0.446019	0.0142429
AT5G19151.1	7.50571	8.11676	8.79803	4.66265	6.95001	6.31326	8.14016	5.97531	-0.446045	0.0495209
AT1G48950.1	3.15081	2.79595	3.12461	2.05018	2.21282	2.39578	3.02379	2.21959	-0.446062	0.0060759
AT1G69830.1	34.0006	35.5949	33.0287	25.9204	21.7765	27.6288	34.2081	25.1086	-0.446156	0.00858338
AT1G09010.1	11.5591	14.5506	12.5637	8.99133	8.57663	10.8172	12.8911	9.46171	-0.446205	0.0372208
AT1G53920.1	6.87012	6.27323	6.31477	5.71964	4.06858	4.49312	6.48604	4.76045	-0.446241	0.0314005
AT4G05460.1	12.7832	11.6836	13.5151	8.56298	9.26617	10.0433	12.6606	9.29083	-0.44647	0.00783823
AT2G45640.1	47.82	40.6857	46.562	29.1019	35.1202	34.8897	45.0226	33.0373	-0.446553	0.0153358
AT4G23180.1	36.3897	41.316	35.7837	29.6687	23.5316	30.0743	37.8298	27.7582	-0.446611	0.0214708
AT4G02840.1	27.0901	24.375	26.193	18.4079	18.8727	19.7015	25.886	18.994	-0.446631	0.00145843
AT3G16565.2	35.7734	34.0385	32.4234	24.6968	26.3021	24.0148	34.0784	25.0046	-0.446667	0.00154444
AT5G24470.1	25.4597	23.2006	24.7937	18.2621	14.8698	20.763	24.4847	17.965	-0.446692	0.0237142
AT3G22231.1	1717.82	1506.11	1752.57	1240.36	1291.45	1119.5	1658.83	1217.11	-0.446715	0.00875987
AT2G18710.1	18.814	17.1509	19.0428	12.3558	12.7714	15.2291	18.3359	13.4521	-0.446834	0.0105299
AT4G39460.1	11.2665	10.5619	10.1436	7.55484	9.08865	6.81117	10.6573	7.81822	-0.446935	0.0190322
AT3G47370.1	70.1488	59.9614	64.7952	45.72	48.7057	48.55	64.9685	47.6585	-0.447005	0.00503285
AT1G77360.1	0.688343	0.805925	0.773967	0.546795	0.613831	0.503246	0.756078	0.554624	-0.447026	0.0133539
AT3G28007.1	9.08285	7.87984	8.39846	5.88941	7.55104	5.16133	8.45371	6.2006	-0.447179	0.0460183
AT2G44900.1	4.63222	4.69399	4.46432	3.44251	3.37539	3.29706	4.59684	3.37165	-0.447189	0.000108494
AT1G62422.1	63.3831	62.6044	63.6096	43.7659	47.6638	47.6266	63.1991	46.3521	-0.447269	0.000222698
AT5G51700.1	20.1122	17.8177	20.1423	13.1227	15.0665	14.3968	19.3574	14.1954	-0.447466	0.00573621
AT1G22880.2	2.71995	3.04309	2.88982	2.14323	1.81377	2.38794	2.88429	2.11498	-0.447571	0.0156907
AT5G65760.1	15.3999	12.7739	14.5981	9.18905	10.1017	12.0724	14.2573	10.4544	-0.447592	0.0299196
AT5G64050.1	18.5936	16.1889	18.7892	12.9559	12.6929	13.6309	17.8572	13.0932	-0.447686	0.00567604
AT4G37260.1	115.775	129.943	142.08	84.5491	93.551	106.236	129.266	94.7788	-0.447711	0.0249996
AT5G44170.1	14.9791	12.5629	15.0678	9.69549	12.4603	9.08441	14.2033	10.4134	-0.44778	0.0457777
AT1G36320.1	53.3653	42.3292	52.2703	33.1562	36.3812	38.9259	49.3216	36.1544	-0.448047	0.0275981
AT2G20740.1	31.3632	28.1198	33.9216	21.9416	21.5735	24.9528	31.1349	22.8226	-0.448066	0.013974
AT5G10200.1	1.44901	1.46997	1.34999	1.07584	1.07086	0.982547	1.42299	1.04308	-0.448075	0.00135954
AT1G66530.1	6.35457	6.64605	5.24591	4.26347	4.91648	4.19472	6.08218	4.45822	-0.448119	0.028534
AT5G56270.1	12.8527	13.1864	12.313	8.66347	9.86649	9.58159	12.784	9.37052	-0.448141	0.00153005
AT3G59380.1	26.4775	25.6818	24.5528	17.6027	18.9563	19.6692	25.5707	18.7427	-0.448159	0.00115808
AT2G43210.2	11.9236	12.406	9.21421	8.21906	7.69786	8.66746	11.1813	8.19479	-0.448305	0.0444021
AT2G31820.1	26.1558	23.4476	26.4575	18.7649	18.9556	18.0221	25.3537	18.5809	-0.448375	0.0024658
AT5G12230.1	15.6824	17.2764	17.4764	11.3285	11.8293	13.8043	16.8117	12.3207	-0.448383	0.00896064
AT1G80900.1	3.80385	3.63327	4.00567	3.15019	2.90977	2.32491	3.81426	2.79496	-0.448579	0.0189674
AT2G01250.1	139.71	109.384	130.143	85.7632	95.7273	96.398	126.412	92.6295	-0.448592	0.0243796
AT1G66830.1	2.05837	2.57435	2.27353	1.4843	1.60251	1.9736	2.30208	1.6868	-0.448647	0.0428435
AT2G32240.1	24.802	27.4663	26.2708	19.8963	17.9479	19.7026	26.1797	19.1823	-0.448673	0.0021041
AT3G19010.2	20.4557	20.3133	20.4516	17.5751	14.2512	13.014	20.4069	14.9468	-0.449224	0.0160354
AT5G24850.1	1.40581	1.55948	1.40114	0.96932	1.12323	1.10506	1.45547	1.06587	-0.449459	0.00541654
AT1G70600.1	178.234	153.05	173.877	110.582	135.351	124	168.387	123.311	-0.449477	0.0129889
AT5G18570.1	3.40171	2.66189	3.21287	2.42776	2.13494	2.23034	3.09216	2.26435	-0.449516	0.0254254
AT1G54350.1	11.8677	13.6382	11.2124	9.55984	7.52908	9.79195	12.2394	8.96029	-0.44992	0.0324917
AT1G18640.2	15.7245	16.5536	16.0904	11.6451	11.5415	12.2218	16.1228	11.8028	-0.449975	0.000173957
AT2G30060.1	65.4676	47.6335	59.3866	41.2048	45.295	39.7631	57.4959	42.0876	-0.450063	0.0484917
AT1G30300.1	7.27742	6.46673	6.72715	4.61243	4.87332	5.49807	6.82376	4.99461	-0.450197	0.0067436
AT5G08520.1	14.4447	18.1339	17.1401	12.1972	10.3463	13.8434	16.5729	12.129	-0.450366	0.0410398
AT3G01830.1	50.8375	46.9619	44.1064	41.1625	34.7778	27.9123	47.3019	34.6175	-0.450396	0.0418138
AT5G44820.1	32.5452	27.559	32.4207	23.9756	23.5558	20.174	30.8417	22.5685	-0.450571	0.0152929
AT5G48970.1	13.6494	13.709	10.5767	8.3628	9.29671	10.0898	12.645	9.24975	-0.451081	0.0417017
AT3G19130.1	16.0769	17.7442	16.7978	12.551	12.706	11.769	16.873	12.342	-0.451138	0.00129576
AT1G50170.1	32.3137	27.763	28.1629	20.0781	22.4532	22.0081	29.4132	21.5131	-0.451247	0.00830981
AT1G14810.1	27.4998	27.0053	24.7484	18.6417	19.8677	19.4557	26.4178	19.3217	-0.451289	0.00152249
AT1G65486.1	38.3221	36.9066	33.2257	25.7893	31.1972	22.3313	36.1515	26.4393	-0.451372	0.0315514
AT1G19660.1	155.698	136.704	167.614	95.5757	107.442	133.409	153.339	112.142	-0.451395	0.0453945
AT1G29220.1	12.1026	10.5874	12.3668	8.02965	8.18714	9.42127	11.6856	8.54602	-0.451409	0.0113682
AT2G16530.1	7.44787	7.88704	7.91644	4.65499	6.08159	6.26294	7.75045	5.66651	-0.45182	0.0171342
AT1G23280.1	13.2587	11.2364	12.5874	9.31461	8.54561	9.25068	12.3608	9.03696	-0.451863	0.0066804
AT4G00420.2	13.4155	11.1334	10.7286	9.07112	7.23506	9.484	11.7592	8.59673	-0.451925	0.0434771
AT4G30480.2	29.0378	23.5015	28.4644	19.854	19.3446	20.0154	27.0012	19.738	-0.45205	0.0147893
AT4G17370.1	12.6848	11.7334	11.8814	8.39255	8.24606	9.88934	12.0999	8.84265	-0.452439	0.0056697
AT1G66160.1	14.9833	13.9593	15.3394	9.74749	13.3452	9.26013	14.7607	10.7843	-0.452831	0.042428
AT5G47890.1	159.025	130.412	156.276	96.0191	119.288	110.242	148.571	108.516	-0.45324	0.0242838
AT5G54840.1	33.9397	26.9971	32.2426	22.102	24.5825	21.3733	31.0598	22.6859	-0.453251	0.0220818
AT3G25400.1	12.3222	9.67581	11.5827	7.45544	9.27955	7.79124	11.1936	8.17541	-0.453308	0.0355185
AT2G37400.1	9.55783	8.76203	7.89004	6.465	6.48241	6.19539	8.73663	6.38093	-0.45331	0.00863128
AT2G31305.1	18.2962	19.6257	21.1677	13.4783	12.9796	16.6949	19.6965	14.3843	-0.453451	0.0205496
AT3G22660.1	12.0419	11.2063	11.8856	9.82188	7.24071	8.58636	11.7113	8.54965	-0.45396	0.0159841
AT3G28970.1	14.543	12.4077	14.2518	10.6102	9.38691	10.0799	13.7342	10.0257	-0.454067	0.00803395
AT5G10900.1	1.44342	1.56668	1.62595	1.17864	1.0444	1.16111	1.54535	1.12805	-0.454103	0.00363286
AT1G73470.1	16.8983	18.0702	16.0305	13.9054	10.1971	13.1246	16.9997	12.4091	-0.454112	0.0226953
AT1G12430.1	2.30312	2.32597	2.55902	1.62916	1.46574	2.15056	2.39604	1.74849	-0.454542	0.0434311
AT4G19350.1	22.5398	21.4773	25.1962	18.8926	14.898	16.7023	23.0711	16.831	-0.454967	0.0175062
AT4G17430.1	3.17414	3.19606	2.85378	2.3796	2.00858	2.3403	3.07466	2.24283	-0.455109	0.00674215
AT1G61560.1	9.39145	11.3399	10.1433	8.41392	6.12283	7.98384	10.2915	7.50686	-0.455178	0.0368471
AT4G31510.1	59.0352	50.6162	56.0697	35.357	37.5652	47.9562	55.2404	40.2928	-0.455201	0.0314069
AT1G03210.1	46.9634	44.6477	40.035	30.7843	33.9766	31.258	43.882	32.0063	-0.455273	0.00633961
AT5G57910.1	56.2822	46.2192	57.0362	35.694	39.1396	41.5154	53.1792	38.783	-0.455437	0.020557
AT5G25840.1	20.0906	14.9729	19.2153	13.0056	13.4699	13.1074	18.0929	13.1943	-0.455508	0.0366633
AT5G18650.1	54.0985	45.7668	52.6048	33.7781	37.1574	40.2307	50.8234	37.0554	-0.455809	0.0122251
AT1G74910.1	37.7266	36.0053	44.6023	24.9686	27.2301	34.0694	39.4447	28.756	-0.455968	0.047899
AT4G17640.1	30.7205	28.6425	34.9555	21.0674	22.3178	25.3683	31.4395	22.9178	-0.456109	0.0194321
AT1G04910.1	12.5059	13.7858	13.6955	8.81523	9.1944	11.1382	13.3291	9.71593	-0.456151	0.0120927
AT3G07040.1	4.43062	4.30484	4.89134	3.50651	2.82877	3.59741	4.54227	3.31089	-0.456191	0.0149584
AT4G39970.1	39.1911	36.3265	40.421	24.3848	25.6756	34.4475	38.6462	28.1693	-0.456204	0.0364224
AT1G10840.1	58.9464	53.0767	58.0242	39.4188	43.3502	41.1735	56.6824	41.3142	-0.456264	0.0020197
AT4G00970.1	9.16405	8.49424	9.65762	6.34651	6.06066	7.50149	9.10531	6.63622	-0.456346	0.0112325
AT5G25757.1	17.6141	18.6594	17.9166	13.7771	13.8189	11.8959	18.0634	13.1639	-0.456475	0.00226566
AT5G56240.2	5.68504	4.67853	5.44263	4.00037	3.74152	3.77292	5.26873	3.83827	-0.456999	0.0103801
AT1G16700.1	82.1584	65.5796	71.3289	45.6458	62.2325	51.6884	73.0223	53.1889	-0.457211	0.0445815
AT1G29070.1	60.2613	45.3023	54.9275	36.9911	41.904	37.9851	53.497	38.9601	-0.457463	0.0347863
AT4G34960.1	9.7089	8.98319	9.05919	6.95542	6.09531	7.1568	9.25043	6.73584	-0.457661	0.00323203
AT2G24490.1	5.30141	4.21756	5.0754	4.05907	2.98078	3.58722	4.86479	3.54236	-0.457667	0.0436351
AT2G19880.2	8.16598	8.80446	8.63542	5.5454	6.00991	7.08789	8.53529	6.2144	-0.457825	0.00939901
AT4G34910.1	3.14624	3.45207	3.55235	2.75483	2.24756	2.3881	3.38355	2.4635	-0.457831	0.00908117
AT1G54990.1	36.0237	28.8712	30.5936	22.6068	25.2387	21.6769	31.8295	23.1742	-0.457847	0.0227721
AT4G02200.1	15.6042	14.0776	18.2747	12.8587	10.8679	11.1864	15.9855	11.6377	-0.457961	0.0339766
AT1G63470.1	1.38051	1.32675	1.28795	0.892381	1.07517	0.940818	1.33174	0.969456	-0.458062	0.00400763
AT5G16040.1	3.7807	4.25457	3.86481	3.33954	2.77496	2.54805	3.9667	2.88752	-0.458109	0.0175829
AT2G28550.1	11.2883	10.6835	12.2062	9.01173	6.59988	9.26699	11.3927	8.29287	-0.458166	0.0318109
AT3G01040.2	7.29295	8.19409	7.75153	5.47827	4.96071	6.47585	7.74619	5.63828	-0.458232	0.0149529
AT4G04200.1	22.2267	17.5189	20.3081	15.6129	13.3649	14.7186	20.0179	14.5655	-0.458738	0.0227743
AT2G36770.1	6.04931	5.36802	5.89621	3.27534	4.70093	4.61992	5.77118	4.19873	-0.458913	0.0360099
AT1G67660.1	6.4365	5.56428	5.28628	3.95312	3.63061	4.99275	5.76235	4.19216	-0.458964	0.0431998
AT4G13360.1	47.8847	42.483	45.9775	33.2331	32.011	33.9478	45.4484	33.0639	-0.458971	0.00180323
AT1G28510.1	35.6129	30.8297	32.7161	26.7394	22.6239	22.7734	33.0529	24.0456	-0.459007	0.00965606
AT3G01480.1	50.0622	40.4377	50.9482	32.019	35.0724	35.8102	47.1494	34.3005	-0.459008	0.0225728
AT1G03740.1	27.2441	33.1157	29.5876	22.0961	18.6991	24.6392	29.9825	21.8115	-0.459032	0.0279968
AT5G43460.1	107.495	101.181	111.054	75.3906	77.7812	79.3848	106.577	77.5189	-0.459273	0.000731861
AT1G74590.1	68.7743	65.4045	66.0552	39.6969	55.7158	50.2125	66.7447	48.5418	-0.459426	0.019377
AT3G63420.1	48.7863	38.8143	45.5184	30.5802	34.4485	31.7758	44.373	32.2681	-0.459571	0.0184145
AT2G29200.1	2.79658	2.94314	2.37404	2.06641	1.80404	2.02988	2.70458	1.96677	-0.459575	0.0175801
AT2G30410.1	38.9976	30.627	38.5991	24.4806	27.5666	26.651	36.0746	26.2327	-0.459614	0.0267202
AT5G58240.1	20.3907	19.286	17.0871	14.602	14.5926	12.0815	18.9213	13.7587	-0.459666	0.0158125
AT4G18593.1	17.5501	14.5566	19.6288	11.0588	12.683	13.8723	17.2451	12.5381	-0.459877	0.048958
AT4G12590.1	55.6594	44.945	52.3554	37.4193	36.5145	37.2729	50.9866	37.0689	-0.459907	0.0119086
AT4G14410.1	37.9959	31.7416	39.0815	23.3389	28.418	27.3515	36.273	26.3695	-0.460026	0.0230216
AT4G24990.1	125.862	96.0205	117.893	71.0751	93.9986	81.9326	113.259	82.3355	-0.460034	0.0496351
AT5G04250.2	4.63047	4.49726	5.7386	3.12372	3.62367	4.05748	4.95544	3.60162	-0.460367	0.0469721
AT2G45280.1	3.03834	2.85154	2.73576	2.23935	1.8272	2.20237	2.87521	2.08964	-0.460414	0.00771567
AT5G10330.1	7.24157	6.43517	7.46681	4.41957	5.74499	5.20179	7.04785	5.12211	-0.460444	0.0178074
AT5G48870.1	37.5874	32.1601	39.3297	24.5521	26.4064	28.3133	36.3591	26.4239	-0.46047	0.0147166
AT5G03290.1	122.32	100.574	118.686	76.3972	88.547	83.2984	113.86	82.7476	-0.460477	0.0148627
AT2G37520.1	15.6728	17.1779	16.0986	10.9536	11.5003	13.1199	16.3165	11.8579	-0.46048	0.00484753
AT1G69700.1	4.09134	3.37747	4.26786	2.9799	2.8128	2.73558	3.91222	2.84276	-0.460696	0.0191344
AT1G25370.1	32.6475	36.1141	29.4682	27.5506	24.5701	19.2514	32.7433	23.7907	-0.460801	0.0444165
AT1G69450.2	19.7767	24.073	24.5515	14.6732	16.4714	18.5452	22.8004	16.5632	-0.461075	0.0297251
AT4G12750.1	1.85565	1.95625	1.81193	1.49423	1.15318	1.43753	1.87461	1.36165	-0.461238	0.0107698
AT2G37480.2	16.6911	17.6628	18.1332	10.9447	12.2102	14.9659	17.4957	12.7069	-0.461384	0.0191308
AT5G08660.1	13.6028	13.8579	15.1577	10.6723	9.31818	10.9622	14.2061	10.3176	-0.461411	0.00511111
AT4G23050.1	4.34646	5.38514	4.85748	3.32874	3.14872	4.11822	4.86303	3.53189	-0.461412	0.0345089
AT3G25920.1	60.7543	45.1969	58.0657	40.237	38.621	40.263	54.6723	39.707	-0.461416	0.0363108
AT1G56423.1	8.48539	7.59457	8.69531	6.21414	5.38511	6.39033	8.25842	5.99652	-0.46174	0.00783284
AT3G25572.1	8.73661	8.54848	9.90513	6.50967	6.49028	6.74298	9.06341	6.58098	-0.461752	0.00454774
AT4G39040.1	16.814	14.4522	16.0149	12.306	9.749	12.2706	15.7604	11.4419	-0.46198	0.0168712
AT3G03330.1	14.9878	14.9099	14.6489	9.41233	11.9286	10.9952	14.8489	10.7787	-0.462169	0.00536672
AT4G08770.1	29.6952	27.0199	28.8409	17.4698	24.5076	20.1241	28.5187	20.7005	-0.462242	0.0236652
AT1G22620.1	6.63027	7.9284	6.12645	4.5065	4.68549	5.8208	6.89504	5.00426	-0.462402	0.0490349
AT5G05000.1	12.9256	9.92145	11.8746	7.64239	9.18569	8.36947	11.5739	8.39918	-0.462551	0.0323473
AT3G18390.1	9.35949	8.76563	9.52477	7.15813	5.83703	7.06769	9.21663	6.68762	-0.462748	0.0064253
AT1G05180.1	22.9317	23.3669	19.7385	15.4671	16.8951	15.5528	22.0124	15.9717	-0.462802	0.00806634
AT2G01490.1	83.1572	65.8474	83.3057	46.54	59.7454	62.2704	77.4368	56.1853	-0.462827	0.0485259
AT4G39120.1	2.86166	3.35048	2.4551	2.10037	2.07832	2.10905	2.88908	2.09591	-0.463031	0.0375697
AT5G49480.1	48.4695	38.3413	45.3759	31.2257	35.6948	28.9655	44.0622	31.962	-0.463183	0.0280332
AT3G15710.1	35.1983	30.9898	35.3969	22.9644	25.7267	24.9908	33.8617	24.5606	-0.463305	0.00495541
AT3G43590.1	7.60187	8.65732	8.53002	6.37217	5.66135	5.94132	8.26307	5.99162	-0.463733	0.00439528
AT1G78010.1	5.21922	5.07013	5.15764	3.77556	3.01974	4.40451	5.149	3.73327	-0.463851	0.0245356
AT2G45730.1	6.70233	5.66469	6.54397	3.9053	5.20947	4.59153	6.30366	4.56877	-0.464386	0.0249486
AT3G62422.1	81.5532	79.5781	96.8904	52.3032	68.0459	66.6569	86.0072	62.3353	-0.464408	0.0333918
AT3G25610.1	29.3749	34.5879	26.8072	24.073	21.8772	19.8369	30.2567	21.929	-0.464413	0.0326264
AT1G69330.1	3.87551	3.80349	4.4357	2.95849	3.36433	2.45495	4.03823	2.92592	-0.464833	0.02811
AT4G19140.1	16.4105	13.9294	16.5888	10.8269	11.2992	11.8753	15.6429	11.3338	-0.464873	0.00907724
AT4G17730.1	34.3776	31.0009	34.7305	21.3072	25.364	25.8562	33.3697	24.1758	-0.464973	0.00792397
AT4G32960.1	13.5597	12.4588	13.3556	7.17868	10.4756	10.8699	13.1247	9.50804	-0.465063	0.0411814
AT2G17340.1	29.7538	22.5765	29.4432	19.2426	21.1957	18.8003	27.2578	19.7462	-0.465096	0.0376804
AT3G58680.1	176.534	142.432	185.843	115.27	119.728	130.671	168.27	121.89	-0.465201	0.0293553
AT5G12480.1	26.5108	30.6947	31.187	22.86	19.5523	21.5958	29.4642	21.336	-0.46567	0.0100705
AT3G13070.1	12.4022	12.8494	15.259	9.4392	9.76427	10.1302	13.5035	9.77789	-0.465743	0.0148893
AT5G08080.1	20.2472	18.8917	21.698	14.0754	15.3051	14.6701	20.279	14.6835	-0.465786	0.00319718
AT4G22840.1	16.5749	16.1657	14.4841	11.2698	11.8277	11.0958	15.7416	11.3978	-0.465828	0.00302831
AT5G62600.1	5.87663	6.2633	5.29757	4.22874	3.78678	4.61009	5.8125	4.20854	-0.46584	0.012062
AT5G05610.1	19.2065	14.7934	19.9644	13.5856	13.2791	12.198	17.9881	13.0209	-0.466218	0.0406989
AT2G13840.1	3.15398	2.53215	3.12461	2.19845	1.98858	2.19066	2.93691	2.1259	-0.46623	0.0192406
AT3G11500.1	31.9939	26.0992	33.3514	22.9692	21.9096	21.3079	30.4815	22.0622	-0.466355	0.0209187
AT1G14400.1	173.266	134.545	160.564	106.391	123.204	109.381	156.125	112.992	-0.466477	0.0261545
AT4G13400.1	6.00241	5.375	4.70456	3.77362	3.58535	4.27957	5.36066	3.87951	-0.466533	0.025848
AT1G08520.1	26.548	30.9084	27.1088	21.9319	18.4164	20.841	28.1884	20.3964	-0.466786	0.010555
AT5G27150.1	29.6335	24.5739	27.5032	18.2946	19.7931	21.0193	27.2369	19.7024	-0.467194	0.0106128
AT5G14660.1	11.6446	8.58903	9.62009	6.91077	7.40764	7.27637	9.95123	7.19826	-0.467226	0.0389224
AT1G16740.1	41.4719	31.7663	40.6464	26.5538	28.7236	27.0942	37.9615	27.4572	-0.467352	0.0296828
AT3G25540.1	16.2699	12.8193	16.4864	11.3894	10.8411	10.7264	15.1919	10.9856	-0.46768	0.0251362
AT5G19485.1	15.4971	15.0295	13.1763	9.82734	10.7046	11.0692	14.5676	10.5337	-0.467754	0.00722924
AT1G60730.1	115.384	113.299	108.548	72.3959	89.537	81.9099	112.41	81.2809	-0.467783	0.00435847
AT3G56200.1	66.7759	51.8656	57.413	40.2124	43.2933	43.7911	58.6848	42.4323	-0.467825	0.022404
AT2G25190.1	32.6457	27.4129	30.283	20.718	23.4459	21.1502	30.1138	21.7714	-0.467993	0.00857248
AT3G51460.1	15.4664	16.5167	17.3023	11.4407	11.7227	12.4652	16.4285	11.8762	-0.468122	0.00175872
AT1G67620.1	11.2981	9.9611	9.66164	7.85449	7.57875	6.91921	10.307	7.45082	-0.468148	0.00764393
AT1G26620.1	4.34562	5.00534	4.33289	3.28028	3.25795	3.35317	4.56128	3.29713	-0.468227	0.00484713
AT1G51950.1	20.5157	17.5151	21.9558	13.2972	13.6828	16.3811	19.9955	14.4537	-0.468238	0.027203
AT1G69170.1	4.07256	3.66659	3.19374	2.48205	2.81127	2.60813	3.6443	2.63382	-0.468484	0.0204284
AT1G51710.1	47.0294	42.9261	45.7465	31.3027	33.6836	33.0756	45.234	32.6873	-0.468678	0.00087359
AT1G78660.1	30.899	33.8671	32.7975	24.7711	20.4755	25.2508	32.5212	23.4991	-0.468772	0.00670127
AT3G02900.1	25.1146	20.2634	23.3826	16.5993	17.6346	15.45	22.9202	16.5613	-0.468804	0.0149278
AT5G47830.1	10.1239	10.7699	11.2798	7.42158	8.39814	7.4263	10.7245	7.74867	-0.468894	0.0030897
AT2G46400.1	111.479	100.448	98.9176	85.2314	75.9774	63.3795	103.615	74.8628	-0.46891	0.0182955
AT1G59830.1	33.6448	31.6444	33.184	20.697	24.6417	25.8059	32.8244	23.7149	-0.468977	0.00537132
AT1G22190.1	39.3327	31.1469	40.9273	26.0277	28.8188	25.6342	37.1356	26.8269	-0.469123	0.0319606
AT3G44280.1	25.2815	20.8233	21.2716	17.5886	15.5897	15.4879	22.4588	16.2221	-0.469322	0.0166331
AT2G25737.1	8.09581	8.33153	7.79187	4.87589	6.20687	6.41068	8.07307	5.83115	-0.469338	0.0114122
AT5G08535.1	10.9231	10.2159	11.7358	6.95113	9.16886	7.62082	10.9583	7.91361	-0.469613	0.0182412
AT1G68990.1	3.22645	3.30806	3.01863	2.3074	2.10432	2.48616	3.18438	2.29929	-0.469823	0.00319999
AT3G61770.1	12.7711	10.4919	12.5871	8.4955	9.53717	7.85217	11.95	8.62828	-0.469869	0.0195647
AT2G32390.3	1.10396	0.957645	1.09459	0.716915	0.800067	0.761473	1.05206	0.759485	-0.47013	0.00527187
AT1G05750.1	1.46015	1.57346	1.44546	0.997042	0.99184	1.24454	1.49302	1.07781	-0.470137	0.0109849
AT4G31040.1	20.7702	20.4894	23.4793	13.7752	15.2048	17.7534	21.5796	15.5778	-0.470181	0.0162609
AT1G03370.1	17.5671	22.1198	17.4605	14.3829	13.0628	13.8051	19.0491	13.7503	-0.470265	0.0286076
AT3G57710.1	5.71713	5.14683	6.00791	3.90038	4.2186	4.05911	5.62396	4.05936	-0.470333	0.00435388
AT4G16180.2	14.1224	16.4401	14.0118	10.4892	10.9779	10.7051	14.8581	10.724	-0.4704	0.00678775
AT3G09970.1	22.8198	20.8963	21.7649	14.5471	16.3725	16.3315	21.827	15.7504	-0.470726	0.00176416
AT5G12320.1	10.4213	9.36967	9.06511	6.74732	6.91395	7.161	9.61871	6.94076	-0.47075	0.0033292
AT1G19120.1	22.2631	17.4591	19.731	12.5686	15.9234	14.4079	19.8178	14.3	-0.470781	0.0310987
AT1G06960.1	6.89547	5.74787	6.56681	4.55524	4.39945	4.90238	6.40338	4.61902	-0.471247	0.00868435
AT4G14390.1	5.17312	5.94363	4.91488	4.14249	4.19212	3.2279	5.34387	3.85417	-0.471465	0.0276718
AT2G30280.1	3.27746	3.78989	4.47714	2.88923	2.50016	2.93671	3.84816	2.77536	-0.471493	0.0455543
AT1G68100.1	26.7607	25.1703	25.1878	18.2014	20.1608	17.2569	25.7062	18.5397	-0.471501	0.00204219
AT3G14710.1	1.19915	1.09394	1.01353	0.651909	0.873547	0.859027	1.10221	0.794828	-0.471683	0.02644
AT4G39920.1	4.26349	3.91682	3.98097	3.06285	2.47458	3.23105	4.05376	2.92283	-0.471896	0.0110498
AT3G18240.1	3.00499	2.46419	2.59293	1.80598	1.81743	2.18887	2.68737	1.93743	-0.472053	0.0219413
AT4G02990.1	8.91065	7.09079	9.36935	6.16476	5.87208	6.25093	8.45693	6.09592	-0.472289	0.028618
AT5G24680.1	4.19484	4.50866	4.59519	3.10207	2.97811	3.50353	4.4329	3.19457	-0.472627	0.00344886
AT3G45730.1	26.5091	29.6355	27.5667	22.4747	19.1585	18.6868	27.9038	20.1067	-0.472783	0.00659406
AT3G49310.1	12.0337	13.8635	12.3882	8.80673	9.23163	9.54772	12.7618	9.19536	-0.472855	0.00401779
AT3G12220.1	21.137	24.4305	22.1072	17.0695	15.7949	15.8965	22.5583	16.2536	-0.472892	0.00399854
AT5G25930.1	27.0054	27.1092	26.6419	19.4517	19.5986	19.1355	26.9188	19.3953	-0.472912	2.7983e-06
AT1G32120.1	6.32668	5.45635	5.89185	3.81363	4.61283	4.30813	5.89163	4.24486	-0.472949	0.00860298
AT3G08510.1	48.3637	44.0979	52.1376	34.6638	32.4247	37.0934	48.1997	34.7273	-0.472955	0.00739988
AT5G54890.1	3.74894	4.51326	5.09309	3.25691	2.976	3.38914	4.45176	3.20735	-0.472994	0.0379872
AT5G43050.1	18.3631	15.4854	14.1148	10.9835	12.5347	11.0349	15.9878	11.5177	-0.473114	0.0297094
AT1G33600.1	35.9014	42.7588	37.9456	30.3938	24.9887	28.617	38.8686	27.9998	-0.473187	0.0135736
AT1G76670.1	36.9887	30.1453	35.2541	22.6804	26.8114	24.2638	34.1293	24.5852	-0.473222	0.016006
AT5G26340.1	526.36	580.696	511.519	333.36	424.944	407.614	539.525	388.639	-0.473257	0.0126424
AT3G43540.1	13.498	12.5027	13.7249	9.53635	8.35517	10.7239	13.2419	9.53849	-0.473276	0.00898609
AT1G09280.1	7.27307	8.32795	6.48248	5.67625	4.53625	5.69399	7.36116	5.30216	-0.473353	0.035148
AT3G10010.1	3.25659	4.38618	3.66982	2.97554	2.4277	2.74478	3.77086	2.71601	-0.473408	0.0449879
AT3G58750.1	47.0235	45.1044	48.389	28.3621	36.6377	36.2062	46.8389	33.7354	-0.473447	0.0100875
AT5G39800.1	13.7843	12.2903	13.481	7.55106	11.4456	9.48982	13.1852	9.4955	-0.473601	0.0383545
AT4G37040.1	29.1549	24.3045	26.9682	18.685	18.214	21.002	26.8092	19.3004	-0.474102	0.0103241
AT1G11020.1	12.4554	12.7193	11.7859	7.62946	9.50615	9.47199	12.3202	8.8692	-0.474151	0.00708107
AT4G36420.1	26.2896	20.7017	24.1127	17.0375	16.8927	17.2524	23.7013	17.0609	-0.474275	0.0151596
AT3G61780.1	1.29052	1.20549	1.16806	0.989432	0.994929	0.65309	1.22136	0.87915	-0.474302	0.0448851
AT4G26370.1	8.49578	6.9836	6.33643	5.34165	5.18079	5.17908	7.27193	5.23384	-0.47447	0.0337207
AT5G41180.1	7.69294	7.13297	7.11479	5.16902	5.35732	5.26372	7.31356	5.26335	-0.474592	0.000485176
AT1G29820.1	3.25063	2.93196	2.96209	2.08251	2.0773	2.4212	3.04823	2.19367	-0.474626	0.00498265
AT5G50970.1	4.77327	4.93207	4.93305	3.49206	3.10074	3.94157	4.87946	3.51146	-0.474653	0.00532262
AT4G00165.1	14.4021	11.0593	12.8729	8.52567	8.29139	10.7659	12.7781	9.19432	-0.474859	0.0453109
AT5G65010.1	6.01118	5.27616	5.4814	3.34969	4.17315	4.54224	5.58958	4.02169	-0.474938	0.0194634
AT3G21780.1	27.0809	28.7921	25.1831	18.745	20.2073	19.3645	27.0187	19.4389	-0.475008	0.00253002
AT2G35880.1	3.99189	5.36616	4.55524	3.46569	3.20998	3.33424	4.63776	3.33664	-0.475034	0.0326617
AT4G37660.1	9.06675	8.61708	8.78876	5.37232	7.09592	6.57635	8.82419	6.3482	-0.475118	0.009321
AT4G31420.1	18.9455	18.4852	21.1055	13.5266	12.5869	15.9976	19.5121	14.037	-0.47513	0.0135279
AT5G19280.1	7.37682	8.05851	6.75292	5.03321	5.4513	5.47707	7.39608	5.32052	-0.475194	0.00677454
AT1G16010.1	14.3145	15.0409	15.6719	9.19507	12.1503	11.0429	15.0091	10.7961	-0.475329	0.0112569
AT3G54170.1	15.217	12.7343	15.6334	11.6746	8.97312	10.6968	14.5282	10.4482	-0.475607	0.0273544
AT5G47070.1	59.1215	51.9811	54.9557	44.777	36.0997	38.5409	55.3528	39.8058	-0.475675	0.00933952
AT4G12710.1	5.58333	6.64131	5.29208	4.66749	4.14286	3.78643	5.83891	4.19893	-0.475678	0.0274332
AT3G25910.1	69.3395	61.6259	76.7486	47.8118	48.1633	53.3759	69.238	49.7837	-0.475891	0.0146128
AT4G15570.1	1.57532	1.57287	1.96961	1.12638	1.12163	1.43135	1.70594	1.22645	-0.476069	0.0453932
AT5G53400.1	25.0217	22.0552	25.6131	17.5905	17.5141	17.1533	24.23	17.4193	-0.476109	0.00356399
AT1G52670.1	28.3282	24.7355	23.8162	18.9027	18.9003	17.4666	25.6267	18.4232	-0.476122	0.00780039
AT5G16590.1	3.47606	2.76653	3.49457	2.38061	2.00325	2.61373	3.24572	2.33253	-0.476643	0.0376653
AT5G57270.1	5.34325	4.94687	4.80671	3.08419	4.02031	3.7447	5.03228	3.6164	-0.476657	0.0115765
AT5G50180.1	5.8241	5.11122	6.22669	4.44982	3.66286	4.22032	5.72067	4.111	-0.476695	0.0159679
AT2G45200.1	18.3259	14.8369	17.2899	11.0005	12.8275	12.4279	16.8176	12.0853	-0.476718	0.0157106
AT1G27150.1	6.15189	6.02683	7.39422	4.10024	4.52735	5.43762	6.52431	4.6884	-0.476729	0.0354908
AT4G23660.1	3.53618	4.03878	4.03211	3.13553	2.62716	2.5778	3.86902	2.78016	-0.4768	0.0111187
AT3G07140.2	6.46499	7.68704	5.66556	4.35384	5.15437	4.73129	6.60586	4.7465	-0.476883	0.042231
AT3G19490.1	37.5456	38.2037	32.3197	23.7195	29.2974	24.6209	36.023	25.8793	-0.477122	0.0162233
AT1G79150.1	2.26877	2.40606	2.29659	1.70079	1.50918	1.79812	2.32381	1.66936	-0.477191	0.00229622
AT4G31720.1	27.189	25	29.5673	18.5579	20.1485	20.0149	27.2521	19.5738	-0.477445	0.00557642
AT5G65910.1	34.4211	31.3735	34.2676	21.8127	23.9525	26.1012	33.3541	23.9555	-0.477508	0.0040624
AT3G26230.1	42.3848	43.0495	43.9464	28.1126	28.7134	36.0844	43.1269	30.9701	-0.477711	0.00951138
AT1G68820.1	23.7261	23.6195	25.4086	15.8108	16.8784	19.5563	24.2514	17.4152	-0.477724	0.00552798
AT3G04780.1	40.4152	33.4019	37.3872	23.7052	27.5492	28.5707	37.0681	26.6084	-0.478297	0.0141317
AT4G39910.1	28.2188	25.4867	29.4686	18.3382	19.9555	21.4071	27.7247	19.9003	-0.478382	0.00602933
AT1G54090.1	17.7919	17.9715	19.2457	13.0368	11.9539	14.4896	18.3364	13.1601	-0.478541	0.00392811
AT5G27120.1	12.7107	10.6388	12.5686	8.38915	8.12874	9.26028	11.9727	8.59272	-0.478564	0.010802
AT1G13410.1	0.483911	0.434204	0.47431	0.381466	0.29224	0.325593	0.464142	0.3331	-0.478611	0.0121979
AT2G19600.1	3.88825	3.7088	4.05794	3.02865	2.50715	2.82784	3.885	2.78788	-0.478746	0.00383757
AT5G38720.1	9.7376	7.71196	9.57104	6.22039	6.81435	6.35371	9.00686	6.46282	-0.478861	0.0194999
AT4G04890.1	5.92704	6.25041	6.67517	4.03984	4.14182	5.34517	6.28421	4.50895	-0.478941	0.0197305
AT4G28060.1	128.085	108.721	135.215	83.2244	91.6208	92.0722	124.007	88.9724	-0.478991	0.0141467
AT5G60670.1	31.9816	24.96	31.998	17.7196	24.0545	22.0303	29.6465	21.2681	-0.479171	0.0490178
AT5G58740.1	54.826	41.7416	54.4399	32.6731	35.8619	39.7918	50.3358	36.109	-0.479229	0.0405382
AT3G62870.1	165.901	118.881	142.257	101.07	105.308	99.9593	142.346	102.112	-0.479245	0.0422632
AT3G01160.1	5.97781	6.52254	7.17989	4.02273	4.39378	5.69985	6.56008	4.70545	-0.47938	0.0395192
AT2G35410.1	53.5621	48.2043	51.0458	33.801	39.2812	36.5153	50.9374	36.5325	-0.479546	0.00287545
AT5G67260.1	7.71465	6.89357	8.04554	5.21191	5.79343	5.24093	7.55125	5.41542	-0.479642	0.00547245
AT4G38980.1	9.07293	7.03904	8.74287	5.67999	5.97586	6.16357	8.28495	5.93981	-0.480076	0.022125
AT1G76150.1	68.7653	56.7818	62.3526	39.07	47.5895	48.0442	62.6332	44.9012	-0.480173	0.0173074
AT4G01730.1	0.428882	0.3625	0.404295	0.295676	0.315871	0.245578	0.398559	0.285708	-0.48025	0.016675
AT5G46510.1	4.08307	5.6809	4.71568	3.7181	3.17953	3.48163	4.82655	3.45975	-0.480323	0.0493493
AT3G09210.1	18.3266	15.6659	17.8683	13.1705	10.5657	13.4385	17.2869	12.3916	-0.480324	0.0164198
AT1G47565.1	3.00477	2.67474	2.96384	1.84695	2.03022	2.31827	2.88112	2.06515	-0.480382	0.00902133
AT2G29065.1	1.98321	2.00331	1.97326	1.54394	1.3867	1.34108	1.98659	1.4239	-0.480442	0.000821088
AT3G25470.1	34.4667	33.7571	36.4748	22.8544	23.4845	28.7036	34.8995	25.0142	-0.480462	0.00814308
AT1G16790.1	5.32553	4.17577	5.80661	3.71918	3.58801	3.663	5.10264	3.65673	-0.480688	0.0407592
AT3G52400.1	286.574	318.163	269.585	210.453	223.084	192.941	291.441	208.826	-0.4809	0.00778102
AT4G34680.2	7.63329	6.76549	8.1047	4.91178	4.74203	6.47038	7.50116	5.37473	-0.480922	0.0345862
AT5G54780.1	10.5143	11.6338	11.6256	8.34415	7.13522	8.71901	11.2579	8.06613	-0.48099	0.00620574
AT5G46570.1	1.68043	1.34008	1.37631	0.861794	1.14505	1.14316	1.46561	1.05	-0.481111	0.0440048
AT5G61170.1	90.1985	70.4514	89.4102	54.6891	65.5073	58.936	83.3534	59.7108	-0.481249	0.0301509
AT2G29070.2	19.4359	17.1636	18.0413	13.0359	14.4716	11.6343	18.2136	13.0473	-0.481267	0.00800521
AT1G78590.1	6.93361	6.13523	6.84591	5.47328	4.74989	4.04008	6.63825	4.75442	-0.481534	0.0177592
AT3G62720.1	12.0854	14.0318	12.2428	9.51437	9.42007	8.53376	12.7867	9.15607	-0.481842	0.00651025
AT3G29170.1	27.8503	25.1304	27.654	16.6378	20.8372	20.2496	26.8782	19.2415	-0.482213	0.00840608
AT3G15518.1	22.4841	26.9158	27.1604	19.3799	17.6232	17.7938	25.5201	18.2656	-0.482504	0.01099
AT5G64810.1	174.24	154.912	161.029	120.405	126.519	103.907	163.394	116.944	-0.482541	0.00627571
AT3G22150.1	1.72426	1.48582	2.0417	1.21712	1.33664	1.20491	1.75059	1.25289	-0.482584	0.0403007
AT5G44150.1	3.52719	3.32721	4.35794	2.76837	2.68259	2.57204	3.73745	2.67433	-0.482874	0.0295014
AT2G17720.1	107.086	98.3213	103.022	66.7062	79.2847	74.6468	102.81	73.5459	-0.483262	0.00279327
AT3G57420.1	8.20223	8.78268	8.32097	5.78856	6.14673	6.167	8.4353	6.0341	-0.483301	0.000369357
AT5G03800.1	0.461579	0.552109	0.39673	0.365696	0.312537	0.330488	0.470139	0.33624	-0.483596	0.0484192
AT3G16840.1	6.2885	6.78558	6.66669	5.00321	4.09669	5.01716	6.58026	4.70569	-0.483738	0.00524807
AT5G48570.1	2.57661	3.28394	2.95387	2.29688	1.94341	2.06299	2.93814	2.10109	-0.483763	0.0217304
AT5G46260.1	7.29241	7.60616	7.21618	5.08941	5.39499	5.32988	7.37158	5.27143	-0.483781	0.000155974
AT2G37940.1	72.6708	80.3345	74.375	53.4558	54.5306	54.6044	75.7934	54.1969	-0.483862	0.000782126
AT3G04070.1	68.5469	68.8883	71.7745	39.3338	53.7878	56.4659	69.7366	49.8625	-0.483961	0.0214311
AT1G28690.1	0.251073	0.266217	0.244872	0.154049	0.200834	0.190068	0.254054	0.18165	-0.483971	0.00951366
AT4G20860.1	51.0237	40.541	45.9891	28.8421	35.4004	34.096	45.8512	32.7795	-0.484167	0.0227448
AT5G62900.1	61.1479	61.6337	63.2104	38.8973	40.043	54.0212	61.9974	44.3205	-0.484234	0.0226255
AT4G30660.1	55.5064	45.0691	56.1198	36.7484	35.3714	39.8922	52.2318	37.3373	-0.484309	0.017664
AT4G16500.1	71.3868	68.0589	78.0945	45.3253	60.965	49.2043	72.5134	51.8315	-0.484418	0.0203771
AT2G16250.1	1.32523	1.32592	1.29245	0.731031	1.04598	1.04144	1.31454	0.939484	-0.484612	0.0232069
AT1G70770.1	52.0608	54.3828	50.3822	31.7698	36.415	43.8852	52.2753	37.3567	-0.484763	0.0159152
AT2G27960.1	29.7228	24.0694	30.5958	18.7212	21.4918	20.0913	28.1293	20.1014	-0.484777	0.0216746
AT5G51830.1	96.3466	81.0058	83.3624	61.6718	71.2212	53.3925	86.905	62.0952	-0.484958	0.0241417
AT4G01880.1	6.35992	5.95492	5.98148	4.08901	4.37106	4.61223	6.09877	4.35743	-0.485041	0.000956776
AT4G12670.1	2.17205	2.39119	2.13419	1.66061	1.42782	1.69649	2.23248	1.59498	-0.485108	0.00538143
AT5G63030.1	109.102	99.2075	118.882	67.6662	82.215	83.8644	109.064	77.9152	-0.485199	0.0152979
AT2G36170.1	74.8979	57.4262	63.9631	43.5362	49.4795	47.2077	65.4291	46.7411	-0.48524	0.0255405
AT3G06210.1	2.03862	1.85042	2.0765	1.60918	1.13749	1.51491	1.98851	1.42053	-0.485263	0.0238817
AT1G76470.1	11.8443	10.8335	8.85374	7.30082	8.09691	7.1234	10.5105	7.50704	-0.485519	0.0317675
AT1G66660.2	5.55923	5.50197	4.08407	3.73504	3.27937	3.80113	5.04842	3.60518	-0.485762	0.0472375
AT2G23080.1	21.3252	16.5409	20.699	13.4357	14.1821	14.1985	19.5217	13.9388	-0.485974	0.0214377
AT5G27460.1	6.11256	5.70806	6.71587	4.51861	3.99407	4.72096	6.17883	4.41121	-0.486159	0.00831984
AT4G27650.1	10.1835	11.0169	9.76261	7.51292	6.97872	7.6112	10.321	7.36761	-0.486316	0.00211066
AT4G01550.1	10.4203	9.34047	9.53719	5.37556	7.17592	8.35894	9.76598	6.97014	-0.486578	0.0395358
AT5G05230.1	15.4683	14.8163	14.3437	9.6627	10.7996	11.387	14.8761	10.6165	-0.486693	0.00210593
AT2G19430.1	8.26411	7.1284	8.43654	5.56464	6.26357	5.17748	7.94301	5.66856	-0.486703	0.011854
AT5G53310.1	39.9709	36.9065	46.5639	26.6164	30.2398	31.2369	41.1471	29.3644	-0.486724	0.0206614
AT5G18280.2	10.8269	11.7639	10.2393	8.36596	7.38107	7.6807	10.9433	7.80925	-0.486799	0.00412518
AT5G56730.1	3.35472	4.14182	3.19398	2.79442	2.25506	2.57905	3.56351	2.54284	-0.486856	0.037194
AT1G80500.1	45.5987	35.504	39.458	25.496	29.0839	31.4311	40.1869	28.6703	-0.487165	0.0277612
AT2G30960.1	3.74112	3.81611	4.07948	2.40968	2.46511	3.42448	3.8789	2.76642	-0.487628	0.0321471
AT2G40316.1	6.73315	6.55241	7.04878	4.44611	5.1044	4.95044	6.77811	4.83365	-0.487771	0.00138777
AT1G49760.1	10.7807	11.1607	9.73635	6.5961	8.17074	7.82087	10.5593	7.52924	-0.487934	0.00905974
AT2G31870.1	5.10217	5.93017	5.67568	3.94286	3.67761	4.29246	5.56934	3.97098	-0.488013	0.00617252
AT5G03420.1	11.67	10.8538	12.5786	8.6866	7.51547	8.82582	11.7008	8.34263	-0.488033	0.00662053
AT4G11660.1	4.66331	4.6488	4.01734	3.24105	2.98857	3.27346	4.44315	3.16769	-0.48815	0.00527066
AT3G01520.1	61.1516	55.5993	64.9977	37.0567	46.5454	45.9716	60.5829	43.1912	-0.488172	0.0133335
AT3G27160.1	113.245	79.6894	95.5558	71.9385	67.347	66.3822	96.1635	68.5559	-0.488209	0.0485587
AT3G48570.1	57.6283	42.9464	47.1972	32.5739	38.283	34.4878	49.2573	35.1149	-0.488254	0.0389218
AT1G67970.1	52.4927	51.1667	56.788	38.4799	34.6267	41.2733	53.4825	38.1266	-0.488267	0.0039268
AT4G34070.1	13.6911	14.6099	13.1608	7.62078	11.358	10.5723	13.8206	9.85037	-0.488572	0.0307654
AT5G60700.1	7.35346	7.83037	6.31842	4.98283	5.08656	5.255	7.16742	5.10813	-0.488657	0.0104707
AT3G12030.1	12.9445	11.6461	13.5208	10.153	7.24066	9.7646	12.7038	9.05274	-0.488834	0.0268218
AT2G42450.1	0.832896	0.899656	0.98552	0.570122	0.564442	0.802254	0.906024	0.645606	-0.488895	0.0443147
AT1G58380.1	26.1848	22.7504	22.9176	16.2384	17.4717	17.484	23.9509	17.0647	-0.489065	0.00445727
AT1G54380.1	3.01915	2.59262	3.06047	2.00035	1.9112	2.26704	2.89075	2.05953	-0.489125	0.0106429
AT4G09340.1	9.88468	8.7973	9.81166	7.17177	6.82727	6.29663	9.49788	6.76523	-0.489468	0.00323778
AT2G32320.1	7.01985	7.2338	7.70503	5.44489	4.3517	5.84227	7.31956	5.21295	-0.489656	0.0126053
AT1G68680.1	29.4632	20.8589	26.6884	16.8279	19.4375	18.5782	25.6702	18.2812	-0.489728	0.0493557
AT4G22150.1	17.9383	16.8429	17.347	13.4345	10.7074	12.9804	17.3761	12.3741	-0.489782	0.00515202
AT3G56710.1	201.342	188.576	185.518	160.214	129.742	119.813	191.812	136.59	-0.48984	0.0134765
AT3G20920.1	25.239	22.5339	23.0904	15.5677	16.2737	18.6158	23.6211	16.8191	-0.489978	0.00532369
AT3G03140.1	1.80996	2.0437	1.63364	1.40805	1.19956	1.29941	1.8291	1.30234	-0.490025	0.0167309
AT2G18740.1	52.7365	38.6876	48.3447	33.0307	32.1235	34.3406	46.5896	33.1649	-0.49035	0.0329919
AT1G60995.1	11.4253	10.4453	9.53672	7.34541	7.80957	7.197	10.4691	7.45066	-0.490701	0.00632653
AT1G52710.2	11.8961	13.0265	13.7201	10.2061	6.93271	10.358	12.8809	9.16558	-0.490934	0.0398323
AT5G04340.1	119.547	95.5308	92.442	75.5483	78.9399	64.3311	102.507	72.9398	-0.490939	0.0373657
AT5G63890.2	22.0863	20.8072	21.0229	14.6651	16.5028	14.3068	21.3055	15.1582	-0.491121	0.00144803
AT1G11240.1	18.765	15.0446	18.1467	13.4903	12.2216	11.2314	17.3188	12.3144	-0.491989	0.0194272
AT2G39445.1	6.32858	4.52349	5.39801	3.54339	4.0519	3.95836	5.4167	3.85122	-0.492099	0.0451382
AT4G35050.1	2.61361	2.99326	2.27098	2.11672	1.83225	1.65204	2.62595	1.86701	-0.49211	0.0379275
AT4G05590.1	41.5499	30.378	36.3167	23.0494	26.0319	27.869	36.0815	25.6501	-0.492297	0.0413935
AT4G17490.1	28.4892	21.6813	26.6762	19.4534	15.1704	20.0029	25.6156	18.2089	-0.49238	0.0436633
AT5G16650.1	38.3767	31.052	39.3105	22.6766	24.9332	29.6854	36.2464	25.7651	-0.49242	0.0345763
AT1G48830.1	69.7064	54.746	63.5747	39.1129	52.4214	42.1164	62.6757	44.5502	-0.492473	0.0376704
AT1G66590.1	36.7284	34.608	44.604	29.5981	24.7845	28.0266	38.6468	27.4697	-0.492506	0.0290619
AT4G26310.1	14.0226	11.6999	11.7618	8.78267	9.53105	8.32959	12.4948	8.8811	-0.492517	0.0126561
AT1G78770.1	1.16837	1.20348	0.897063	0.888509	0.73391	0.701059	1.08964	0.774493	-0.492523	0.0490642
AT5G58000.1	1.677	1.83661	1.74518	1.53227	1.0338	1.1715	1.75293	1.24586	-0.492629	0.0311441
AT4G09000.1	277.043	221.236	248.346	165.783	185.543	179.124	248.875	176.817	-0.493168	0.0136267
AT5G02410.1	6.9773	6.31655	5.39183	4.67131	3.84892	4.75364	6.22856	4.42462	-0.493344	0.0293171
AT1G72240.1	11.5677	11.3021	12.3948	7.14509	8.34011	9.5622	11.7549	8.34913	-0.49356	0.011558
AT3G20410.1	27.6746	33.7797	34.0059	22.7697	18.9681	26.0618	31.8201	22.5999	-0.493622	0.0341095
AT4G29820.1	14.0316	13.0991	14.0575	8.68904	9.41301	11.1502	13.7294	9.75075	-0.493686	0.00747938
AT3G04110.1	7.48307	6.80294	7.79549	4.53921	4.54987	6.58918	7.3605	5.22609	-0.494073	0.0451456
AT2G35795.1	20.2744	16.4964	20.1505	12.6618	12.4153	15.3296	18.9738	13.4689	-0.494376	0.0238253
AT1G58225.1	62.0632	53.9659	59.7763	38.9859	39.3079	46.485	58.6018	41.5929	-0.494606	0.00775352
AT3G14600.1	59.1004	55.6285	56.6414	39.7164	39.2835	42.5904	57.1234	40.5301	-0.49509	0.000344211
AT2G26330.1	1.89524	1.8871	1.77139	1.23681	1.24492	1.45723	1.85124	1.31299	-0.495642	0.00285049
AT2G16870.1	3.24178	4.04577	3.81708	3.06205	2.37493	2.4385	3.70155	2.62516	-0.495723	0.0294422
AT4G13150.1	14.9136	14.4017	17.9208	10.0607	11.5589	11.8791	15.7454	11.1662	-0.495784	0.0205579
AT3G05800.1	7.79404	7.33215	8.96251	5.56328	6.40293	5.11455	8.02957	5.69359	-0.495984	0.0191081
AT5G22560.1	1.16644	1.23502	1.06836	0.867706	0.833576	0.759086	1.15661	0.820123	-0.49599	0.00439837
AT2G43820.1	93.3946	107.145	96.9097	68.6699	69.3837	72.8023	99.1498	70.2853	-0.496386	0.00260199
AT2G22370.1	7.36608	7.0462	7.1253	4.35185	5.67712	5.23815	7.17919	5.08904	-0.496428	0.0064879
AT2G39080.1	40.0048	29.5467	34.6107	23.9427	28.0474	21.836	34.7207	24.6087	-0.496628	0.0456235
AT5G43822.1	4.91235	5.05475	5.03223	4.35716	2.96244	3.30998	4.99978	3.54319	-0.496814	0.0259166
AT5G67560.1	36.5066	32.6752	40.4196	22.5389	26.8353	28.2938	36.5338	25.8893	-0.496874	0.0196431
AT2G20060.1	14.166	13.3596	11.1053	9.68234	8.46302	9.22731	12.877	9.12422	-0.497023	0.0187887
AT2G45320.1	3.34373	3.77759	3.24734	2.53295	2.22343	2.59038	3.45622	2.44892	-0.49705	0.00716481
AT4G24880.1	5.65516	6.55595	6.41297	4.80086	4.08845	4.30501	6.20803	4.39811	-0.497252	0.00665409
AT5G46150.2	7.34291	6.80244	8.22079	5.8107	4.74707	5.28272	7.45538	5.28016	-0.497699	0.0134252
AT5G17930.1	3.94594	3.65324	4.4356	3.41648	2.63374	2.47281	4.01159	2.84101	-0.497772	0.0341118
AT1G06820.1	12.0561	11.7209	12.8873	7.57433	9.06786	9.32054	12.2214	8.65424	-0.497931	0.00524678
AT5G38250.1	9.4702	9.93158	10.6655	6.17436	8.2014	6.91427	10.0224	7.09668	-0.498019	0.0130615
AT4G17960.1	4.48272	3.91069	4.70242	3.79398	2.7531	2.72573	4.36527	3.09094	-0.498028	0.0395741
AT5G65430.2	22.9931	27.553	27.9159	15.4552	21.424	18.6699	26.154	18.5164	-0.498231	0.0310348
AT3G24420.1	59.8993	54.1881	53.6985	31.0073	45.0535	42.7118	55.9286	39.5909	-0.498419	0.0268116
AT3G60250.2	17.9989	17.456	18.5879	10.4491	13.2757	14.5243	18.0143	12.7497	-0.498679	0.0135309
AT3G58690.1	2.47713	1.85675	2.32206	1.44088	1.51467	1.75509	2.21864	1.57021	-0.498721	0.0362107
AT5G03850.1	114.418	85.577	106.548	62.4414	77.7225	76.7772	102.181	72.3137	-0.498789	0.0395889
AT1G68390.1	2.49221	3.27902	2.53927	2.22052	1.7566	1.90357	2.77017	1.96023	-0.498949	0.0487965
AT1G70170.1	3.86764	3.48275	3.02923	2.22366	2.77443	2.34654	3.45987	2.44821	-0.49899	0.0263343
AT5G08139.1	13.133	13.299	13.2946	8.20822	9.56946	10.3319	13.2422	9.36987	-0.49904	0.00342067
AT1G67490.1	6.1354	7.62702	5.95605	5.06542	4.04146	4.84538	6.57283	4.65075	-0.499049	0.0352223
AT1G01940.1	18.619	16.0807	21.4625	15.591	12.1632	11.9826	18.7208	13.2456	-0.499126	0.0482743
AT2G20420.1	108.678	96.8456	108.973	66.9931	78.04	77.4682	104.832	74.1671	-0.499233	0.00465392
AT4G02725.1	55.0627	45.4146	55.7749	31.851	39.1349	39.5545	52.0841	36.8468	-0.499303	0.0217502
AT4G11240.1	29.2025	24.7554	29.5561	19.7672	21.1475	18.1661	27.838	19.6936	-0.499328	0.00999433
AT1G63780.1	14.6434	11.4625	13.043	9.44216	8.17968	10.0729	13.0496	9.23159	-0.499356	0.0236757
AT5G02970.1	5.85371	5.91515	6.90705	4.33623	3.78798	5.08621	6.2253	4.40347	-0.499502	0.0230415
AT3G20650.1	7.57323	5.97438	7.93435	5.23455	5.3425	4.61413	7.16065	5.06372	-0.499892	0.0311315
AT2G31610.1	111.631	81.6025	102.335	66.6802	79.6321	62.615	98.5229	69.6424	-0.500493	0.0479697
AT1G20460.1	19.078	15.7803	16.3539	11.4736	13.7839	10.9294	17.0707	12.0623	-0.501018	0.0202489
AT2G31990.1	6.67493	7.85185	7.56671	5.84166	4.89279	4.87576	7.3645	5.2034	-0.501131	0.0105717
AT1G14310.1	9.38225	7.82084	9.45271	6.03818	6.50489	6.29053	8.88527	6.27787	-0.50114	0.00899878
AT1G18170.1	19.1953	17.8244	20.0853	13.2193	13.7779	13.3498	19.035	13.449	-0.501155	0.00118921
AT2G28160.1	4.92366	3.91876	3.9225	3.33057	2.73997	2.94763	4.25497	3.00605	-0.501279	0.0294421
AT2G15280.1	5.3645	6.15495	6.51403	4.68622	4.22432	3.82958	6.01116	4.2467	-0.501299	0.0137056
AT1G09690.1	188.946	136.819	168.804	107.884	128.084	113.427	164.856	116.465	-0.50131	0.0414108
AT5G01610.1	23.0159	19.4158	22.6062	16.4643	13.7216	15.7592	21.6793	15.315	-0.50137	0.0105523
AT3G59630.1	5.91847	4.46486	4.73487	3.21722	3.76109	3.70039	5.0394	3.55957	-0.50155	0.0364592
AT1G04130.1	4.676	3.95354	4.28392	2.96159	2.92216	3.2372	4.30449	3.04032	-0.501619	0.00543619
AT3G24490.1	8.78754	6.4919	8.46312	4.93887	5.71753	6.11129	7.91418	5.58923	-0.50179	0.0431638
AT5G25754.1	19.3135	18.9718	17.5898	14.0187	13.1997	12.2321	18.625	13.1501	-0.502166	0.00175959
AT4G26620.1	17.7015	16.6781	18.1738	9.96545	13.5187	13.618	17.5178	12.3674	-0.502286	0.015808
AT1G74840.1	29.5397	24.5437	28.8395	16.3611	17.8287	24.3471	27.641	19.5123	-0.502424	0.0490958
AT1G26650.1	8.14195	6.66773	8.79313	5.91692	4.88835	5.85454	7.8676	5.55327	-0.502586	0.031283
AT4G16340.1	1.63432	1.82375	1.54689	1.37632	1.01416	1.14204	1.66832	1.17751	-0.50266	0.0214591
AT1G01860.1	2.7202	2.3208	2.61173	1.69914	1.4963	2.20581	2.55091	1.80042	-0.50268	0.0363352
AT1G75380.1	80.4347	70.2338	88.3513	50.3247	57.4624	60.9116	79.6733	56.2329	-0.502683	0.0184226
AT1G76990.1	28.6524	26.8583	32.9786	17.5103	23.028	21.9098	29.4964	20.816	-0.502846	0.0247987
AT2G27500.1	72.5207	68.3213	78.7309	50.5419	52.0271	52.3744	73.191	51.6478	-0.502959	0.00218627
AT5G15640.1	28.1732	23.728	24.8078	17.2881	19.5401	17.301	25.5696	18.0431	-0.502987	0.00799953
AT4G30360.1	7.47802	7.65114	7.51962	4.67484	4.92958	6.37549	7.54959	5.32663	-0.503175	0.013946
AT1G72820.1	9.39338	7.65125	9.33498	5.04355	6.99118	6.57686	8.7932	6.20386	-0.503222	0.0346284
AT5G14680.1	16.4891	14.4888	17.2778	9.8595	11.2998	12.8777	16.0853	11.3457	-0.503598	0.0169902
AT2G02710.2	23.9487	22.3949	29.6115	17.3268	16.1805	20.067	25.3183	17.8581	-0.503602	0.0395062
AT3G53000.1	13.1433	11.8415	13.3003	8.01407	8.61691	10.36	12.7617	8.99699	-0.504307	0.0110518
AT3G09470.2	10.2755	11.2468	11.4406	7.0202	6.87353	9.3424	10.9876	7.74538	-0.50447	0.0208996
AT2G18170.1	30.6769	23.5637	27.9629	17.2714	19.049	21.6253	27.4012	19.3152	-0.504498	0.02908
AT3G10270.1	3.62504	3.32998	3.87148	2.9004	2.20724	2.52132	3.60883	2.54299	-0.505007	0.0137885
AT1G67890.1	5.27908	6.24065	6.02702	4.42943	3.10006	4.83389	5.84892	4.12113	-0.50513	0.0448945
AT5G04160.1	4.84778	3.98723	3.9109	3.53667	2.80992	2.63316	4.24864	2.99325	-0.505286	0.0371073
AT5G39600.1	21.5524	17.235	20.3474	16.0768	13.0884	12.4939	19.7116	13.8864	-0.505376	0.0265213
AT5G41910.1	12.422	10.0094	10.8479	7.54643	8.72355	7.17148	11.0931	7.81382	-0.505566	0.01802
AT1G24530.1	10.4115	11.9726	11.1726	8.27354	8.12644	7.23502	11.1856	7.87833	-0.505678	0.00399022
AT5G58660.1	1.06408	1.08245	1.07878	0.587388	0.718059	0.96616	1.0751	0.757202	-0.505721	0.0460107
AT5G42460.1	13.0963	11.416	12.5905	7.40052	9.30084	9.42355	12.3676	8.7083	-0.506102	0.0112558
AT5G23590.2	9.11891	7.10833	9.30537	5.96307	5.77761	6.23597	8.51087	5.99222	-0.506217	0.0244819
AT5G59140.1	82.6784	68.1922	80.4035	53.1191	54.8426	54.8665	77.0914	54.2761	-0.506253	0.00732767
AT5G58410.1	4.89445	6.35596	4.705	3.80551	3.59473	3.83311	5.31847	3.74445	-0.506258	0.0404729
AT5G45370.2	6.92512	5.63106	5.87889	3.9942	4.64626	4.33723	6.14502	4.32589	-0.50642	0.0143318
AT3G55920.1	10.1464	10.9815	12.7186	8.49002	6.67311	8.66157	11.2822	7.94157	-0.506547	0.0278662
AT3G48030.1	8.39475	7.43932	8.41944	5.02165	5.8341	6.21563	8.0845	5.69046	-0.506614	0.00742215
AT4G10000.2	24.1705	19.6455	20.8526	14.8635	15.4838	15.163	21.5562	15.1701	-0.506872	0.00944887
AT3G10610.1	16.1569	13.6164	15.4719	10.7027	11.4951	9.63588	15.0817	10.6112	-0.507213	0.00862409
AT2G34570.1	6.9762	5.80654	6.40192	5.40517	4.34198	3.74924	6.39489	4.4988	-0.50738	0.0325561
AT4G08900.1	20.1294	18.5134	21.0166	12.0543	15.4748	14.4404	19.8865	13.9898	-0.50741	0.00919147
AT4G29735.1	93.0428	75.7476	84.7029	51.6864	68.3045	58.321	84.4977	59.4373	-0.507545	0.0226107
AT1G12090.1	138.605	135.37	162.284	110.993	85.9495	109.921	145.42	102.288	-0.507593	0.0215616
AT2G43280.1	8.20501	6.12081	7.55286	5.11785	5.15991	5.10892	7.29289	5.12889	-0.507844	0.0245723
AT1G27840.1	5.21159	5.04353	4.31794	3.22644	3.01631	4.00486	4.85769	3.41587	-0.508017	0.0239452
AT5G24980.1	124.915	97.8164	114.852	74.5589	87.288	75.51	112.528	79.119	-0.508189	0.0199201
AT5G11270.1	12.2885	8.88283	11.3855	7.11169	7.71909	8.05927	10.8523	7.63002	-0.508237	0.037941
AT4G30930.1	9.25821	7.58119	8.84843	5.1531	5.75282	7.15457	8.56261	6.02017	-0.508247	0.0309433
AT4G13220.1	27.4694	20.5584	25.1543	16.4599	17.4852	17.5066	24.3941	17.1506	-0.508273	0.0245363
AT2G30780.1	5.12822	4.44606	4.3228	2.77661	3.34189	3.65155	4.63236	3.25668	-0.508344	0.0184603
AT2G32400.1	3.82793	4.2524	3.44531	3.01376	2.54083	2.54806	3.84188	2.70089	-0.50838	0.0152934
AT2G40980.1	5.44862	5.24962	5.02639	3.14719	3.88148	4.0259	5.24154	3.68486	-0.508384	0.00642099
AT5G08330.1	13.6496	15.2054	17.9997	11.0591	10.8612	11.0145	15.6182	10.9783	-0.508579	0.0219265
AT2G38790.1	51.6196	46.7126	53.3984	35.7668	32.9636	37.8977	50.5769	35.5427	-0.508924	0.00361416
AT1G02370.1	1.69696	1.37972	1.44767	1.11787	0.863605	1.19738	1.50812	1.05962	-0.509203	0.0323614
AT3G15920.1	7.7616	7.63786	7.89819	5.4859	4.3004	6.58112	7.76588	5.45581	-0.509357	0.025234
AT4G24940.1	18.0694	16.1508	18.012	12.0301	11.6061	13.0574	17.4107	12.2312	-0.509407	0.00246368
AT1G18800.1	16.5582	11.9718	15.877	11.0092	10.5206	9.66567	14.8023	10.3985	-0.509453	0.0410649
AT1G76550.1	4.33382	5.56563	4.69776	3.2722	3.72263	3.25575	4.86574	3.41686	-0.509987	0.0216216
AT3G26210.1	139.996	129.855	138.814	96.4173	92.2	98.324	136.221	95.6471	-0.510161	0.000383563
AT2G44500.1	17.5003	21.6077	17.0854	13.541	12.9862	12.9275	18.7311	13.1516	-0.510204	0.0186034
AT3G16050.1	4.84076	3.86164	4.67717	3.22772	3.54423	2.62174	4.45986	3.13123	-0.510267	0.0307475
AT3G13950.1	251.313	239.036	274.474	158.536	207.359	171.078	254.941	178.991	-0.510274	0.0133599
AT1G22750.4	34.4282	27.8134	32.8519	19.3425	24.7856	22.6342	31.6978	22.2541	-0.510313	0.0206792
AT4G01660.1	11.8566	11.7868	10.5285	8.17239	8.0123	7.80529	11.3906	7.99666	-0.51038	0.00157911
AT5G41210.1	72.525	55.2149	69.1431	44.0643	43.6207	50.5071	65.6277	46.064	-0.510664	0.0271515
AT5G41000.1	3.13895	2.68707	2.49114	1.68558	2.13723	2.01473	2.77238	1.94585	-0.510729	0.024337
[truncated: 3,288 more rows]
